# Supplementary material for: Transcriptional landscape of pathogen‐responsive lncRNAs in rice unveils the role of ALEX1 in jasmonate pathway and disease resistance
Source: Plant Biotechnol J. 2019 Sep 11;18(3):679–90. doi: 10.1111/pbi.13234 (PMC7004900; doi:10.1111/pbi.13234)
Supplement: Supplementary file 2 — Table S1. Expression of 567 Xoo‐responsive lncRNAs. Table S2. Expression profile of 704 cis‐acting mRNAs. Table S3. Expression correlation of 73 lncRNAs and 39 JA‐related genes. Table S4. Chromosome location and sequence information of 26 lncRNAs that are interconnected with JA‐related genes. Table S5. Natural variation of ALEX1 and its promoter region in 3,010 rice accessions. Table S6. Primers used in this study. [file PBI-18-679-s001.xlsx]

## Sheet: Table S1
Table S1. Expression of 567 Xoo responsive lncRNAs
gene id	transcript_id	length	exon #	chr	start	end	strand	Xoo_0h	Xoo_2h	Xoo_6h	Xoo_12h	Xoo_24h	sequence
XLOC_001222	TCONS_00001491	1772	1	chr1	1214752	1216523	+	1.04314	0.516934	0.741219	9.21762	0.366656	CAGCAACAAACAATAGTTCTTTTCTTtctctctctcCCTTTGTAGGTGTAGATGTTGATTTCATGGCTCTTCTGATCTTCGTGTTCTAGTCTCTCAGTATTATATGCATAGTTGAAGttttttttGGTTAACATAGTATTTCTGAAGCCTCTGATGTTTGCTTTTGCTATTGCAAATCTTCTAGTTTTGTTTATGCTATATACTATATGTTTCAGATCTCTCTTGGTTTGTGGTTTTGTTTCTTTGTTGGTTGTTTCTTGAATATGTGGTTGCGTTTTGGTTATGAAGTGGAGCTCCTTTCGTTCCAATGAAAGGTTTATCTGAAGGGTGATACAGCTGCTTGTTCATGGTTCCCACTATTCTATCTCATAGGAAAAGAGATAGGCTTGTGGTTTGCAT…
XLOC_007921	TCONS_00004332	696	2	chr1	12301166	12301627	+	2.08643	1.54628	8.53924	8.17369	2.20305	TTAAGATCCCATCCAGACTGCATCGAATTTACAATATTCTCTTAAAATAGCTCAAAATTCCGTAGAAATTCGTCTCGATGAGATGTACGACATGTCCTGTTGCTGCCGTACGTACTACTAGTACTAATCTAAGCGGCTGAGCAGCGCCGGTCGAAGAAGGAAGAGTGTTTCAGCTCGGCGAGCATTTGCTGCTGGGTGTGTGCAGTACGCATGTTGGAGAGGGAGTTGTACTACCAAACCTTGGGACAGGTCAGCATCGTGTACTCCAGCTTTGCTCTCCCCTTGTACTGATGGATGGGCAAATTGGCAGGCTATGAGATGTGGTACTAGCTAGTACTACTGTACTAGCAGTGGAATGGTTCAAGGCAAAGACATTGCGTTGCGTGTGTATATATACAT…
XLOC_008551	TCONS_00004581	700	2	chr1	13160746	13161162	+	1.76839	0.253238	0.466007	3.94621e-05	0.682148	AAACTGAGTATCATTGGTGTAAGCTTCAATAGGTTAGTGCGTTTTGCAAATTCGCAGGCCCTATCTTGTGGTATGAACTGAGTACGCGATGATTTATCCTGCGTATTgggggCTTACCATAAGATAAAGCCGTGAATTTGCAAAACGTTCAAACCCACTGAAGTGTTGTTTGAAGGTAAATATTTCGAAGGGTTCGTGAAGAAAAGGCATGTAAATATTTAGTTATTTCCCCATGACATGCTAAGCCAGAAACAGTCTAGCTGCATGTGATATGCTCAGCCAGAAACAAACAGAAAAGAGaaaaaGAGAGAGTGACTCTTCCCAGCTTTTGTCATGTGCATATTTCATGTGTTGTCTACTTAGAGCCTACTCGTTGAATTCGCAAAGTGCTATTGGTCA…
XLOC_012426	TCONS_00006019	1346	1	chr1	18684021	18685366	+	702.314	44.8308	784.196	921.441	722.297	GGAAGATCCGAGCGATTGCCTTCGCGGATCCAAACGTGCTCACAAGGCGCACAATAAGAATAAGACCAATAGAGACTTCATAAGGGACCATTTGAGCTGCAGATCGTAATGCTCCTAGAAAGGCATATTTCGAATATAGAGGACGTTCCCAACAATCCACGAGAATATCATACCCAACTATGAACCGTACGAGCACATCCTCTGTCAcccccACCGCGCTTACGGCTCTATACCCCAACCCAACTTGCTCTGGCCCTTGGTCCTCCCGCATCTCTTCCTCGGTAAGCGGACCGTGGAAGCTggggggTATCCGCTTGGGACTGATAGAGAACAGCATATCttttttGTCCCTCCTGACCCCTaaaaaaaaTATAGTTGAAGTCCGGTCGACGTTGTTAT…
XLOC_017396	TCONS_00007952	1576	3	chr1	26051729	26052112	+	0.558836	0.562516	1.33899	1.46261	0.529604	AGTTCGCGTGCGCGTCCGTTGGATTAGGAATCAACGGCAGAGATGATGCAAGGGAGTTTAGCGCGATTCGCGAACCGTCTCCGGCCGTCCGGCGTCGGCCACCGCCGCTCCCGTCCCTCGTCGATCCCTCTGTGCCTCCCCGGCCCCTCGCCGATCCCCATCCCTaaaaaCCCTAGCCCACAGTGCCGCCATCGTCACTTCAGCTCTCCTGCTCGTTCGCATCTCGGTAGCCGAGCGTCGCCACCTCCTCCGATCCTTGCCCCTTTGCTGCCCATCGACCTCCCTCCTTGCCGATGCGCTGGACCCGATGGGCCGCGGTCGAGCTTGCTGGCGCAGCGCTCGAGTTGTACGTCCCACCTCCGCTCCAGTTCGcccccTCCACATAGAAGCAGGGGAGCA…
XLOC_024283	TCONS_00011030	546	1	chr1	37559078	37559623	+	10.9528	7.61898	10.0123	41.8753	9.56605	CGAAAGCTTGTaaaaaTGCACAGTTTCCACACCCACCTGCTTCCTCTCCCGTGACCTCGCCGCCGACTCGCGAtttttGATCATTCGCTTCTGCCGCTGCATCGCGGCGCGGTCCATCGGATCCATCAGGTGCCTCTTCCTGCTCCTGCCGCCGGTGACGCCTCCGGTGACCTCTGCCCCGTTCAGGAACCCCATCACCACCTGCCCCTTGGCCGCCGAGGGATCGGTGACCACAGCCTCGTCTTCCTTCACCGCGCCCTCCCTCGCCAGAAAGTCCTCCAGCGTCATCTCCgcgccggtgccagcgccagcgccagcgACGACGGCCGGGgcagcagcagcagcagcagcagggggCACCACGCCGCCGGCGGCGGCGGCGACGCCCGCACCAGTTAT…
XLOC_029933	TCONS_00013730	1028	1	chr1	4531627	4532654	-	2.6555	5.67112	5.90046	15.5624	5.03799	AGCAGCTTCAAGTAACAAAAGaaaaaaaGCTCATCACCTCATTTGCTCAGTTCATGGCAGGTCCTCCTTCATGCCGCGGACGAACTCCTCCGAGTGTTCCTTGGTGACGCAGCTGGCGAGCATCCGCGTGCCGTCGAGCGGCAGCGGCGCCTTGAGGATGACGACGGAGGCGATGAAGTCGTTGTTGACGAGCGGGCCGGCGAACTTGGGCGGGCCGAAGCCGTAGTCCACCTCGGCGAACCCGAGCTTGCTCCAGTCGGAGACGTAGATGGACTCGTAGTTGAACGTCATCTGGAACGGGTCCTGCTCCGTCTCCTCCTTGGCGAACTGGAAGAACTCCACCGCCATCCTCTCCTTCGCCTGCCGGATCATGTCCACCACCTCCATCACCGACGACGA…
XLOC_033247	TCONS_00015198	794	1	chr1	9896113	9896906	-	0.682239	1.56875	2.74704	6.09672	1.40777	ttttaatcctacaggaaaaattcctatgaatgcctttaaatcaaaggattgaatcctatccaatcctttaaaacttctatcgaatggacaatcctatagagattttagaggaaacttagcaaaagctcaaagctcttggaaaatttcctttgagtctatctctctcatcttattcctatgtttttcctacggtccaatcaaatggtcattcctgtgtttttgcagtcctctattttacacttccatcccttattagaatctggtgtttttcatatttctttattttctttttcattcatgcgattcaaaagAGACTTATTGGACAACGATAACCTCACCGAAACGGTAAGaaaaaCCACGCATACTATGAGCGGAGGAAGTAATTGTCTACAGACATCT…
XLOC_044911	TCONS_00019560	1646	1	chr1	27162438	27164083	-	3.29844	2.65856	5.75596	15.1581	2.76279	cgaggtcgatcgaattacacccctgaactcgaaaaccggacattctacaccctcaactattgaaaccgggcaaattaccccccccagcactgttttaggtggttttgggatagacttgctgacatggcattctagcgtggcaaaaaaaaaaaaaaaaataagggacccacatgtcagtctctttatctcctctctatcccctctcgccggctagcctcctcctctcGCCGCGGGAGAAGGcgcctccgccggccacgcgcggaccacctcctccgctcgccgcgggctgagccgcctccgccggccacgcgcggctccgccgcctccgccggccgcgcacggccccgccgcGAGGGCCTCCTCCGCTCGCCTTCCAGCTCCAcgcggcttcgtcgtctc…
XLOC_046777	TCONS_00020325	556	2	chr1	30202399	30202549	-	0	0	0.151421	2.24981	0.336287	CCATTTCACTCTTTGGTTCCTATGAAGATGGCTAGGTAAATTTCTCCATGCGCGTGATGTTCTCAGCATTCTTGTGCAATGTGTGAGTGTCCTCAGCTTATGCGTGtttttCTATCGACGTGTCTTCTGCATTCGTCGTCACCTTCATATAGGAATCAGGCTTGACGTCACCTACAGATCGCCCGTAAAGCAAAAGGTAGGGCCTGGTTGGTTCCTTGCATTCATCCGTGAGCTTTGATGGTAGGCTTACTCCTCTTCATGGCGCCCCGGCGCAGTGATCGAGGCAGCGAAGCCGTGCCTCGATCCCCAAGACATCGTCCGAAGCCGTGCCTCCGACAACAACACCTCAAGCGCTTGAGGTCAATGCCGGTTATCAGCGCTCGGCGCTTTTAGTTATTT…
XLOC_048211	TCONS_00021019	320	1	chr1	32566045	32566364	-	10.428	4.34183	1.21032	3.23702	5.93922	CAGCTGAATTCATTTTAGGCAACACTTTTCCTATGTTGTTATGCACAATTCCATATTGATCTTTCACATGAGCTGTGTTAAACCTATTCATATATTATCTAAGGTTTGATTTGGTCCCAGCCCATCCATGTGGGTAGGCCTGGCTTTTAGTTAAATTCTGGCACATCCACAAGGACAAGCTAGGATGTTGGTTTTCCCATCCTAAGGGTAACTTATGTAAATATCATATGCTCATGGCTCACCCACTGAGTTGCACATTGTTGAATCTATGTTGAGTGGTTGGGTAGTATTATTATTCACTATCCCCAGCGTGCACGGAT
XLOC_050470	TCONS_00021963	1252	2	chr1	36307658	36308470	-	1.4268	0.393991	0.28094	0.284798	1.72459	gtgagctcagtctctctctctctctcttctcatgtcaaaccaccaccggccatcgtcgatctccctcactggagtgtttctggccaagcccttgcgccatcgggtttgcctcgacgaggcgaactcattttcctagtttacccttccttttcccttccgaaaccaaccatcatagccacctcctttgttgccggagcaagctcttgccgtcgccgttccggtctcctccctaaccttctctatcggcaaccaccctccctaagtgcgcgttgctcgggaacgcgttttgccgccggagtcacagtcttccatccaccggagagccggcgccccttctctccctcctctcaactcactcggcaacagaaaagaagaagagaacgggaggaagaagaagga…
XLOC_007921	TCONS_00026257	691	2	chr1	12301166	12301627	+	1.64248	3.22774	9.48035	8.24952	0.600855	TTAAGATCCCATCCAGACTGCATCGAATTTACAATATTCTCTTAAAATAGCTCAAAATTCCGTAGAAATTCGTCTCGATGAGATGTACGACATGTCCTGTTGCTGCCGTACGTACTACTAGTACTAATCTAAGCGGCTGAGCAGCGCCGGTCGAAGAAGGAAGAGTGTTTCAGCTCGGCGAGCATTTGCTGCTGGGTGTGTGCAGTACGCATGTTGGAGAGGGAGTTGTACTACCAAACCTTGGGACAGGTCAGCATCGTGTACTCCAGCTTTGCTCTCCCCTTGTACTGATGGATGGGCAAATTGGCAGGCTATGAGATGTGGTACTAGCTAGTACTACTGTACTAGCAGTGGAATGGTTCAAGGCAAAGACATTGCGTTGCGTGTGTATATATACAT…
XLOC_008551	TCONS_00026424	785	3	chr1	13160743	13161162	+	0	0.760376	3.74856e-06	0.66804	0	TACAAACTGAGTATCATTGGTGTAAGCTTCAATAGGTTAGTGCGTTTTGCAAATTCGCAGGCCCTATCTTGTGGTATGAACTGAGTACGCGATGATTTATCCTGCGTATTgggggCTTACCATAAGATAAAGCCGTGAATTTGCAAAACGTTCAAACCCACTGAAGTGTTGTTTGAAGGTAAATATTTCGAAGGGTTCGTGAAGAAAAGGCATGTAAATATTTAGTTATTTCCCCATGACATGCTAAGCCAGAAACAGTCTAGCTGCATGTGATATGCTCAGCCAGAAACAAACAGAAAAGAGaaaaaGAGAGAGTGACTCTTCCCAGCTTTTGTCATGTGCATATTTCATGTGTTGTCTACTTAGAGCCTACTCGTTGAATTCGCAAAGTGCTATTGG…
XLOC_010020	TCONS_00026835	620	3	chr1	15341760	15341821	+	1.14793	0.598493	0.549283	2.0131	0.693166	GCAAGGCTGCAACTGAAACACGGTGAATAGTAAATaaaaaTCTCGCTTTTAGGaaaaaaaaGATAGTTACTTCTAATGTTTCATGGAAAAGTTCGAGCTACAGAAATTTCTTAAGCAAGCTTACGGATTGTTTCTGATGAGTTTAGCAACTCTATGGAAACAAGCATAAGTGCTTCTCATCTGACCAGTTCCAAGAGAGAAGTAGCCAATTGGCATGGTTGTGTTCATCGGAATATTGAATGTCAAATCGAAAGGAGGCGCCAACCTATAGCTATCAACAACATGGACACCATGGTTCAGATTCATAAATTTGGGGATCATGGATGTCTAGGTTCAGAAAtttttGGATTTTAGGCAACAAATTTTGTAGAATTTCCAATTTAGaaaaaCACATTTTGC…
XLOC_017396	TCONS_00028713	845	2	chr1	26051800	26052112	+	0	0.173514	1.03913	0	0.277042	GAACCGTCTCCGGCCGTCCGGCGTCGGCCACCGCCGCTCCCGTCCCTCGTCGATCCCTCTGTGCCTCCCCGGCCCCTCGCCGATCCCCATCCCTaaaaaCCCTAGCCCACAGTGCCGCCATCGTCACTTCAGCTCTCCTGCTCGTTCGCATCTCGGTAGCCGAGCGTCGCCACCTCCTCCGATCCTTGCCCCTTTGCTGCCCATCGACCTCCCTCCTTGCCGATGCGCTGGACCCGATGGGCCGCGGTCGAGCTTGCTGGCGCAGCGCTCGAGTTGTACGTCCCACCTCCGCTCCAGTTCGcccccTCCACATAGAAGCAGGGGAGCAGGTGCCGGCGACGCGGATGGCATGAGAGGAGACGGAGGCGTACGCGCGGGACTGGCCGGCAGTGGTAAGCA…
XLOC_038970	TCONS_00035231	313	1	chr1	18162896	18163208	-	0	0.960209	3.30316	0.890409	0.81836	CTTTCTTTCTCATTTTCATGTACAGTATGTTACGTTTTACGGTGGAGAAGCGCGCCCTTCTGTGCTCGGGTTTTCTTGAGGAAGAAATTATCCTTTCTAGGATGCTACAGAATTTGAATACAGCAGTCCCTGAAGGGATTTAGGTACCACGGTTGTACTTGCTTAGACCAATCTGTGTGTGTTTTGTAGTACTTTGCAGCAttttttGTTTGCAGTATGTGACCCTCATTGTGTAGTCACACCTCGCATTGCCTGCCCATGTCATTAGCGTTGAAACTAACGCCTAAACTACACAAACCAACAAAGATATATT
XLOC_040369	TCONS_00035595	361	1	chr1	20153655	20154015	-	3.52274	0.571928	4.12901	4.78925	0	CTCCTCTTCTCGTGCTACATGGTACGACCGCACCTTCTTGTTGGTCAGCAGGTGCGTTGTGACGATCCTCCTGCTCCGCCGCCACTGCTCGCCGTAAGGCGAAAGCCCGACATCGGACGGGCCGTAGAGGAGTATGTCGCCGATTAAAGAGTGTGGCCGTGACGCAAAGACATGGTCATGCGTGCGCAAGACAGCCTCTGCGGCGTGTGGGGAGGAGACGACGAGGTTCTGGACCTGGCCGAGGTGGAGGAGCATGAGGTTGGGGCCGTACCGATGAGCGAGCTCACGAAGAGAGACGTGCGGGAGGTCACCGATGAGGTGCAGGTGCCCTATGATGGGTAACCTCGGAGGTGAAGGTGGG
XLOC_050121	TCONS_00038531	533	1	chr1	35791133	35791665	-	0.939239	4.50274	4.25073	5.47681	1.2745	ATGGCTTTCCCTTACTTCTGACTCATGTCACTTTTCTTGTCACTGGATTGATGTAGCTTCTTTGGGAAACCTTGCATATTGCAAGACCAATCTGTTGCACATGTAATTCTGTTTGCACTGTTGCCCAAGATGTAgcctcatcttttcgcttatgcttatgcttatcagccaaaatttgaattttcaaccttgaatttgaagttttttcatcgaagtttatttttcagcctttgcttttagatcactaagaacacatatataaaagttttgttcacaaattatttttcgtttgcaaatatgctgtttggcttattcctccaacaagccaaccgatgggCACCTTTTAGCCGGCCTAATCAGCGATTAGGTGCAGCTAGGTAACAATCTGCCACACAACTA…
XLOC_000611	TCONS_00040063	246	1	chr1	39629	39874	+	17.0571	12.5242	7.0017	0	6.83327	cacttctcaataaaattttgacctctatatttattcgacagatatcatggttgtcgttacataactattacagcttaacagatatgatcatgttgcaaaACTGCACGAAAATGTTCAAACAGGGTAGAATATTTCTTACATGATTATGGTAACTTTGGTTGGAAGAACGTAGATTCATGCAATGCAAATGGTAGTTTGCGTCCTAGTAGCCCTTGGCTTACTTTCCACTATCTGACATGAGCAACG
XLOC_002852	TCONS_00040727	227	1	chr1	4120896	4121122	+	33.8356	0	16.8723	29.4326	13.5725	TGTTAAAGTTCCTTTGGGGAATGTGCTCATATCCAATAGaaaaaCACACTAGCCTAGCCTACCATCTTGCTTGCTAGATTTTGGTTAACCTATCTAGGCTAGTAACTGCAGTTAGCACTTGCATGCAAATGTGCAATAAACTGCTTGTTACTCCAGTTATTTTCCTTAAACAACTCATTGTACAGTCTCAATGCTATCCACTAAGAACAACTCAATGATACTTTGCC
XLOC_008760	TCONS_00042037	797	3	chr1	13455842	13455842	+	5.81292	4.84177	7.41346	5.35697	7.53671	GTGAAGTGATATTTGTGTAGGTGATGACAAAAGCTACAATTATTCAGGGCTGTCATTCTCTCCTGCAGGACCAAAGCTGCCATTCATACTGCTGTGCTTTTGTTGTGGATTGAACTAGCAGGAGAGAAGAATGCACATGAACTTATAAATGGACCATTTCCGGTAGCCACGAGTTCTCACTAGaaaaaGGCAGCTACTTTATTTGTCCTGTATATTAGTATATTGTTTATTAATCAATGTAAATGATCACTGACGGAGTACATGTATATGCATTAATCACCTAATCGTTCTGTAATATTTTCTGTTTAAttttttttGCTGCGCGGCGTAGCGCGCAAACCCTTTCTAGTAATAGTAATGTTAACTTTGATTACTGGATATATGTGGCATTGATGAAAG…
XLOC_017236	TCONS_00043664	939	1	chr1	25798940	25799878	+	3.69144	1.97377	0.135848	0.165842	9.61298	GTATAAGTGGCGCTTAAGTTTCAAATGTCAGTATTTTGGTGTTTCTAAGCTGTATATCTTCTGTTAAGGGACTCTGATAAGATATTTTGTTTTAAAAGACAGAACTATTCTCAATGACAATACAACCGACTTGTAAACCATTGGTTATTTATTACTTATCTAAAATAGAAACCGAACTTGCATGTAGAGTTGAAATCTGAAACTATGATCCTGTGGCCTGTGGGACTATGGCTGTTTGGTTTGAGGAATCAGACCATCTAGGATGGGTTATCCATCATGGGATTATCCTACAAGTTTGGTGCAATTACTCACACAGTTCCAGATCCATCAAtttttAGAGCTGGGTAGAAAATCCATGGGTCTGGATCTGTGATTATATTAGCATTTGGATGAATCATT…
XLOC_019431	TCONS_00044204	262	1	chr1	29427109	29427370	+	0	5.28902	7.87723	4.7079	0	ATTTCCATTCATGCTTCAATACTCAGCTACTGTAATGAACATTGTCtttttAGCAAATTCATGTAGTGCTACAACTGGATGGCATTTAGTCAGAGCTTATTAGTTACATTGATAAGGTTACTGGTTTCATGAAATTCTCTTAGCCAAAATAATGTCAATGTTGGACTGATGACATGTTGTCTTGATTGACAAATACTGTTCAACAAATATGATGTCTGTTTCTGCTCCCTATTCCATTTGGATTTTCTATGAAAGTAttttt
XLOC_027578	TCONS_00046281	2184	1	chr1	166453	168636	-	2.38014	1.33473	20.0184	2.66072	0.314543	TGTCGATACCTGCTGCATAGTGCATACACTAGTGAGTACTATATGACAAAGAAATTGAAGTGTGACGCCAACActataactcgtgacattatataggctggagataaatatttatgcatgtctttccgaacgcaataactatattcacgaatttttgtgtgtaacaatcccaaagctaatatccttgaaattttgggcaagagaacaatattcatgcattttattttccaaaatttgaatactcatcaatttcccccaaggcaagaactcacgaaagttatagaccgaaggaaaaaaaaaactcctacgtctaatattcacgatttttgtgaatgctaatagtgctaaaattttaggctgtagaacattattcatgcattttgttttcaaaaggttaat…
XLOC_029968	TCONS_00046978	1064	2	chr1	4611307	4612219	-	4.09957	1.6668	2.41769	13.1885	0.812704	CTGAAGATGGAGTATATATAATGATGGAAGAATCGATCGTAATCGTACTGAAACTGAGCAGAAAATTAAGAAAATGAACATATAGTTGAGGaaaaaGGATTCATGCAGCAGTAAAGCCAAATTCGTCTCGTGAGACCAGTTTGTTTATCATGTGAGGTTCACATCCTCAACCTTTACGCGGATCCTCTGACTTTGCTATGCAAAGTTACGGGTGTGCAATTCCTTCCTATCAACCGTCCATTCTCATCGGATGGTCACACTCATCGCCTGGAAtttttCTGTTCTTCCTCTTCTCCCTTCAATGCGCACCTTCGAGGCCGCCATGGCTGTCACTCCTAGCCGCATCTCAAtttttGCCGCTGCAAAGGTGTAACCATGCTGTTGTTaaaaaTACGCTGC…
XLOC_032551	TCONS_00047590	329	1	chr1	8729366	8729694	-	17.9932	2.31787	5.46198	5.06666	3.31466	AGCCAAGCAGAGATGTACTACGACTAGCTACAGATGGTTAATTGATTGGTTCGTCAATGTTCATCTATACGCTAACTAATCGCTGCATATACTGTTCCCTCTGTCTCTAGAAGTCCAATGCTAAAGGTAAATATGAACGCACATACATCCAGATTCATTTCTAGAATAGATTAGACttttttATAGAGGAGGTAGTACTTATCAAATTGAAGTTAAATTATAGAAGAACATGATTACTAATTAACATGATACAGTACGCTCGATCTGAAATACGCATGAATGGCAGCAAATTATAACTAATTAAGCTAACTGATCATCAAATTAACTTA
XLOC_032641	TCONS_00047606	225	1	chr1	8888931	8889155	-	36.7649	36.6461	4.53191	0	0	GCTGGATCATGTAACATTTGTCACCGTTTCTGCTTATTGGACTTGCTAGTGCTTTTATATTATTTACTGCCCTAGATGATGATAAACTTCTTTGGCCCTTTGCTTCTCTGCTGAACTCATTGGCAACTTTTCTCTTCTTCAATTAGCCTATATATGAGGTTTCACTCTATAAAATGAATCATGATAGCTATGATCAAATGCTTGTTCAATGCTTTTAAATTTCCT
XLOC_043841	TCONS_00049716	436	2	chr1	25397723	25397760	-	3.15244	1.26979	0.984843	0.309879	1.95811	aaaCAAAATAttttttttGCATTAAGGCCTAACTGATTTATTTTGCTCTTATAATTATAATTGAGTTGTAGACTTGGTTCTTCCTGTTTATCTAAAACAAATAACTTTGTTGTGAGCTGGGCCCATGCATTTTGTTGTACCTTGAAGCTTTTATGAAAATCAATGTTTCCTTGTATCAAACATTTCTAGGTTTCTCCCTCGACGATTCATTTTCTGTCATTTCGATTAAAGCCTGATAAGCAATTAGTTGGATTTCTTTAtttttGAACGTTCTCTTGTATTAATGCTTTTGACACGCTATTTGGTCTTTAAAACTTTATTTTGGTTTCTCGAGTGACGGTTGttttttCATCCTTAGTTTCAACTTAGTACTTTTAGTTTCATTTCTTCGATTATAAG…
XLOC_049889	TCONS_00051160	388	1	chr1	35390515	35390902	-	34.4287	30.8966	5.57686	2.93214	44.0903	TGACTATATACAGGATGGGCTCTTGTTGTGATTTATCTGTAGCTTTGAGtttttAGAGATTTGAGTCCTAATCGTTTCAAATTCAAGTGCAGTTAGTACTTGTCAGTCTGTAGTTTGTGTTGAGCTCTGAGATTACTTaggctctattagattgtagcgttaaaggctctattagattgtagcgttaaaCTTTGTGGAAACCTTGCCACAATACTAGCTAAAATTGCCTTGCAGCAACATCACCAAACAAATGTTGTACTGTAAAAGTTCCAACCGGCCACCCCAAATGGATTTTCTAGAATTGATATGTACCTACTACATTGCAAGCATGATGGCGGATGGCCATGAATTAATGTCTGAATGCTGCTTATGATAATATCAAGTGCAC
XLOC_053317	TCONS_00052091	1851	3	chr1	41008863	41009300	-	0.993809	3.44234	0	1.03297	1.04859	GTTCTCCTTGCTCCGTCCGCTTTCGCCGCCTCCCTCCTGGCAGTTCTTCAGATAATCAGATTTGTCCATGAGGTTTCAACTGTTGCATTCCATTGTTGAGTTTTATTCTGTTTGCGTTTCTGTTTGtttttGTCATGGATCTGGCTGATTGGAGGCTGTGATGACCaaaaaaTACCTACCTATTTTCTGAGGGATTCCAGTCCTTCTGATTGATAGAAACCAATGGATCCTTCTGAGCCTGCCAAGATCTTCAGATTCTTAGTTTTGTATTCGGCtttttCGATTTGTCTTCGTATATTGCATTCTTCTAAAAGCAAGCAAGATTCGTAACAGTTGATGGGATGATAACCTTTCACAGAAACTGTATGTGTTGACCCAAAATTCAGACTACAATTATCT…
XLOC_053317	TCONS_00052092	1805	3	chr1	41008863	41009300	-	0.853416	0	1.68514	0	0	GTTCTCCTTGCTCCGTCCGCTTTCGCCGCCTCCCTCCTGGCAGTTCTTCAGATAATCAGATTTGTCCATGAGGTTTCAACTGTTGCATTCCATTGTTGAGTTTTATTCTGTTTGCGTTTCTGTTTGtttttGTCATGGATCTGGCTGATTGGAGGCTGTGATGACCaaaaaaTACCTACCTATTTTCTGAGGGATTCCAGTCCTTCTGATTGATAGAAACCAATGGATCCTTCTGAGCCTGCCAAGATCTTCAGATTCTTAGTTTTGTATTCGGCtttttCGATTTGTCTTCGTATATTGCATTCTTCTAAAAGCAAGCAAGATTCGTAACAGTTGATGGGATGATAACCTTTCACAGAAACTGTATGTGTTGACCCAAAATTCAGACTACAATTATCT…
XLOC_008760	TCONS_00055178	1916	5	chr1	13454214	13455156	+	1.20101	0.963328	0	1.17738	1.22758	GGTTGATGTGTTCTGTGGTTTTGTAATCATTTGCCATGGATTACCACATGCCAATCTTTTATGttttttATGAATGAATAGTGGAAAGACTGGAGGAGTCTCAAAATAACTTTAAGGGAAATTGAATTTGTCATCACCATCACAAGTCTAATTTTCAATAGAAACTTAAAGATGTAGATGTGCTAAAGCAAATGCGACCATTAGCCTGTCACCTCCAAAGCAACTAATCCTGACCTCCTGTCATCAACTGACAACCCTCCTCCCTGTAACAATCATGAAAAGAGCTGTGCCTGTGCAAAGCTCGAATTCCAGCTGAACTTGGCAAACTTGAGCtttttGAACTATAAGAAATTTTATCGTGTCTAAGAATTACATTGTATGCTTTAtttttATTCTGTG…
XLOC_009917	TCONS_00055523	259	1	chr1	15200828	15201086	+	0	0	0	12.6538	0	ctgataaacttataacgcagcgaagttgcactaaccccacgtcgacaccagtaagtccccatcgtgggaccgtcctctggccactgcgcgctgcgaccaaccccgtagggtgcgctgtccaccactggtcgacctatggcaaacctcttggctgcccaaagctgaagcaacatagggcagccagcgatgatcgctcccgcgtcagtcttcgtgcacggcagaaccccagctccactgcggcacgtcctgtggctgagca
XLOC_022198	TCONS_00059529	283	1	chr1	34142815	34143097	+	0	0	7.24629	2.92604	0	gtattaaacggagactagtaacaaaaacaaattacagattccacctataaactgcgagacgaatttattaagcctaattaatctgtcattaacaaatgtttactgtagcatcacattgtcaaatcatggcgtaattaggctcaaaaaattcgtctcacaatttacatgcaaactgtgcaattggttttttcccatttaatatcccatgtatgtgtccaaacatttgatgtgacgttttttgccaaaattttttggatctaacaaggcctaaGATGAAAACTGC
XLOC_026002	TCONS_00060837	250	1	chr1	40506308	40506557	+	0	3.6825	2.09673	26.1149	6.04564	GGGAGTTGGAATTTTACAACTTGTGCATGTGcccccGTTTGCTTCTCACTCATCAAATATCAGTCAAATGGTTATaaaaaCTCTGaaaaaaTTAACAACATTGATATGATAGGCATAGCACTGACACTGTTCATATCCAAATTTGTGTTCTGTTCTTAGACATAGATTTAATCCAGTATTGCCTGTTTGTGGCTGGACATGCCATTGTAATCTATGTAACTAAtttttGTAGAACTTGTGAACATTTGGC
XLOC_027958	TCONS_00061488	279	1	chr1	915468	915746	-	0	3.49715	0	7.92736	1.4644	GAAGAAGTCTTGGTCTTCCCAGCCTGAAGCTGTGGTGGCACTGTAGCTGTAGGTGCCATGGCTGAGGAGAGCAAGCAGGAGATACATGGCGAGAAATTTGCTACTCATCCTGATCTCTGACTCTATAGGTGCAAAAGCAATTGGTTTGATAACTGTAGTCTGTAGGTACTCCATATATGTACATAAAGTGAAGGCGGatatatatatGTGGGCTCAGGATAGTGTAACTGTGTGCTTCATTGTAAGCAACAATGCGCTGTATGTtcttcctgtttcgtg
XLOC_032223	TCONS_00062917	1177	2	chr1	8200190	8200726	-	0.171381	0.182668	0.607067	1.41633	0.329106	ctcttcccctctttctctttcatatcttcctcctctcaccttctatcagcagggcggcgacaacggcgcaagggggacgagctcgtcggttggccacgccgcgcgcggggagtggcccggctcgagcacgcagaggaggcgggagggcgccggggcatcgtctaagagggggtcgtggaggacgaggCAACCCCTCCAAGtcgccggccgtccacgcgtgtggaggatctcgccggcagtgctcacgctaggaggatctcgtcggccggccgcgcgcgagggaggagctcgccggccgtccgcgcgcggggaggatcttgccagccgtcctcgcgcgggggaggagctcgccggccgtccgcgcgtaggagcagctcgccggccgtccgcgcacaggga…
XLOC_036568	TCONS_00064220	223	1	chr1	14762333	14762555	-	0	0	0	26.1924	72.3678	CGAAGTATCATTGCACAGTAATAtttttGAAATGTCATGTACCATGAATAAACACtttttCATATATAAGATAGATCTAATGATTAGAAATAGTGGTTCTACCGGTTTAAAAGGCATATGAGTATTTaaaaaaTGTAGCTTaaaaaTTATGGTTGtttttATGTCCAACATAATAaagtgagcgtagttcaactggttaggtttcttgttgtcaaaattgtcc
XLOC_037467	TCONS_00064477	251	2	chr1	16028879	16029049	-	0	3.5677	0	15.829	0	cctagcgtcgtcatcgtctccgtgtgttgtcgtcggaccgttgtcgtggcctcttcttctcccgtcgccaccgtttcctggatcgtgagtgcgtcggaagttttcaagaagacttattgaagacccattgttgcaagtcacacagatcccaaacacaaatcctttgaacatgttgattctctatttattttaaatgtgtatttattttcgaatgtcaccgggtggtgtgaacttattcctttgttatggcc
XLOC_038205	TCONS_00064711	417	2	chr1	17076086	17076150	-	0	0	0	2.0732	0	gaaaaaaagagaaaaggggaagagatcgataaccctgcagccgctacaaaccctagtcgccatcaccccaatggctgctgcgccgtcgccgcaggttcagccatcgccgtccagcgccactcctgctcgactccttggtgagtgttgccgccaatccttgctgctgctgctgccatcgatctgatatgtatccatgttacggctgtttctgttaacgttcctcgctgctgctgctgatgctggtctgttgctgtgcttctggaacgaacagagagcaggagtttcaagaagcagggaaagcaggagaaaagaaggaaaaaggaaagagaggcaaaagttggggattttctgggtacctaatgatattgattggcatgggacgggagtagcacccttgaa…
XLOC_041932	TCONS_00065860	267	1	chr1	22423242	22423508	-	0	4.60997	0	0	9.57334	agagagagatggagctctgattgtatgtagagaaggggagggatggccggctatttataggggagagaggcggtggtgaaaggcggttgtggaggagatcgagaagtgcacgggcgacgatggcgtgaagattcgaactacggcggccggcttcgtttccttagcggcgaaggaagaggagttggcggcggcgtgagccgtgcacaggaggagggggcggctcggttggggtgtgggctggtttgggccggctcggcttagctgggc
XLOC_042110	TCONS_00065913	1410	2	chr1	22689644	22689732	-	0.273821	0.922443	1.82142	0.688606	0.52539	CAAGGAAAGAAGTGTGCATTCACGCTACTAGAGAGCGCATACAGGGTTTGGAGGAGAGGCTCCTCCTGCCCTCTCGGAGGGCACttttttAATTAATATaaaaaaGCTGTGCGCCCTCTTATAAGAGAAGTGGCTGAAAGCAAATTTTCCCGCATAGCTTGTCACCTCTATATTTTCACAATTTTCAAATATATAgggcatgcttggtacatctccaactcctaaatttagctccaggaattgggtttggagtggagttgtggagctgcctaaacccaactccacaactctagtacattttgtgagaggactccacccagctccactcccagttttggtggagctgaaactgtttggctgagctctagctccaaggggggtggagctagctggagctgg…
XLOC_050771	TCONS_00068715	856	1	chr1	36796943	36797798	-	0.0874655	0.281097	0.69428	7.35703	0	cgcattccacggatcaagaccgcaagcggcaaggggcgacgacggcgggcaagaaggtaaggacgccggcgagctcggacgcggcctcgacctcgagctcctctccttctccgcgctttccccatcgagccggcaagcttctctgacgaggacagtggtggcggcgcagatcgaagcggtgcggcgacgagcttcccggtgaccgaggtcggtgacgcggagcagagagcggggacaacgacgagcggcgctggctctcccctcctccctccgccggcgcaggctctcctctcctccgggccgagcggcggcggcggcgcggagcgcggggacgacgatgagcggcgccggctctcccctcctccctccgccggcgcaggctctcctctcctccgagcc…
XLOC_051981	TCONS_00069137	357	1	chr1	38770465	38770821	-	0	4.54663	3.74819	1.62025	2.95397	AAGCCGCCATGAGATGTCGGAAGGGATGGGTCCTGaaaaaCTGTTACCTGACAAATTCAAGTCTTCTATCATACTGCAGCCCTGAAGACCTTCAGGAAATTGGCCTTGAAGTCCCAGACTGACGAGATGTAAAGAACGAACCGTGCTATCACTGGGATTCCAGCAGTTTACTCCAGTAAAGCTGCATATGAAACCGTTGAATCCATTGCCAGaaaaaTTCCAAGTGGATTCGAGTTCACCACGGGGATCAACCAGTGATTTCTGCAGAGTCCTTAGGCATTCGGTGTCATCAGAAGCTACGAACAACATTAAGCTGCTTAGCAGCAGCAGACTAAGGACGAACTTGATATCATCAGA
XLOC_002860	TCONS_00071037	269	1	chr1	4146268	4146536	+	0	2.195	4.05074	3.94829	9.12927	ATCTGTGGTTTCTCCTGTGAGATATTCTGGACACACAttttttttCCCAGAAACTTTATATGCAGTTATAATTTTCTGCAGATGCCTCACTTGATTTCTGTTATGTTTATCTGCATTGGGAATCATAAATTTGAACTTTTGAAATAAACAGACTATCTGAACTGTTGtttttCTTGTTCATCTCTTCCGTCTCGATCAATCCATTATTTAGCCTTTTCCCTTTAAATATCTGCTTTCTTATGTATTTTACATGTTGAATGCGCTGGTGC
XLOC_003346	TCONS_00071220	297	1	chr1	5033342	5033638	+	0	3.71397	3.29915	3.41124	7.33005	attttttAAAGGAACCCTTTCTTGCTCATGGGGAACAAACCAAATTTGATGAATTGACGCCTATATCTGAGTCTACTGTACTGTCAATTAGATGCTTCCATTGCATCTAACATTTAGTATATCATTGCATCCCCATAAACTCATAAAGTTCTCGGCTTGGTGTCGATGGAAAGTCAATCCCGTTTCAtttttATAGGGTACATTTTATCCTTTAATTAGATGCTTTCATTCTTGCATTTAAAATTAGTATTGCCGTCGCATCCCTTAAAATCATAAAATTCTGGGTTTGGTGTCAAT
XLOC_004779	TCONS_00071823	260	1	chr1	7412478	7412737	+	0	0	0	0	13.6912	GGAGGAGGGCCGCCAGACgggggAGGAGGTGAGGGCCGAAGAAAGGAGGaaaaaGCCTCGCTGTTCGATGTCCACTCGCCGCCGAGGCCACTCCACCATGTCGCCGGCCATCGACCTCAGGGTCGATTTCCCCTTGTAGCATCCGGCCACCGGCCAGATCCGCGCCATCGGAGAGGAGCTCGAGGTCGTCTACCACCAGATCCATACCAGCGAGCTCCGCATCACCCTAGGCTTGATTGGTATAGTTGGCTACGGCTGCA
XLOC_007921	TCONS_00072966	1720	1	chr1	12301597	12303316	+	2.88962	5.25088	19.0212	19.0536	4.30981	CGTTGGCCTAACCGGATTTGCAGTGCATCAGGTAAGGGaaaaaGGATGGTTAGATAGAGAGAAGGGGAGTTCTGTGATTGGAGAGGAGAGGAGACAGGGATGAGGCAGAGCATGGGATGGGGCTATCAACAGATGTAGATTATTCCTTGCACAAGAGATGATGATGAGCTGTGAATGAGTTCTGAGAGATGGCTGGTGTTGTTGTTGCTCCCTCCCCTGCACTGCCTCTTCCCTGGCTCCCCTGCACACctctctctctctctctctctctctGTGTGTTAGTATATTGtttttATGTTTTAGTAATTATTTTCCTTCCATAAGTGATACGGTATTTGTAGCATGTAGGTAGaaaaaaaaaTGAAACTAGAGTGATGTGACACTTCAAGGGCTGTTGCA…
XLOC_008760	TCONS_00073270	1264	3	chr1	13454228	13455156	+	0.915277	1.86413	1.00329	0.716145	1.16804	GTGGTTTTGTAATCATTTGCCATGGATTACCACATGCCAATCTTTTATGttttttATGAATGAATAGTGGAAAGACTGGAGGAGTCTCAAAATAACTTTAAGGGAAATTGAATTTGTCATCACCATCACAAGTCTAATTTTCAATAGAAACTTAAAGATGTAGATGTGCTAAAGCAAATGCGACCATTAGCCTGTCACCTCCAAAGCAACTAATCCTGACCTCCTGTCATCAACTGACAACCCTCCTCCCTGTAACAATCATGAAAAGAGCTGTGCCTGTGCAAAGCTCGAATTCCAGCTGAACTTGGCAAACTTGAGCtttttGAACTATAAGAAATTTTATCGTGTCTAAGAATTACATTGTATGCTTTAtttttATTCTGTGCAATTGTTGACCAA…
XLOC_009915	TCONS_00073727	250	1	chr1	15198655	15198904	+	0	0	11.9192	3.26173	6.03844	gaagatatgaagaggttgccttcagattgtcaattatatagcgtcgttttcactgcaatatatgtgaactcaatgagatacattattcattagatgtgacaagacgatcacgcgtgggcgtgattcactttatgtcaacaggcagcgccgaaagttgatagtgacaactcgagctgccgcttttcatgtgtgttgttatggactgtgcgcgctactggatctgacactaccgtgaagcgccgaaagtgtg
XLOC_015984	TCONS_00075938	359	1	chr1	23859025	23859383	+	3.42336	3.90808	0	1.06057	5.7989	CAAGTTTTGAAGTAGTTTGTGTGCTATTATAAAATTGCAATATTTAGAACTAGAGTATAGAGTATTTTATTTTACTTCATACAGATGCAAATCCTTTGCAAGGTTCTTGATAAACATCTACAATAGCATATTGTTAGGTTTCATCAACTGTGCACAATTTTATATAACCCGAGGAACGCACTTAATTTCTGTTTGCTACAAGCTGACTTGTCAGTTCTATTGGCATTAAATCCTCCTACTTATCTTAGGCATTCATATTACTTTCTATACAGACCCTGGATTACATTAACTCTTGTGTGCATTTTCATTTGCAttttttGTTGTGCCCAATTCACGTGCACCACATCTTGTCTCCCTGC
XLOC_027294	TCONS_00080379	296	1	chr1	42875525	42875820	+	0	1.25756	0	0	5.31657	gggggAAGACGAATAAATAGTAATaaaaaaaGAGGGGAAAAGGGGAATAAAGAGCAAAGTGGAGGTGGGTGGGGACGGAGAGAAGAGAGCAAAGGGAGATCACGGTCCACGTGGACCGGTGAGCCGGATAtttttGATTCgggggATGCGCTTTTGCATCCCGGCCGTCCGCCCGCGCCCTTTTGCAGTGGCACGATCGTTATTCCCGTGCTCTTTTCGGGGCACTCCTCAAGCTGATTAGGACTGGAGATATTTCCTCAAGATTCGGATAGGGCGAATCCGACGGCGTGGCTCTG
XLOC_029211	TCONS_00081138	276	1	chr1	3093104	3093379	-	0	0	0	0	7.80081	CACGACACCAAGCTGAGCACGAACGGAGAGCGTGGCCGTCGTGGAAGTACTACCGGACACCGTGCCAAAAGCCCAAAAGAAGGAAGAGCGAGCAAGCAAAGCAGTCTGTCTGGGACTCTGGGTAGAGGCAGAGCAGTGCACCACGTGTACGCAGCTATGGTGCAGATAAAGATcccccGACCCGACCCCGTGGTCCCGCGTTACTGTCGCAATGCATGCTGCATACATGGATCACTGTAGGCCACCAGTATTTTCTCTGCAACCAAAACaaaaaaG
XLOC_029772	TCONS_00081385	217	3	chr1	4206812	4206913	-	0	0	0	0	42.3535	CACATCTTGATATGCTGGAAGCAAAACTGTTTGATTCCTGGAAGATCAGATTCTGGGATCCACGTTGTCAACTGGATCGCCAACCAAAAGGGAAGAGATGCCTCACTTCATAGTGGTGGCACACAAGCCCCGTATATATCCAAAGCACAGTGCAGTTGGTTGTGAATAGACTGAAGAGGCATACAACCAAAGTACATTGCATTGGTGCTGGTCTGGC
XLOC_032085	TCONS_00082338	736	1	chr1	8007740	8008475	-	0.245546	0.234668	10.558	3.13856	0.525881	gggttctccatgtctacccactcgatgaagttgcacattggacgatatgtctgcgtaagatgttacaattgtgtacgaagaagttagtttttttatccatttgaacttcgaatagatgaagcatacctgatcaaagttcgcgcattggaagaatctcctgccccgagtttgtatcatgagggaagacttgagtatgcatccatccccacaatcgcacaaaggacggtcacaccatggtggaaaccaaccagcaaaaggatcgctttaccagttgagacgctcaaggaatggcgcttccattttcgtgtgttgtgtgctagtgggaaagaagatatgaagaggttgccttcagattgtcaattatatagcgtcgttttcactgcaatatatgtgaactca…
XLOC_043857	TCONS_00086717	219	1	chr1	25436537	25436755	-	0	0	0	0	48.161	ggCATATCGCATCTACCACACTTTGGTGATTGAGACTGGTATATAAGTGGTTGGACTTGGATTGACACCAACTAGAGTTAATTTCGGAGAAAATGTACGATGGGACAATGATGGAACATACATGAACACCGGCCAAACACAAATaaaaaaTCATTAATTTGCGCGAAAGGGAGAATAATTAGATGGTCCACAGGAGCATCAACATCTGCAAGGCATTGG
XLOC_048405	TCONS_00088451	746	1	chr1	32924338	32925083	-	1.49904	1.72535	2.35402	6.46103	2.16472	GAAAAGGTCATTCTGGTCTTCAGGCAGATTCCAGCCCGTGTTTCTTTTGTTAATTAGTTTGACGTTTCTCCTTAAGAGCAAATTTTGATATCAAATGGAGAGGaaaaaTGGAGTCtttttGTAGGATGAGAAGCATTCAGAGATTCAATTAGGATTATTGATGCCCGCGAACTGTCTGAAGAAACATGCTAGAGGTCTATGACAACATCAACTGaaaaaaGCATATGATCCTTGTGTCTCTGTTTCCATATGCAGGAGTAAACTGTGTAACTGAACCCATTAGCACCCTATTTTCTGACTGCTGTACAAGTTAAGGCGTGGCGATTACATATTGCCCGGGTTCCACGGCTCAATCAATCCTTCATTATTTGGCCGGGTACCCGGAAAACAAGAATATGT…
XLOC_051982	TCONS_00089881	259	1	chr1	38770973	38771231	-	0	2.83589	3.35858	0	23.427	GCACCACAAAGCCTTCGGTTGCCAGCAAAGATTGAAGCTGTAAAATTCTCGAAACAAGATGGAACAAGCCCTGAAAACAAATTTTCTGCAACACTGAACGAAACCGAGTGAGCGAGAGAACAGAATTGCCATGGAATTTCACCATTGAGTTTGTTGTGCCGAAGGTTCAGTGTTTTCAATTTCAGGTATGCCATGTCTGTGATGCTCACTGGAATTGGACCTGAAAAGCTGTTGTACGAGAGATCCAGGGAACTTAATT
XLOC_053317	TCONS_00090398	1590	2	chr1	41009248	41009300	-	20.5738	19.9772	21.6771	23.0718	19.9201	CCGCTTTCGCCGCCTCCCTCCTGGCAGTTCTTCAGATAATCAGATTTGTCCATGAGGTTTCAACTGTTGCATTCCATTGTTGAGTTTTATTCTGTTTGCGTTTCTGTTTGtttttGTCATGGATCTGGCTGATTGGAGGCTGTGATGACCaaaaaaTACCTACCTATTTTCTGAGGGATTCCAGTCCTTCTGATTGATAGAAACCAATGGATCCTTCTGAGCCTGCCAAGATCTTCAGATTCTTAGTTTTGTATTCGGCtttttCGATTTGTCTTCGTATATTGCATTCTTCTAAAAGCAAGCAAGATTCGTAACAGTTGATGGGATGATAACCTTTCACAGAAACTGTATGTGTTGACCCAAAATTCAGACTACAATTATCTGATCAACTCAGACATC…
XLOC_001736	TCONS_00091376	1814	1	chr1	2034812	2036625	+	1.72566	1.32925	2.16415	10.5741	1.00546	ggaatacaattttgaaacaactgaaattgaaaataaaaaataaaaataaaaatactaaaagaacacaatacgatattaattaaaatttgaaaaaaaataagttctgaaattagaaaaagaaaaataagatttcaattaggaatacaatttataaataactaaaacttgtgataaaaataaagactattgaaagaaaagaccatctaaaacacatgacgagataaattaagtaataggcctataaaggagtagagcggtggcggttgatacgaaatagaatcctaatgacgattaaaaggatggacgacaggcaggccgtgaagcaaacgagcaatgcgattgccgggactactagaaagtaaaaaataaaaaataaaccccattgataatcatattcaa…
XLOC_007032	TCONS_00092840	440	2	chr1	10969066	10969375	+	0	1.55206	0.482368	0.606571	0	ATACCACTCTAAGATCATACAATGGGTTAAATTGAACTTATGTACCTGAAGGAAACTTAAAAGCAACACCTGTAATTTGAATTGCCATACATATCAAACAGATAAATCTACCTTTGTAATGGGCACATATATGCTTAACTTTTCTCAGAATTCGATCAAGTTCTAGATATAGTTATACCATGACCAAGAGCTAGCTAGCAACCTAGCCATGTTGTTATTGTGACTATTTTGTGACAGGACCTCTACCAAGAATTTCTGAAGCACATCACTGGTTTGCATCAACAACCCCTCTATTTCCTGCCAGCGCCAGGTCTTGCCATCCACGACCATCCTGGTTGGCACCTTCTCCATGAACTCGACATCGTAAGCCGGGCGCGGATTCATGAAGTAGTAGAAGCT…
XLOC_010020	TCONS_00093599	537	2	chr1	15342181	15342277	+	0	1.86259	0.45592	0	0	AAGCTTACGGATTGTTTCTGATGAGTTTAGCAACTCTATGGAAACAAGCATAAGTGCTTCTCATCTGACCAGTTCCAAGAGAGAAGTAGCCAAGTAGTTGGCATGGTTGTGTTCATCGGAATATTGAATGTCAAATCGAAAGGAGGCGCCAACCTATAGCTATCAACAACATGGACACCATGGTTCAGATTCATAAATTTGGGGATCATGGATGTCTAGGTTCAGAAAtttttGGATTTTAGGCAACAAATTTTGTAGAATTTCCAATTTAGaaaaaCACATTTTGCATTTCGTTATAATGTAATAAAATACCAATTTACGTTTATTTGATGAATTATCAAAGCAACGCTTACAATACTTTTAtttttATCGGTGCATGTGAGCTACAATGTATTAATA…
XLOC_024421	TCONS_00097627	237	2	chr1	37821727	37821752	+	0	5.6935	24.268	0	0	CAGTTCTTTGCTTCCGATCCCCACCTATGGGGAAATACATGGGGCTAGAAGGTTCTGGAAGCTAGGGAATGGGAGGTGGAGGAGGGAATAGGTACTCGACAAGGATCCAGCCCGGACCCAAGCCGCCTAGGTTGGTCGCCGTCCTGTCTTTTCTGTTCGTCTTTGAGTGAGCAGTAGCTATTGCGTTATGTATTGCTCTTCCTGGGTTTGCTTGGGCCGGGATTTGCGTAGCGGACC
XLOC_029211	TCONS_00099053	201	1	chr1	3093272	3093472	-	0	31.6469	0	0	0	CAGCCGACATGCATATGACAAGTTGGCGTGCGCGTGGGTGGGCGTCAAGTTTGAGGACGCGAGCCGGTCCAAACTACGATCGGTGTGGATATGCACGACACCAAGCTGAGCACGAACGGAGAGCGTGGCCGTCGTGGAAGTACTACCGGACACCGTGCCAAAAGCCCAAAAGAAGGAAGAGCGAGCAAGCAAAGCAGTCTG
XLOC_030044	TCONS_00099337	350	1	chr1	4743516	4743865	-	29.2721	33.5308	5.32026	8.08758	42.1517	AtttttttttGCCGATTTAGCTCAGCTTGCGCGTTGATCTGGGTTAGGTATACGGTTTCGCCCGCGTGATAAATATTCTAATCCGTTTTGGAATTTTGACGTGCCTAGAAGTGAGGATGCGTCGCCTTCTCGCAGCTCGGTTTGTTTTGTTGCTTGTTTGCTCGAATCGTGCTAAATCTCGAATTTGTGTTGATCCAGTCGATTTCTTTGTCGTGTGGCAGTTGCCAAAGCTGAATCTGTCCCTTTCATTTGTTTGTTTGCGTAATTTACCGCAGCCTTCTCCTCACGAAGAAACATATTACAATCAGTTCAGCTCAAATTTGTTTTCTTCTTTCTTGCCTCAAGTCAGC
XLOC_046777	TCONS_00103877	262	2	chr1	30203676	30203820	-	0	2.6178	0	0	0	ATGCCcttctctccttttcccctttcttcagttcttttctcctttTCAGTGTGTGAAGTGTTCAGAGTGCTACAAGCATTATCCATTTCACTCTTTGGTTCCTATGAAGATGGCTAGGCTTGACGTCACCTACAGATCGCCCGTAAAGCAAAAGGTAGGGCCTGGTTGGTTCCTTGCATTCATCCGTGAGCTTTGATGGTAGGCTTACTCCTCTTCATGGCGCCCCGGCGCAGTGATCGAGGCAGCGAAGCCGTGCCTCGAT
XLOC_007913	TCONS_00107954	274	1	chr1	12291360	12291633	+	0	0	6.1094	0	0	GACGAATGGCACAACAGTAGTGCAGGCGTGCAGCACCAAGCATCGACAGCAAGCAAGCCAACTGATTCTACATTTGTGAAGTTTAATCAATCTTTGGTACTGGACTACTGGAGTATTTGTTTTATAGATTCCACATGTATTATCTATCTATACTCAGTACTGTAGTTCCTATATGTGAATATGTGATGTATTGTTGAAAGCATAAATATTAAGAAGTTGAGGTAttttttGACTACACTGTTTGCAAATGGATGATGAATCATGAACTTGCGAT
XLOC_029772	TCONS_00112810	1925	3	chr1	4200761	4200789	-	0.15796	0.0670605	0.645665	1.97448	0.0908339	cacacacacacacacacacacacacacacaATGGTTGTTAAGTtactccctctgggctgataatacttgtcgttttagacaagggtgaggtcaaactttagaatctttgattatgaatcatttttaaaatatttatctttcaaatatggtaactacatgtatagattagtcttgaaaagtactttaataaaatttatatatttgttaacactttatacatattataatagaaaataatggtcaaagttgttttttggagaccgtgcccttgtccaaaacgacaagtattatcaacccggagggagtaCCATTTATGGCAATACTGGAACTGTTTGCTCAGTCATTTTATTTCTGGGAAACATGGTGAAAACACAAAATACCTGGCAGGACTTTATTGCT…
XLOC_036566	TCONS_00114204	351	1	chr1	14763608	14763958	-	16.3358	8.44545	3.51273	1.71494	33.9046	aaCCAGACTTAGCAGCAAATCACATGATGAGACAATTGCCATGTCCCTGCAGGATCATAATCCACATATTCAtttttCATATCAGTATTATACCATTATATAttttttttCATTTCCTGGGGTAGTGTTCAGCTATGAatatatatatatTTCGATATGCTAACTCGGATAAACAGAGGAATACTACTGTCAAAACTCTTGGAAAATAAATACAGTAAGTTCTAACTTGGTCCACATGTCAGCGATAAAATCACCGTGATTTTGAAGACATAGGATCCTGGTATGGAAGAAACAAAGGAAGATCTCCCaaaaaGGCTGTCGCCTGAGTGGTTAAATTAGAGTATTGCGTGT
XLOC_038205	TCONS_00114500	301	2	chr1	17075883	17076150	-	0	0	5.43398	0	0.978824	gaggagttgagtcggattattgaaggagttaaggtacctaatgatattgattggcatgggacgggagtagcacccttgaactacacattattattgcacactattgaaatttacttttagactatgtttctacttagcataagttttgcgtagaacttgtgaaggtcatttaaagttctggtccttattttcacgtggaatttgtggagataggatgggttggattgtgtggtttatatcgttattgagttatcttgtaactgcctgtcatggatgtccgtacttttaggttactctgccg
XLOC_042748	TCONS_00115335	246	1	chr1	23744262	23744507	-	0	4.17472	16.331	7.38421	3.41664	GGGGAAGCTAAAATTTACTTCGTTTTAATCGAAATGCTCTTGATTTATTTGGGATGCTCTGTCCAGATGTGCCAATCTGTTGCAGGGTAATAATAGTATGACGTTATGTCAATGTACCTATGTGGTTGCAGTAGCCTGGAAtttttcattttgtataagtcacttttactttttttcctagtcaattttttctagtttgactaagtttatatagacatatagcaacatttttaacacaaaacaagc
XLOC_045767	TCONS_00115994	259	1	chr1	28596567	28596825	-	0	0	8.39646	0	0	GGGGTCTTGTTAGCAGTTTACTTTGATCCAATGTTCGGTGTTCATTGAACTACTATATTGGATGGTTTTAGAAGTGACAAAACCCAATGAAAACCAAATCCTTTGATGTAGAACATCAGGCATATGTCCAGCGCTAGATAATCATCCTTTGCATTTCCAACAATAGCATTAGTCTAACTTTGttttttCGTCTTTGGCCCAAAAGCAACTGCCTGCTTGGTTCATCCCATTTGCAGTCGTCCACATCATTGGGGATCTA
XLOC_052299	TCONS_00117511	208	1	chr1	39277551	39277758	-	33.4333	0	101.428	202.25	50.3922	GaaaaaaTAGTATCGTATCTAACAGCTATAATTAGATCTGCAGTCTTGCATTGCATTCCTGCTTATTCtttttGGTAAAACAGTGTTTGTTGTTACaaaaaaaaaaaaGGATTTACAGAGAAACCATGTGGTTGTATTTTACGtttttCAGAAACCCTAAATGTGTAACTCTACAGTACTTTGATAAATCACAATATTATTACATGGC
XLOC_055675	TCONS_00118333	1423	1	chr10	880217	881639	+	10.6129	3.21646	1.04611	4.3776	3.37702	TACCCCTTCATCACTGTCGGATGTGAGGCATAGTTTCTTATCCATTCCATCATCCCTTtctctctctctctcCCTTCTTCTCTCCACGCCTTTTCTCTTCTCTATTTGTGAGGCAACGGGCTAGCATTCACGAAGAGCTTATCGCTCATGGGTTGGCAAAAGAGCAAAGCCATGGTAGTGGTGGTGGCAAGGACGTGGCCAAGCTTAGCACAGCGGCAGCCACACGGATGTGGCCCTGCTCGGCGTGGCATCGGGCGATGGTGTTGCAGAGTGGCCACAGGAGCAGGTGGTAGAGATTCTTGAGCATTTCTTCGGCCACAGCGTCATCTCCATAGGTGCACGCCGGTGCCACCTCCTCACCCATGGCGGCACCCCGACATCGATGTGGTGGCAAACCAC…
XLOC_070151	TCONS_00133648	506	2	chr10	22604393	22604569	+	0	0.227154	1.05736	2.69315	0.201681	AAATTAACCAAAGAGGGTGCAATTTCAGTCAGAGTAGGGAGAAGAAAAGAGTTAGTTTAGAAATGAGGAAGCAACACACTTCTTctgctgttgctgctgttgctgcGTCTCTTTGCAAGGTGCTCCTGATGATCCTCGCCCTCCTCTGCACCCTGCACACTGCCTCCGTGGTCGAAGGGAGATCAGGTCCTCCGAACGGGCCGCCAGCTCCTAGTGCCAACGAAGAGCGGCACAATACACCGGCCTTTCACAACTAGCTAGCTTGATATAACAGCTGCAGACTCACCATGCATGACAACCTACATACCTGCAGCTCTCTATACCCATGACATGGCATGTAATAATAtgtgtgtgtgATACTACGTATGTACTGTTTCTGTTGCCGGATCGGATGATGAT…
XLOC_085029	TCONS_00137390	264	2	chr10	21634311	21634525	-	0	0	1.50108	0	0	caagaatttgcgtgtggttaggacgtaggagcacacgagaaacgttcagATATAGCAGCACACACAGTTGCAAACAGCAGCCTCCGGAGGTAGCAATCGCGAGGTAGAACTAGAAGAAACAAGGATTGGGAATAAAGCGGCCATGGGCGACCCAAGCAAGCATAAAGGCGTCAGACAATTTCTTTTAGCTCCTCTTCTACGAGTGGGATTCTGAACTGCACTCGCCCAGCAACAAACAAGcccccTATATTTGACAGACTTGGC
XLOC_065059	TCONS_00139353	269	1	chr10	14641037	14641305	+	18.2109	4.39001	2.70049	29.6122	0	TGGTTATGCCTTTGTGTTCTCTTTCCATGAATTATGTGTGACATGTGAGAAAAGAATCAGTGATTCACTCTTTCAGAAATTGGATGGACGTGTAGAATTAATAAGGCGGCTTGTCATGTTCCCTTTATCATTCTCTCTGTCaaaaaaaaaaCGGTGCTACTGATCTTTCGATTGACGTATCCTTGTCTGAATTTTACGCttttttttCTCATGTGGTCCATGaaaaaaaaaTTATTTTGGTGCTAAACTTAGCTATCAATGTTTTGGCC
XLOC_074350	TCONS_00141350	229	1	chr10	5604042	5604270	-	31.353	7.78049	0	6.80916	6.28346	CGCTTTTATTTGCTTCTCTTGTTAGTGTAGTCCGCATGTAGTGCCTACAACGCATTTACTTATGCAAGTTATCTGCAGTGGATGATCAGGTTCATGCTCTGAGTTTATCTGATTATTCCTTTTGGCAATATCTGTTGATTGAAGCTACAGTAGTCAATTGCATTTTCCAACTTACTATTTTCTCATGAACATCTCCTTCAGtttttGTTACCAACATTTTGTTTCCTTT
XLOC_065832	TCONS_00146517	240	1	chr10	15761795	15762034	+	0	0	0	27.0375	0	agagtaCAAAGTCAACGTCACCGTAACAGCCAAAGAAATCAATCGAATGAATAACAAGTCAATCAAGTATTTGTAAGACGTATCTTCTCGACAAACGCAAACTCAGCACCAAAAGAATCAAGACGAATCGGCGGCCATGGGCCATTCCTCCTCTGCGCTCGCCGCCTACCATCGTTCCTCCTCGCTGTCACGCTGTCGGCACTGAGAAAACATGGGGACAAGAGAgaatttttttttgaa
XLOC_081092	TCONS_00162206	346	1	chr10	15305572	15305917	-	3.88284	6.99643	0	1.20144	17.0168	AGCTGGTCGGTTGCAGTACATTCACAACCTTGAAATTTTGTGATAGCTACTTGGCTGCACTGCATATGGTGGTTGATGAGTCCATACTTTTCTGGTCCTGAATAATTTGTCTTTTCCAAACGGGTAGTTTGAATTTGCTTTAGTTACTGGTTATGGTTGTAATTTGCTGAATCTCtttttGCGGTCATATTTACTAGTATGGCTGTATCGATGGACAGCTTTGGACGATCTGCATGAACGAAATTCATAAGTCAACAGAACAGGGTTAAGTCAACTAATTTGTTTGGTTTCAGTTTGGGGTGTATACTTTGCATATAGGATCATCTGAATCAAAATCTTTCTTCTG
XLOC_064259	TCONS_00166254	307	1	chr10	13513053	13513359	+	0	5.24401	0	0	0	catcaattcatccatcccattggacccaaaatatcccaaaaattttgcaaacaactatataagaacaactgtagagggtctgtccttatgcagtaaaaaaacagccatagaaaaacagccataaaaaacataccaaaactcacatttcccccaaaataattcaaccatcacagcccgcatcaattcatccatcccattggacccaaaatatcccaaaaatggtatgttcttgagcaatcatcactggccattcatccatcatagcccacaatatttcatcatcacagcccacatctaaacaattttc
XLOC_082198	TCONS_00170770	236	1	chr10	17053033	17053268	-	0	35.5061	21.9217	15.5856	19.2189	TCCTACCGCCAGTGGAATCAAAATTGTCTGACAACCACCTCATCAACAAGAACaaaaaaTACATCGACGATGAACTTGCACCGCaaaaaaaaTCCTAAATCCCAGGAGTATGtttttAGTTTACTTTAATGGGTGTTGATTAGTAATCCATTCCACCCATGCCTCCCATCGCTGGCGCCTCCTTCTCTTCCTTTGGGATCTCTACGATGATGGATTCCGTGGTTGTCATCAGAGAT
XLOC_085029	TCONS_00171540	471	2	chr10	21634110	21634525	-	0	1.32427	0	0	0	gttaggacgtaggagcacacgagaaacgttcaggttttccgaatagctctacaagATATAGCAGCACACACAGTTGCAAACAGCAGCCTCCGGAGGTAGCAATCGCGAGGTAGAACTAGAAGAAACAAGGATTGGGAATAAAGCGGCCATGGGCGACCCAAGCAAGCATAAAGGCGTCAGACAATTTCTTTTAGCTCCTCTTCTACGAGTGGGATTCTGAACTGCACTCGCCCAGCAACAAACAAGcccccTATATTTGACAGACTTGGCTAATCAAAGCTCAACACTAGATTAGGTTAGTTGCCTTGCCTCCTTAGCTGTTAATCATAATTCATGCTACATCATGGGCTCATGGCTTCTTCAGCAATGCATCTTCCATCTACTCATAATTCTATTATA…
XLOC_056387	TCONS_00172040	203	1	chr10	2042601	2042803	+	0	0	94.2827	0	0	aaggaatcaataaatgaaattacttataatccaaaatcaagtcaccgttgggcagaaatgattagggagtaaacattaatgtcttaagtcacatcaccaaaaggtagaagtgataaagtaaataatttaaaatcccaaatcaaatcaccatacggtagaaatgattaggaaatgacgccattagtgatgccatagaattaaaa
XLOC_070151	TCONS_00174652	225	2	chr10	22604437	22604511	+	0	0	10.443	0	0	AAAAGAGTTAGTTTAGAAATGAGGAAGCAACACACTTCTTctgctgttgctgctgttgctgcGTCTCTTTGCAAGAGGGAGATCAGGTCCTCCGAACGGGCCGCCAGCTCCTAGTGCCAACGAAGAGCGGCACAATACACCGGCCTTTCACAACTAGCTAGCTTGATATAACAGCTGCAGACTCACCATGCATGACAACCTACATACCTGCAGCTCTCTATACCC
XLOC_075815	TCONS_00175603	242	1	chr10	7742422	7742663	-	0	0	13.065	0	0	aggttccatctggttactcatcaagaatcagtaggcttgtttcactgcaagatcttaagttggttggaatgaagtcgcatgattgccacgttcttatcacacagctgttgcccgttgcaataaggaatattttgcctcctaaggtgcgacacacgatccagcggctgtgttccttcttccatgcaatcggccagaagatcattgaccccgagggactagatgaactacaggcagaacttgtg
XLOC_090238	TCONS_00179259	2640	2	chr11	7121753	7122931	+	0.473686	0.764917	0.607657	0.727652	0.767916	cgagcAGAGCAGAGCAGGGGaggagatcctggtgagcatccaaatcctctttccgattcatctctctctcccaccgggactacttttgtccggaatttgcttgcgttcgttcgttaaccctagcttctcttctagatctgtggaagaagctcttctcctccttaatttcagaatcttaacctctcttaatacaagttgttacacttttgtttgttccccaaactcccatgtcccaagttggatcctcccctgctgtGTAGGAACCCATGAATTCCCAAAGTAtttttCCAAGGGCGATATAGGTTTAGGGCATTTGTTCAGTTATGTTGGAAATATGGCATGATTTCCTGCGTTCCAAACAAGGAAGCAGTGTGAATTGTGATGGAGGCTACTGTGGAA…
XLOC_090608	TCONS_00179422	2706	2	chr11	7806403	7806556	+	1.33946	0.622333	1.12889	1.41869	0.46069	CGCTGGCGACGGCGACCGCGAGCCTCCGCTATCCGACCTTACCTCGCCGCTGCCGCTGCCGCCGGCTGGGAGAGTGAGGGGCGGACGCGCGGAGGACGGTGCAGGCGCTTCGGTTACGGTCGGCCGAGGACCTGCAGCGAGTTCGGTTCGATCCGACATGCTTAATTCGAAATAAACAGGACAAATCAGGAATCTTGAAGCGCATCAGGTAGCTTAGCTTGGTCTGAACTTCACCAGAATGTAGAAGAGATTATGCAGGATTGCAAATATCTTGTACCTAAGGTGAGAATACAGCAATCGTTGTGCTCTTGTTGGAAATACAAAGAAAATTGAAGCTCCAAATATGTTCTTACTATAATCTTGCTAATCGTACTACCATTGCAAGAGTACCAATCAATC…
XLOC_092585	TCONS_00180109	225	1	chr11	10529599	10529823	+	22.059	0	22.6595	200.112	22.1325	gaccaaaataaaagttatagatcttgatgagttatacaactttgttgttgatgactttttcagttgaagtcgttcactgatctaaaattctatttgaacttttcaaactttgaatttcaaattttaaattgtttaaatagagtcagatggagaaatgaccaaaataaaaatttgcacctcgatgagttctacaactttggttttggtgacttttccatttgaaat
XLOC_099021	TCONS_00182402	2375	2	chr11	19911123	19911270	+	1.00341	0	0.859644	0	0.903753	aaagaaacaggagcgattctcctgtagccctagccgccgcacctcctacgctctgccgccgccgctgctgttcctctcttcaccggcgccgccgctggtgcagccgtcgccgatcgccacagtcgtcgtcgtccgcagccggtcgttggaaggaggcagagaaggcagagaagaacaggaaggaaggaaagaaggggaaatttgatagaagaagggaaatttggggaatttggtgaatatttccaaattcttcgtttttcttatacattagtactgctaggtaatccgttttagtctatagttgtttctaatttatatttaagacgatctgtttccggtttttttcgaatttattttatatcgaacgctaggctgaaaccgtattttcaaatttggtat…
XLOC_099021	TCONS_00182403	1293	3	chr11	19911123	19911270	+	1.8396	2.34921	3.52014	3.42457	2.26796	aaagaaacaggagcgattctcctgtagccctagccgccgcacctcctacgctctgccgccgccgctgctgttcctctcttcaccggcgccgccgctggtgcagccgtcgccgatcgccacagtcgtcgtcgtccgcagccggtcgttggaaggaggcagagaaggcagagaagaacaggaaggaaggaaagaaggggaaatttgatagaagaagggaaatttggggaatttggtgaatatttccaaattcttcgtttttcttatacattagtactgctaggtacctaatgacatcgatcggcatggggcgggagtagcacccttggactacacattattattgcacacaattgaaattagttttagactataatttttgctcagcataagttttgcata…
XLOC_101702	TCONS_00183560	425	3	chr11	24338998	24339137	+	4.38754	1.40709	3.23473	3.95873	1.45096	CAGATAGAGTTGACTCGAACGAACGACTGGAGATGATCCTCACGGATTGCCGATGATCCGGATTCCGAGCGGAGGTACCAAGACGAACGGAAATCCATCGAAGTTTTAATCTCCCACGAGACAACATCCAGATATATCAGAGTCCACATAGCAATCCTCCATCCTTGCATTTGCTAGCCACGCAAGACTCAGGGACATCTTCTCCTATTATCAGACTGCAACCCGGACATCTTACACAGCCGACTCTTTCTGATTTGGGGATTGGTCAGCATAGTCTGCTGCAGCGCCAACACCATCGGAATCTACCCGCCTGCAGAATCGGTCACCTTGCGGCGCACCTCCGTCGTCTTCGTATCGACAAATTCGATATCCTGAGCAACTCGCCAATGAACCTATTTT…
XLOC_101702	TCONS_00183561	568	2	chr11	24339001	24339337	+	3.44998	3.15499	5.67804	3.89408	2.11103	ATAGAGTTGACTCGAACGAACGACTGGAGATGATCCTCACGGATTGCCGATGATCCGGATTCCGAGCGGAGGTACCAAGACGAACGGAAATCCATCGAAGTTTTAATCTCCCACGAGACAACATCCAGATATATCAGGTTAGGTATTATTTCTTATCAATCCAAATGGATTTCTCATCTCACGCAATTTGGATCTAAGATTGCTAGGGCTTAGATTCACTAACCTGACCCTATAAATTTCCTTGCACATCGATCGGTCTCCACAATCATCTGCCATCGCATCTAGAGTCCACATAGCAATCCTCCATCCTTGCATTTGCTAGCCACGCAAGACTCAGGGACATCTTCTCCTATTATCAGACTGCAACCCGGACATCTTACACAGCCGACTCTTTCTGAT…
XLOC_107043	TCONS_00185836	269	1	chr11	5628943	5629211	-	0	0	0	11.8449	1.82585	GCTGGAGTACACTACCATCTTCCTCAGCTCCGGCGGGCGAGGCTGCCGGCGGCGAGGTCTCCGTCTGTCTCTGCCTCTGATTCTCACTCGCTTTGCTCCAGCTTCATCCGCCCGTGCAGTCCAGTGGTTGTTTCTTGCCCTGCGGCCGCGACGCCCGCCACCTGTTCGACGGAATGTCTCCTCCAGGGGAGGCGGGGAGGAGGGGCAAGGGAGCCGCGCGCCCGAGCGACGATCGGATAGGGCACCTGCCGGACGAAGTACTGCATGAC
XLOC_113933	TCONS_00188311	353	1	chr11	15957577	15957929	-	1.55425	8.28781	5.17975	12.3421	3.58837	GAATAAACCATTCTTGGCTATGCACAATTGCACAAGACATTTATGAGTTGTTCCAATCATCATATTAGACAGCTCCATTTGCAATTGTCGGGATATTCAATAGTCATATTTTAATTAGaaaaaTGGGCATGCCTTATTTTGCAATTTGCATAAGCCAAGCATCAATTTCAGAAAGTATTTCAGGAAATACAATCAAAGACTGTTTTGTAGATCCAtttttACTTACAGACTCAAACTGATTTACCCAAATCTAGTCGAACAATCTATTCACACAAAATGTTAAAACCTGCATATTACAAAGTAAAATGTGTCAATGTTCACTCTCTGCATTGAAACCTATAATCTAATTGTGC
XLOC_119956	TCONS_00190630	539	2	chr11	25966509	25966869	-	2.59718	1.23834	0.221035	5.26941	1.126	GGAGCGAGGCAGGAGAAGCATTGGTTGGCTGGGTACGCCGCATCCAGCTTTCCTTCTCTCCGTCCGCGGGATAGTCGCGAGTCATCGCTACCAGCGAGCGCGAGTTGGAGATCATCGGCTTTCGCGGCAGCGACTTCTACGGACGAACCAACCGTCTCCGATTTGGAGTCCTGCTCAGAACACCATGATGCATGCTATTGTAAAGAAATTTCAGGTCAGAAGGATCAGTGCACATGATATCAAATTTCAAGGTTTCTTCAGTAGCACAATATATTTCAGTTCACAATGACAAAATTCTCAACTTCTTAAATACTACCAAATATATGTATAATTGTAAGAGTTTCGCTATTGATGCAATAAGGTTGTAAAACTTCTTTATTATCTATATATGTAACCCAT…
XLOC_089012	TCONS_00192149	2149	2	chr11	4825794	4825918	+	0.0835876	0.561519	1.68441	0.300223	0.186875	cagcagctagccctagcccgtcgtcctccccaaccctgcctccgcgccgccgctgctggtgacggcgtcgccacagccgtcgtcgtccgccgccgccaatcgattccctgctcggctgcctcttgggaggagaagggcgcaggagagcaggaggaagaaggaatttggggatttcggtcattttgcaactagcgggtttgttctcaaattctagtatccacgctgcagcggtacttttggctactccctagaagtataagattcaaatagaaatttattcgatagtcgtttgtgcaatttttgaagttattgattataggctaaaaccgtattttcaaatctgatattaaaccgtcgggattcaggttagttgtcctaaataaagtttgtagccatcgt…
XLOC_095034	TCONS_00193553	324	1	chr11	14250358	14250681	+	12.0364	5.76358	0	0.769147	11.9975	GTCGGCAATGCATCAAACAGCTCATCCGCACACCGCTCATGTTTCCCTTAGAAGCCATTCCGCACAAGCCTAGCGCACCAACTAGCCCCGCGAACCCTCACACCAAACCTCCAGCGGAGGCAGGGAGCCCCAGCCCGTGGGGCGGCGTTCGTACCTTGACCATGTCGATGGGCTGGATGACGCAGGTGGCGAGCATCCCGGAGGCGCCGCCGTTGGCGAAGGGCTTCACCGTCTTCCACACCCCGCTCGCCGCCGCCGCCGTCGCCGCCTGCGgctgctgctgctgctgctTCGCCTCCGCCATctcctcctcctcctcGCTCT
XLOC_096479	TCONS_00193883	269	1	chr11	16052392	16052660	+	9.10544	0	9.45172	29.6122	7.30342	gtgggatcgaagataaagattgtcgcggaaacagagtaagaatcggctgaagtccggatcggctacgattggatcggctgagttggagtcagacttggttaggtgatgcagccgattccaacaatacgacttggtgtacgacatcgggttgggttgaggtgcttcaagatgattgccacgcatggatagtgtactgggaagtcgtgcttagaatatcaatctctagcctgccttctggttgccgattacggtagtattggagtttcagc
XLOC_101702	TCONS_00195296	368	2	chr11	24339001	24339137	+	0	0.852325	7.08871	1.28664	0.570851	ATAGAGTTGACTCGAACGAACGACTGGAGATGATCCTCACGGATTGCCGATGATCCGGATTCCGAGCGGAGGTACCAAGACGAACGGAAATCCATCGAAGTTTTAATCTCCCACGAGACAACATCCAGATATATCAGGGACATCTTCTCCTATTATCAGACTGCAACCCGGACATCTTACACAGCCGACTCTTTCTGATTTGGGGATTGGTCAGCATAGTCTGCTGCAGCGCCAACACCATCGGAATCTACCCGCCTGCAGAATCGGTCACCTTGCGGCGCACCTCCGTCGTCTTCGTATCGACAAATTCGATATCCTGAGCAACTCGCCAATGAACCTATTTTAGATCTGGGAGACAGTATGTGAAC
XLOC_119956	TCONS_00200062	680	3	chr11	25966509	25966869	-	2.3336	1.97743	0.84081	6.72056	2.11037	GGAGCGAGGCAGGAGAAGCATTGGTTGGCTGGGTACGCCGCATCCAGCTTTCCTTCTCTCCGTCCGCGGGATAGTCGCGAGTCATCGCTACCAGCGAGCGCGAGTTGGAGATCATCGGCTTTCGCGGCAGCGACTTCTACGGACGAACCAACCGTCTCCGATTTGGAGTCCTGCTCAGGATAACTAGAATGGCATGTGATATGCTTCAAGTTGTTAACAATGAAAAGTAATCATGGAAAGTCAAGGTAATTAGACTTTTCGTTGCCATAAATCCCAACAGCAACGAGCTTATTAGCCTCGACAACTTATTGATGAGGAGAACACCATGATGCATGCTATTGTAAAGAAATTTCAGGTCAGAAGGATCAGTGCACATGATATCAAATTTCAAGGTTTCTT…
XLOC_086935	TCONS_00200644	533	1	chr11	1342933	1343465	+	6.18137	7.44994	1.29974	0.287363	13.4708	AGCATCACTCCAGACGATAATGAAAGCTTCATAATAGCACCAAGATCAGTAAAAGCAGAGGATGAGAACCCTGTCCATGTTAGAGGGCAACCACCAAAGAAGACAAAAGCGAGTTGGCCAAACACAGGGATCCAAAAGGAGATGACCATGGATCCCATGACCCCAGCAAGACCAAGTTGGAACTTGACTGTTAGGAGCCATGACAAGAAGAGGTGAATCCCAAGATTGAGGAAGGCAAGGTAAGTGACAATCATGTTCTTGCTCTGCGCTTGTAGGTACATTTGGAGCGTGAATGCCCATATGTAAGAGAACATTACGGGGATGTACCATAGAGAGATGGTGCCAGCGACGGCAGAGATCTCAGGATCTTGACCGAGAGCAATCAGGAGTGGAGTTGTG…
XLOC_090238	TCONS_00201410	862	3	chr11	7121737	7121783	+	2.63703	0.848423	0	0.548739	4.12463	ggcgagcggcgagcagcgagcAGAGCAGAGCAGGGGaggagatcctgATTCATGTTCTTCATTTCTGTGCTGGTTAGTATTTCCAATCACCAACGCTTTCTTCAAGAATGGAGGAGGATGAATCCAGTGACGAAGTGTTCATGAAGCAGATGCTAAGGAATCTGATGTTTCATGAACTTAACCGAGCAAATTATAGAAACCAGTTACCAAATGTTTACAGCATTTGTACAGTTCAAATTGAGCAACTGTTGTAGTTGGAGTTTTATGTCAGTCTGCTTTCACATTTGAAAATTTACAGTTACACAACAGGGTAGTCAATAAACATGAAAGTaaaaaaaGAAAATCAAGCTTATAttttttATGACATTTTCTTCCATCGGTGATATCTCTATTCTATTT…
XLOC_090431	TCONS_00201440	292	1	chr11	7526526	7526817	+	9.10972	2.70239	0.890109	2.47357	1.14015	ATCTTGGATGGTTTAGTGACATGACTCATATTATATGTTTATAACAAAGTCAAACCATaaaaaGAAATGCAttttttttCTTTAAACACAAAAGTATTTGAGTGGGTTGGATACATTGGTCTTCTGATTTTCTATATGGTTAGCTGAATTGtttttCCAGCTTATCCCTAGTCGATGTACCTTTTACCAAATCAAGTTCTGGTTGGCTTATCTCCATCAAATCATTTGATAATGTGGATCCAGCAGCCATTCTTTGTGttttttGTATTTGCAAACATCTTCTTATCAGGGG
XLOC_090608	TCONS_00201481	2658	3	chr11	7806366	7806556	+	0.192449	0.598178	0.528599	1.96103	0.201556	CCAGTACACACCACCCTCTTCACTTCGCCGCCGCCACCGCTGGCGACGGCGACCGCGAGCCTCCGCTATCCGACCTTACCTCGCCGCTGCCGCTGCCGCCGGCTGGGAGAGTGAGGGGCGGACGCGCGGAGGACGGTGCAGGCGCTTCGGTTACGGTCGGCCGAGGACCTGCAGCGAGTTCGGTTCGATCCGACATGCTTAATTCGAAATAAACAGGACAAATCAGGAATCTTGAAGCGCATCAGGTAGCTTAGCTTGGTCTGAACTTCACCAGAATGTAGAAGAGATTATGCAGGATTGCAAATATCTTGTACCTAAGGTGAGAATACAGCAATCGTTGTGCTCTTGTTGGAAATACAAAGAAAATTGAAGCTCCAAATATGTTCTTACTATAATCTT…
XLOC_105674	TCONS_00204379	454	2	chr11	3472736	3473088	-	1.30567	0	0	0.564519	0.508868	gtgagtttggagtgtgtttgcctgagaggcttttgtattaggattagtttggagtgtgtttgtccgagagattttaagtctgtgttaatgttcctctgaagAATTTACAAGAGCAAGCTGGATCTAGTTCAACTACTGCCTTCCCGTGCCTGGAAACTGGAAAGAttttttCAAAAGAAATACACAGAAGCTATTTGAATAAAGTTAGTCCTTTTgggggggCTCTTTGAATAAGTCAAGTACACAGATGTATCCTTGAAACTTTGAAAGCCTCTTGGTTGGTCCCTACTTGCCGTTTACATGTTTGTGGTCtttttATGTTGTCATGATTTTCACACTCAATTGGAGAAGTCCTCTATTTTCCCTTCGTTTATTGTGATGTATTTGAATACCTATATG…
XLOC_112973	TCONS_00205671	914	2	chr11	14660723	14661253	-	9.65669	6.9228	2.6815	0.516323	3.61406	TAATAATATAAAACTAATGGTACGTTGGAAATTTAAAAGTTAAACAAAATCTAATCCTAAGCGTCGTCAAATATATGACCTGAAGGAGGAGGTGCAGTTCAGTGAAATTATATTTGCAAGCTAGGCTTGTTGTTTTGTGCAATAGGACAAGAAGTCCATAGCATACAGAGTGGGAGTTTAAtttttttACCTTTGGCAGCCGAGTAGATAGGAAGAGAATGGAACGCGAGGACAGAAGCGACGGACGAGATATTAACGATACTGCCTCTTCCGGAGTCCTTGAGGAGAGGGTAGAACAGCTGGCTCAGGTGGAAGCACGACTCGAAGTTGGTCGTCATCAACCTCGACGTCTCCTccggcgtcaggtccgccgccggcttcagGATGCTGAGCTTGCCG…
XLOC_116676	TCONS_00206272	218	1	chr11	20114889	20115106	-	0	25.2173	29.6941	0	10.0952	AAAACATATCTAGCAGATAAATGTTGCCAGGAGATCATAGGAATTATCTTGGTGTTCAGCGATTGCCTTAGAATAAGAAATACATAAGTGCATAtttttGTGCTACGGTATTTAGTTTTCGATGGAAATTTGGAACATCAAATGGTAATATTGTCTTTAAGCTCTACAATTTGTTAAGTACTGAACAATAATAGCATTAAAGTTTGCCAGCGGGAGAG
XLOC_101702	TCONS_00211971	405	3	chr11	24339024	24339142	+	0	0	2.08048	3.90742	0	CTGGAGATGATCCTCACGGATTGCCGATGATCCGGATTCCGAGCGGAGGTACCAAGACGAACGGAAATCCATCGAAGTTTTAATCTCCCACGAGACAACATCCAGATATATCAGGTTAGAGTCCACATAGCAATCCTCCATCCTTGCATTTGCTAGCCACGCAAGACTCAGGGACATCTTCTCCTATTATCAGACTGCAACCCGGACATCTTACACAGCCGACTCTTTCTGATTTGGGGATTGGTCAGCATAGTCTGCTGCAGCGCCAACACCATCGGAATCTACCCGCCTGCAGAATCGGTCACCTTGCGGCGCACCTCCGTCGTCTTCGTATCGACAAATTCGATATCCTGAGCAACTCGCCAATGAACCTATTTTAGATCTGGGAGACAGTATGTG…
XLOC_119650	TCONS_00217403	473	1	chr11	25414253	25414725	-	1.1937	1.07133	0.825586	12.9849	0.232245	aaaagaactctatattttgggagttaccatattgggaattcttggacgtacgccacgcaatcgacgtgatgcacctcactaagaacctttgcgtaaaccttcttggcttcctaggtgtatacggaaagtcgaaagatacactggaagcacgtaatgatctgaagcatatggaacaacgcggcgaccttcacccggaaccaaaggagaaaggaagccattacttgagtccagccagctacactcttagcaaggcagagaaggaaagtatgtttgaatgcttggagagcataaaggtaccgtctggatactccacgaatatcaagcgaataataagcacgaaggagaagaagttcacaaacctaaagtctcatgactgtcacgtgttgatgacacaactgc…
XLOC_090238	TCONS_00219521	1272	2	chr11	7121736	7121783	+	0.784296	0.609411	1.67977	1.29119	0.408887	cggcgagcggcgagcagcgagcAGAGCAGAGCAGGGGaggagatcctgGGGTGCCAAATTGGATCGTAGCGTCGTCTCCGTCTCCGTCTTGTCCACAGCTCCAGGCTCCACTCCTTGTGCTGCCACCCTCCCCTTTGCTTTGGACGTCGCCTCCTCATCAATGCACGCCGAGCGTCGCGTCTTCCTCCAGCTCATCTCAACGCCGGCGGCCGGTTCCACGCGGTGGCCGCGGCGGCCTCTGCCCCTCCGCTCGTTCCTCTCCTTGGGTgggggTCTTTAGAGCGCAGGGAGCCGCTCCGCCAGCCACAGCCCACAGGTACCTTCTGCGTGCTGCCTATCCGTGTCCATGTTGGTGTCGACTGCTGCGATCTCTGGTGAAGTGCTGCTTGCCATGGCAGC…
XLOC_094950	TCONS_00221169	771	3	chr11	14128197	14128305	+	0	0.613415	1.41669	0	0.519953	TAACTATTCCtttttCTGCTACCGTTGCAGCTTCTATATGAAATGACTGACGGTGAGGACATCCAGCGTCTTGCGTCTTGTATGTGATAATGGCACTGGAGTGGTCAAGGGAGGTAGAGCCAGAGGCAAGGAGTAGGAGGGAAAGGGGATGGTGCCTCTTCTTGGCTGCTTCAGTTCttttttCCTCTCGGCCACAAGCAAATCAGCCAAGACTCTGTTTTAGATGGCGCCGAAGGCCACGGTGAGGCAGGGTTCGACAGAGGGATAGCCGTGACACTGTAGATGAGGGCACCAGAGGCTGCCATTACGCCGTCGAGGAGGTgggggATGCTTCCATGGtttttCTCGCACCGGTGGGCGAGGCAGCCGTGATATCTCTCCTGGATCTCAGTAAGCAAG…
XLOC_094950	TCONS_00221170	750	3	chr11	14128280	14128305	+	1.96188	0	0.00140543	6.48939	1.47342	GTGATAATGGCACTGGAGTGGTCAAGAGCTATGTAGATTACTTATTTGTGTCtttttCTCCAATCTGCTTCACCAAGAATGGAGTTAGGGAGGTAGAGCCAGAGGCAAGGAGTAGGAGGGAAAGGGGATGGTGCCTCTTCTTGGCTGCTTCAGTTCttttttCCTCTCGGCCACAAGCAAATCAGCCAAGACTCTGTTTTAGATGGCGCCGAAGGCCACGGTGAGGCAGGGTTCGACAGAGGGATAGCCGTGACACTGTAGATGAGGGCACCAGAGGCTGCCATTACGCCGTCGAGGAGGTgggggATGCTTCCATGGtttttCTCGCACCGGTGGGCGAGGCAGCCGTGATATCTCTCCTGGATCTCAGTAAGCAAGCAAGCACGTTCCCAGGGCTAT…
XLOC_100981	TCONS_00223489	372	1	chr11	23080632	23081003	+	3.49977	2.97337	0	0	9.05347	ATTTATATAAGCATCACCTATATTCTGTTGATATTCGCTGTTATCTGATTATCGTCTATTGACAATTAGTGTTTCTAACTCTTCTGATGCTACACTAATCAAGTAATCATCATTGATtatgttactactactggtatggtagaattgcttgctcacttcataattaagaaaggcgtatggtactactactgttatggaaaaactgcttgttcacttagtgattaaacaaggcatatgTTTCTAGAATTGCTTGTTCACTTCAAAATTAAGCAAGGAAAATACTTCCTTCAAACATGTGGAGCTTGATTACACGAACAAACTCAGCCAGAATGTTCAAATATACTCCAGAAAATCTTGTGCTCTTTATTCCGT
XLOC_101702	TCONS_00223767	316	2	chr11	24339043	24339142	+	6.26368	0	0	4.58005	3.13529	ATTGCCGATGATCCGGATTCCGAGCGGAGGTACCAAGACGAACGGAAATCCATCGAAGTTTTAATCTCCCACGAGACAACATCCAGATATATCAGGTTAGGGACATCTTCTCCTATTATCAGACTGCAACCCGGACATCTTACACAGCCGACTCTTTCTGATTTGGGGATTGGTCAGCATAGTCTGCTGCAGCGCCAACACCATCGGAATCTACCCGCCTGCAGAATCGGTCACCTTGCGGCGCACCTCCGTCGTCTTCGTATCGACAAATTCGATATCCTGAGCAACTCGCCAATGAACCTATTTTAGATCTGGG
XLOC_103895	TCONS_00224525	234	1	chr11	439419	439652	-	0	0	0	0	30.9715	GGGaaaaaaaGACGAAAGTGTGCTTATAATCAGGTTGGTTTACAATACACTAAACCCCTTACaaaaaTGACTGAATGAATCACATATAACAAGATAAATCCAATaaaaaGGAATATTGTAAGTATTGGCTTCGGTAACAAGAGATTGGTTTCAATTGCAGAGGGGTTCAAAGCTGAGAAAAGTTACATATGTGATGCAATTAACACCTACTCCAAAGTCCAAACCCAACCTTTT
XLOC_104485	TCONS_00224763	258	1	chr11	1349017	1349274	-	0	0	8.65832	0	2.434	AGACAATAAAAGATggggcatttgcaaatttgccaccggttttttcaatattgcaaggatgccactcgaatgacagttctaatggcatttttgcaattttctagtggcagttttgcaataacgattcaaagtagtggtaaatttgcaattgccccttTTATGGGATCATGTTTGTGGGTACATTGCTGTATTGTTCTTTGTTGTTCCTTTAGCAGTTGaaaaaCTTGCTTATTTAGCGTTATTGtttttCCATGTGTA
XLOC_110013	TCONS_00226920	267	1	chr11	10271629	10271895	-	0	2.30498	0	0	9.57334	AAAGCCAGCTCGATTCAAGCCGAACTCACCACCCATGCCGTCATCATCCTCCCTGGTCTGTAGTCGTCTCCCTCAAGCCCAAGTCCCCGCCACCAACGTCTCCCAGATCTGACAGCGAAAACAAAGAGGCCgagagggagagggagacggagatggtgagggaAGGTTGTCTCCAAACCATACCCCTGCCATCACTGCACCATGCCGACGAAACAGTTTCCGTCGTGCCCACGCCGTCGTTGCACTGTGTCGAAGGAAACGGCTTTT
XLOC_117276	TCONS_00229634	289	1	chr11	21076803	21077091	-	2.70514	1.42915	33.9565	15.3211	2.40801	ctcaaggaatggcgcttccattttcgtgtgttgtgtgctagtgggaaagaagatatgaagaggttgccttcagattgtcaattatatagcgtcgttttcactgcaatatatgtgaactcaatgagatacattattcattagatgtgacaagacgatcacgcgtgggcgtgattcactttatgtcaacaggcagcgccgaaagttgatagtgacaactcgagctgccgcttttcatgtgtgctgttgtggactgtgcgcgctactggatctgacactaccgtgaagcgcc
XLOC_121099	TCONS_00230981	285	1	chr11	28939853	28940137	-	0	0	0	0	6.49347	CCCTGATCGAGCTGAGCTGAGCTGAGCCAGCTTAATTGCACAATTTAATTTCTTCTTGCACCTAGCTCATTCGTCGATCACTCACTCAGTTAGTACCTAGCTAGCAAGCAAGATCGGTAACGCAGCTAGCTAGTTAGTACAACTGCAAGAAGCTAATTAAAATACTATCTTGTGcatacatacatacatacatacCCACCAGCTGATCGATGGCAGCGACATCGACGACGATGGCTTCTGCTTTCTCCTCCACTGTCGGAGCCCCGGTACGTACGCTAGCTCGTC
XLOC_087759	TCONS_00231612	384	1	chr11	2789808	2790191	+	1.19518	6.73352	10.1205	0	5.09235	AATAGCTTTATCAAAATTGAATCGCTCTTGCTGAATTCCATTTCTGCTATTGCTTGAGATGTTGCTGAATATTGTTTCTTACAAGATTAGTCCTGTATAAGTATCACTGGATGGATTTATTACAGGATGTTAATTATGGGATTGGAGGTAGTTTATTCGCAAAATTTCAACGGTAACCATGTGTCTTTTGTATGGAATTTGACAGTCAGGCCTTTTCTGGATAGCCCTGAATCCCAGCCCGTCCACATCTGTGGACCTGGATTTTAGTTCAAAATCCTTGTCCGTACACGTCACGTGGATGTGTGGGATTGAGGCCCACTCAAACGTGGCCTaaaaaaTAGGATTGAACATGGGGTTGAATCTGAAATTTCATATTAACACGGG
XLOC_090238	TCONS_00232262	862	3	chr11	7121741	7121783	+	0	2.54209	2.92208	2.192	0	agcggcgagcagcgagcAGAGCAGAGCAGGGGaggagatcctgATTCATGTTCTTCATTTCTGTGCTGGTTAGTATTTCCAATCACCAACGCTTTCTTCAAGAATGGAGTTACAGGAGGATGAATCCAGTGACGAAGTGTTCATGAAGCAGATGCTAAGGAATCTGATGTTTCATGAACTTAACCGAGCAAATTATAGAAACCAGTTACCAAATGTTTACAGCATTTGTACAGTTCAAATTGAGCAACTGTTGTAGTTGGAGTTTTATGTCAGTCTGCTTTCACATTTGAAAATTTACAGTTACACAACAGGGTAGTCAATAAACATGAAAGTaaaaaaaGAAAATCAAGCTTATAttttttATGACATTTTCTTCCATCGGTGATATCTCTATTCTAT…
XLOC_094950	TCONS_00233379	774	3	chr11	14128280	14128305	+	0.81206	2.54999	1.85399	0	0	GTGATAATGGCACTGGAGTGGTCAAGAATGGAGTTAGGGAGGTAGAGCCAGAGGCAAGGAGTAGGAGGGAAAGGGGATGGTGCCTCTTCTTGGCTGCTTCAGTTCttttttCCTCTCGGCCACAAGCAAATCAGCCAAGACTCTGTTTTAGATGGCGCCGAAGGCCACGGTGAGGCAGGGTTCGACAGAGGGATAGCCGTGACACTGTAGATGAGGGCACCAGAGGCTGCCATTACGCCGTCGAGGAGGTgggggATGCTTCCATGGtttttCTCGCACCGGTGGGCGAGGCAGCCGTGATATCTCTCCTGGATCTCAGTAAGCAAGCAAGCACGTTCCCAGGGCTATCGAGGAGGCAGTCACAATGACCCTGATGGTCTTCAGCGAGGCATATATGAA…
XLOC_099021	TCONS_00234390	1218	3	chr11	19911133	19911270	+	2.62276	4.36736	3.75944	6.68591	4.3344	gagcgattctcctgtagccctagccgccgcacctcctacgctctgccgccgccgctgctgttcctctcttcaccggcgccgccgctggtgcagccgtcgccgatcgccacagtcgtcgtcgtccgcagccggtcgttggaaggaggcagagaaggcagagaagaacaggaaggaaggaaagaaggggaaatttgatagaagaagggaaatttggggaatttggtacctaatgacatcgatcggcatggggcgggagtagcacccttggactacacattattattgcacacaattgaaattagttttagactataatttttgctcagcataagttttgcatagaacttgtaaaggtcatttaaggttctgatccttatttttcacgtgggatttgtggag…
XLOC_102709	TCONS_00235271	278	1	chr11	26314009	26314286	+	7.46088	19.6525	13.5928	14.5679	0	TTCTTCTTCACTTATTACATGCTTAAGCCAGTGCTTGAAAATTTCAGAATGAAATCTCTGAGATTTCAGGAAATCCATATTTGCCCATTTTGTGCATGAAATTTCTTCTTGCCATAGATAATTAACTTCATGGCACGTATCAATACCATCCACTTTCACTGGTTTTACAATGGAATTGCAATGGAAATCATGTATTAAAATGGGTCCTCTTGTTGTAATTTAGTTTTCAGATTTTGCCTCACCATTGATTATGCTGATGGTAAttttttACTCTTTAA
XLOC_109135	TCONS_00237067	456	1	chr11	9116884	9117339	-	1.03432	6.27251	3.34452	5.31032	3.02282	ATTTTCGTGAAGTATGCATGTATAGCtttttACATCATGGTTCTTTGTTTTACTGAGCTTCGACTGACCCTACAATGGTGAAACCTTATTGTCTCCTTGTTTATCCTGCCATTCTGCTTATAACGTCACACTGAGGCTCAGTTACTCTCCATATCATAGGATACATCAAGCTTTCCATGATACAGATGTATCTCATATTTGTTTAtttttGAAGACAGCTCTTGCTTGTCTTCTTAGtttttATTACTGAAGTACATTGAAGAAAGAAAATTTTAATTTTACTGCTGTAAAGCACATTTAATTCTGTATTTACCTACTTAGCACAGTGAAAATGTATATGTGAGGTGCTTTCGAAGCTTTATATTGAATATTTGATGAGCTTGTGTTAAGGGAACACAC…
XLOC_120753	TCONS_00239874	331	1	chr11	27200800	27201130	-	4.55703	7.53848	3.74158	3.53502	0	AAACCTTTATAGTTCTAACATAGAAAAGTTTCTGGCTTAATGTAGTCAAACACCATGtttttGGTCTTACGGTTGCATAGTCTTGAATCATTTGTGTGAGCCGGCAGTTTGCAGGGTGTTACTGCAGAACAGTAAGAGATATACCTTTATTCTTCAATTGAATTTGAGTTTGGATTGCTCCTACCTTGTGAGCCATCATTCAGTGCTCAACATTCGTCTTCTGTTATGCTCTTGACAAGTTGCAGCGAATGATGATTGCTGAAAACAAACATCCTGTAGCCCCAACATTGCTTCACTTCAGGGTGCTCTTTTGTAGTACCTATCAATATAC
XLOC_086551	TCONS_00240141	238	1	chr11	783318	783555	+	125.28	455.916	85.3292	0	17.8703	AGCATGGAGATAGCCTTATCTGAGCAACTCAATATATCTCCCAAGAGTTGAAGAGCAAGCTTGGCTTGTTCATTGTCGCTCGGAAGTAATGGCATGACCATGCCACGCAGCTCCACCATGAGAGCCTTTTGGTGCTCTATCATGTTGATCACTACTTGACAGTCACTATGACCAAAAGATTCGAGAATTTTCATCTTATGAGTTTGTCTATTATAGAGATGTGGCTATGATAGTCAGG
XLOC_100178	TCONS_00242535	324	1	chr11	21829179	21829502	+	0	1.64674	2.88791	1.53829	2.11527	gcgaccttcacccggaaccaaaggagaaaagaagccattacttgagtcctgccagctacactcttagcaaggcagagaaggaaagtatgtttgaatgcttggagagcataaaggtaccgtctggatactccacgaatatcaagcgaataataagcacgaaggagaagaagttcataaacctaaagtctcatgactgtcacgtgttgatgacacaactgctaccagttgtaataaggggtatccttccagacaatgtccgggcaacaataacaaagctatgtgcattcatgaacgcaatttcgcagaaggtcatcgatccggata
XLOC_105674	TCONS_00243708	207	2	chr11	3472985	3473088	-	0	0	19.337	0	0	gtgagtttggagtgtgtttgcctgagaggcttttgtattaggattagtttggagtgtgtttgtccgagagattttaagtctgtgttaatgttcctctgaaggtAATTTACAAGAGCAAGCTGGATCTAGTTCAACTACTGCCTTCCCGTGCCTGGAAACTGGAAAGAttttttCAAAAGAAATACACAGAAGCTATTTGAATAAAGT
XLOC_118702	TCONS_00246026	230	1	chr11	23526023	23526252	-	0	0	19.0071	0	0	gggctattggatgtcgatgacggaggttgatccctatcttcttggtcatcctgcatctcgactggtcgtatgtctccaatagccttagtaccaattgctttgctaggatccgcatcatctacaatatgtacaacaacttgctctccttgggagtcattagattcatcaaatgtcacatcccttgtaacttcaacaataccggaggttttgttgaagacacggtaggcata
XLOC_122060	TCONS_00246773	1446	3	chr12	819050	819195	+	37.1353	36.454	7.92877	1.52649	31.7655	aaaaaaTTGCTCTGGTTTTCTGGTGGTTGTAGAGAGAAGATATATGGGGACCACAAATTGTCCCTCGTTACTGGTCCCTGAATAGGGACATGCTTGCTTTGACTCCAATGGAACGCAATCAATTGTTCCAACCGGCTGGCCAGCAGTGACCGGGATGTTTTACTCCATCaaaaaCATGGCGTGACCGTGCGAGTCAAGAAGGAACACGCCAATACCTTATGTTCAGTTTGACAGCACGCCCGGATGGATGTACTCCAGTACCGTGCCAttttttGTTTCCTGTTGTGTTCTGAGCAGCCGGTCGGCGACAAACATACACAGTCAAGGTGTTCTGCCGCTTCGTTCTGTCCGCCTAAGGTaaaaaCAAAATGGAGCTGATTTTGAAAAGAGAACTACTGC…
XLOC_122063	TCONS_00246774	1496	1	chr12	822863	824358	+	10.3658	9.71172	1.50779	0.595206	9.16821	GTGGGATGGAGCCGCGGTGATGAGGGGATGAGTAACGCCGGCAATGGAGACGGAGAGGACTAGAgggggAGGTAGCGGCGGCTTGGGAGAAGAGGCGGCGCGCGGCGGCTGGGCCTCAGGAGCGGAGGCGGCGTGAAGACGAGAAGAGTCGCGTTCTTTCTTCTTCttttttttACCGCAGGGACGTGGAAGGACCTCGTTGTGAAAGAAATTTCTAGAAGGACTAAGAAGATATTTCGCCGATCTAGGATCTAACGGCCTGAAACTTTCTGAATAGGAATCGGACGGTCCATATTTTGTTGATGACGTGTCTCAATGTTGTTTTGAGAAACTTTAATAATTTCACTACTTTTGATTTCTGGGTGTCCAAATAATTAAAGGTATGTCGAATACTAGAAA…
XLOC_125938	TCONS_00248329	300	1	chr12	7838071	7838370	+	4.97221	5.87099	0	2.16096	1.98958	GTTAGCCTAGTGGTGAGGATCACATTCTAGCTCCTCGCCAGCCAGAGCTCAAAcccccAAAGCAGCACtttttCTCCtttttAGGCAATAAAACGAACATGGGCCGCCGGAAGTGAAGTGGGCCTTAGAAGGCCAGCCCATCTACTAGCTGACCTGCCGGTTTAGTATAGCCCGGTCGCCGGTATTAAGCaaaaaccgtccggttcaccgggtttataccggttcaattgcatggacggtctttagagcaaaccgagccggtgagagtgctggttccggttttttccgattcaaccgccg
XLOC_130007	TCONS_00249768	218	1	chr12	13395515	13395732	+	0	88.2605	17.8245	10.9906	30.2855	GCGTATCTATAGCACTATTCCTCAATCCACCCGAAGTTAGAGCTAGGCTCATCGGGCTCGCTTCTCAATACAATGCCTTTACCACTGATTGTTAATAGAGGCTTCTCAGAAGAAGAACAACaaaaaGTTGTTTCGaaaaaTTCAAGTACCGGCCACACTTCAGTATCCATAGATATAGATAGGGCGGAGGCCTTACTACACGAGCTCGTAAGTCAAGC
XLOC_132614	TCONS_00250629	274	1	chr12	17138688	17138961	+	0	0	1.22188	3.52611	9.7774	ggaactacttaggactgagaattactttgacttttattgatcttaactgagtttcattattacaaactgaagactctcacaccactaaactcaccaacttcctaacactcaaaagcaaacaaacacatgcaattacatcccaccactgatgtaaatcacatgcaagacccacacacacacaagcaaacttaaaacaagcaaactaacacaacgatctaagacaacggcttaacaagtcactctagttcttccgagcataggaggtcgattgaag
XLOC_136316	TCONS_00251977	204	1	chr12	22855138	22855341	+	83.7004	26.4913	459.344	138.403	63.0268	GATCATCTCCGCGATGCTCATCATCCTCTCGTTGAACCTCCCGAACGCCGCCCTGACCTCCCTGTCCGCCATCCACGCTGACTCCGCATGCGTGCCCATGTACTCCTCGCCGGGCGAGTGTGACGATAGCAGGTTGAGCACCGGCAGGACGAGGGTGGTCTGGTACTGCGATGGGAACGTGTCTAGTAGCACCCTGACGGGATC
XLOC_139560	TCONS_00253379	447	1	chr12	732978	733424	-	24.1157	15.5978	9.82912	2.04677	15.0791	GACGGGCCGGAGCCGCCGCGGGCGTAGCTGAGGCAGGGCGACACGGCGGAGTTGACCTGGCCGCAGCTGATGGCGGCCATGGTGGTGTGTGGGCCCGCCAGGAGCAGAGCTGCCACGAGGGCGACCAACACCAGCTGTGCACGGGCCATCTCGATCTTGGTCGTGTGTGCTGACGATCGATCGACTTTGCTGCTGCTGCTGGTGTGTGGTGCTCGTTTGCTGCTGCAGGTGAGATCGATCGATGAGAATTCCCGGGAATGTAgggggCTTTAAATAGCTATGATTTCATCTGTGCCGATGCATCGACCAAGTCAAATGTAGTTACTACGTGGAATATATAGTCCACCTATAATTAgagaacatatcctatacacacaagctttacttatgtacacacta…
XLOC_140172	TCONS_00253684	6638	4	chr12	1767722	1773526	-	3.99085	3.29609	0.753099	48.13	3.35788	ATCGCCTAGTCTCGTCTCCGACTCCGACCGCGACAAGAATAGGCGGGCGACCACCGATTCCGCTCGCAACCCGGCTCCAGCCCACCGACTCGGTTTCCTCCTCGGTGGTTCTCCTCTCCGCTCCTCTATAAATGCAGCCCGATCCTCGCTGCtttttCTTCGTTGAGGATGGTCCCATGGCTTCCTTCCTCTTCTCGCGCGGTCATTCTTCCCCTTTTCCCCTCCGCCGCGGGTGGGCTGGTAAGTCGGTAGGTAAGGGATCAATCGGTTTCGATCTCACCTCGTTCGCTGCCGTTTGTTGATTGATGATCAGGCGCACCAACTAGCCGGATAGATTGCCCGCTTGCTCGTCCTTTTCTGGTGCTTGATCCGTTCGGTTTggggggggTCTAGTTTCGG…
XLOC_140172	TCONS_00253685	6878	2	chr12	1767722	1773526	-	28.7872	16.8238	9.18999	142.391	33.8889	ATCGCCTAGTCTCGTCTCCGACTCCGACCGCGACAAGAATAGGCGGGCGACCACCGATTCCGCTCGCAACCCGGCTCCAGCCCACCGACTCGGTTTCCTCCTCGGTGGTTCTCCTCTCCGCTCCTCTATAAATGCAGCCCGATCCTCGCTGCtttttCTTCGTTGAGGATGGTCCCATGGCTTCCTTCCTCTTCTCGCGCGGTCATTCTTCCCCTTTTCCCCTCCGCCGCGGGTGGGCTGGTAAGTCGGTAGGTAAGGGATCAATCGGTTTCGATCTCACCTCGTTCGCTGCCGTTTGTTGATTGATGATCAGGCGCACCAACTAGCCGGATAGATTGCCCGCTTGCTCGTCCTTTTCTGGTGCTTGATCCGTTCGGTTTggggggggTCTAGTTTCGG…
XLOC_143007	TCONS_00254877	383	1	chr12	6913352	6913734	-	142.493	118.094	35.3346	3.91249	126.315	GACGAGCTGTTTTCCAACGCTACGGCCAGTGAAGAGCCTGATGAGCGCTGCCGGTGCTGTGTCGAGCCCCTCAACGACATCTTCTACGTATGACACCTTTTCTTCCTTCAGGTACCCAGCCATCTCCTCCTCGAACCGGTAGTACCTGTCATAGTAGTCAAACACATGGAAGCCCTCCATGCGCAGGCGCTTGGTAACGATGTAGTACAGGTTTCGCAcccccTCGGGCTGCTCCAGGTTGTACTGCGAGATCATCCCACATGCCACAATCCGACCACCCAGACTCATATTAGGTAGTACTGCGTCTAGCATTTTGCCGCCCACATTCTCATAGTAGATATCAATACCCTCTGGAAAATATCTGAAATCAACCAAATCAACTT
XLOC_122084	TCONS_00260075	1043	1	chr12	864275	865317	+	41.0147	14.654	278.709	19.669	15.6278	GAATGAGAAAGTTGAAGAGATGCTGGAGCTTTCTCCTTTAAACGAAAGTTGAAAGATGCTGTTTGCTTGCACTGATGATCTAAGCTGCATCATGTTCATGTCAAAGAATCTTGTTTTGCTTTTCATTCAACTTTGCACAATGAAATTTGGtttttAATCCTAGCTTACGAACAAGATCTAATTCAATTTCGTTCAATTCGTCCATTGCCTGGTGTACGTTGCCTGCACGTACGAGATCGAAGATAAAGAAGAAGCAACTCGAATCGTGTCCGACGTTGGCCTATGGTGCAAATAGTATGACCCCACATGTCAGAGAAACAACAAATAACAAGCCGGCTGCTCTACTACTTGGGCTCTGGGAAGGATTTAGGCCCACGGCCACGGCGATTGGAAATCGCA…
XLOC_125896	TCONS_00261121	7357	1	chr12	7777168	7784524	+	0	0.156849	0.499666	0.0322872	0.027128	gcaacacctaaacgccttgcgatgatatggagtcgccaaccacctcgatctagcctaagggccaaatcaagatgggttttgtagagaaataactaaaccggctagcggagccgatttagagatcaaaatcagcctctaggccgatttagatcgatatgaggataactacccgtctcgtgggcaaaacggaaggttttcaggacaaacctacaaaggggtgttgcactctcgcagcggcggcggacggcttacggcgcaaaccgacaaagatggactaaactagggtaaaatagaaaacatagtaaaaaaagattcaagtagattgtattcgggggttttacaatgaaccggccttgtcccgtaaataggggttggtcttgccctctacaggccctcctc…
XLOC_140172	TCONS_00264584	6904	2	chr12	1767722	1774019	-	25.5077	14.4913	5.31844	95.842	33.1204	ATCGCCTAGTCTCGTCTCCGACTCCGACCGCGACAAGAATAGGCGGGCGACCACCGATTCCGCTCGCAACCCGGCTCCAGCCCACCGACTCGGTTTCCTCCTCGGTGGTTCTCCTCTCCGCTCCTCTATAAATGCAGCCCGATCCTCGCTGCtttttCTTCGTTGAGGATGGTCCCATGGCTTCCTTCCTCTTCTCGCGCGGTCATTCTTCCCCTTTTCCCCTCCGCCGCGGGTGGGCTGGTAAGTCGGTAGGTAAGGGATCAATCGGTTTCGATCTCACCTCGTTCGCTGCCGTTTGTTGATTGATGATCAGGCGCACCAACTAGCCGGATAGATTGCCCGCTTGCTCGTCCTTTTCTGGTGCTTGATCCGTTCGGTTTggggggggTCTAGTTTCGG…
XLOC_142810	TCONS_00265344	221	1	chr12	6164522	6164742	-	446.388	437.955	121.172	66.8519	184.549	AATACAACTCGTGAGGCGTCAGACTGTGACGAAACAAAATCGAAAGTAGTACTAGCTACTAGTTATTAGTTCCAGGCCGTCCCCTAGCTATGGCCGGCGGCTGGACGTCGACGGCGAGCACCGGCGGCGGCAGGCAGCTGGTGGTGCCCGTCCTCCTCCTCCTCGTCCTGACGCTGTTGATGGTCATGGCCTCTGCCGCCGGGAGAGGCGCCAATGTCAAC
XLOC_151537	TCONS_00274059	288	1	chr12	18919982	18920269	-	17.1474	1.45678	11.4026	22.6064	9.8129	CAATCAGTTAATTTTGGGTTCTGTAtttttttATCATGCTAAGAGTATTAGTTGTACAACTTTGCAGATATTCTAATTATACCATTATATTTACCAATGTTTATCTGTGCGCCTCTTATAATTTGTAGAAAATATAGCATAATAATGAACCGAGGCCGCAGAGTAGTGTAGTTAAATTTCCCTATTTGCAAGAAATGCTAGGTGAAATACAGGAGCTACTCTTGAAGATGTGCTGtttttAGCCAGGAATTGCTGAACATAGATACAAGTTCTTCTGTTGTAAACTGT
XLOC_125302	TCONS_00276316	327	2	chr12	6657424	6657467	+	226.593	106.952	199.895	436.655	50.943	ctcTAAAGACGGAGACTACCCGGCGGTGGCGGCGGCCTCCCGAGGCCAGCGGCTGCCCGGAGGTGGTGGTGGCTGCCGCACCCTCCCCTCTGCCAGATCCGGTGGAAGGGGAGGCGGCAGTCTCCCGCGGCCCGACAAAGGCGGCAGCGGCAGCGGCGCTCCTCCACCACCGCCATCCCGGTGACCCAAGGGCCTCATAGCCGCCGCATCATCCTCAAGGCCGCTGTGGTTCGAGTGTGTTCTTTTCTCTCAAGTTCTCTTGTTCATATGTGTACCGAGAATATGCGGATTTGGATCGGATGAATATTATAGTTAAATGGATGTAGG
XLOC_130560	TCONS_00277798	4274	2	chr12	14157063	14160336	+	0.473153	0.556278	0.796133	2.19467	0.327075	GGCGGCAGCGGCCCACTCCTCCTCTcccccAAGCAGCACGAGCACCATGTCCCAGACTCCCAGCCAGAGATAGGCAAGCTTTTCTCTGATTTTCTGATATTCCATATTGATGTTGTGTTTGAACTTTGAAATGGGAATATGAGATCAGTAGATCACCAGTGAGGTCTTAtttttAGCTGCTAGTGATGAACTATTTATTTTGTTCATGTGATGACCTATTTATCCTATGAtttttGCAAAACAGCTAAATGGCTTAGCTGCGGCTATAGCCCGCTATAGCTGATCTTAGCTATTTAAAGCCCTAGCAGCTAAAGGCCTTAGCCGGCTATTTAAATCCTTGaaaaaaaCAAACCTGGTGCGGTAAAGCTGAAGCGCTACAATTTAGTTTCTGCGAGAGCA…
XLOC_137484	TCONS_00279741	284	1	chr12	24681910	24682193	+	2.64413	9.45755	11.19	15.7821	10.5938	GAGCCAGCCATaaaaaaaaaGAAGTAttttttATGGCATGTGAGATGATCGCGCCTAGTAGCCACATATCAGCTGCAACTTTAAATTGGAATTGCTTGATTTGATAGAAAGTTCAAAGAAGAATAGACAGAAGACAGACTTATCGACTAAGAACCGAACAACTACTTGAGTAGACGGTTAACAATCATTGGGTAGATGAGCCTACATACCGTCAACTTCTTGATCGCGGAAAAGAGCATATAGGAGAGTTGTGTAGTTCCACTCCATCTACAAAAGAGAAAGGC
XLOC_137895	TCONS_00279864	361	2	chr12	25332954	25333284	+	0	7.1118	14.1012	1.56245	0.94893	CTGGtttttGGAATCCTTGTGCCAGATATGTTGTCCACTATTTCATTCCACTTCTCTCATTATAGTTTTGATGCCCCGTTGACCAGTTGTTTCATTTGAAAACTTAAGCAGTATCTATTAAAAGAGACTCAGCGGTTCAGCTACAATTGATTCCTTTCCTATGATCATTTATTTGTTAGCGTAAATTCTAACCTGAGGTTTTCAAATGAGTGTTTCATTGTTCTATGGTTTGGGGTCTTTTCACTACCCATAGAAACCTCAACACTTTGTTCTCTGTTACTAGTTGCCACAATTTCAAATCACTGGTAGTTCTGGAGCTATTTCTCTAGGAGTTCTTCCTCAGTAGTTCTGGAGAATTATG
XLOC_138276	TCONS_00279987	296	1	chr12	25944720	25945015	+	0	1.25756	6.71904	6.98266	0	gcctgaagcgaagtcgaagtcagtgatgtcgaagaggaaggtggaaggcaacaagtggtccgacgaggtcccagcatggtccagtggtggaccctgactcgacgtgccggctgcctgtgacgaagtcccggtgtactgccagaactgcgctgagtgcgaggtcgacacagctgcctgagacgctgaccctgcagcctgggagaagtgggcggcctgcgtcatagcgaactgggcgaaacctacacatcgacaacgggacccttgtaagctaagacataaaatgtatgtaaattgat
XLOC_138671	TCONS_00280114	382	2	chr12	26610725	26610769	+	0	0	0	2.62818	0	AAGGAAATCAAATCTGAGGCTGAGAAGTCCTACAATACATGTCAGCTCTCTTTTGTCTCATCTCTGCTCCtcttcttcttcttctTCCCTTTGCATTGCTGTCTCCTGCACTGCAGCAGCAAAGCTGCCATCACCAACCCACCTCTCCTCCTCCTCTCAGCTCTCTCTGTTtctctctctcGCCGCCGTCGCCTGTGAGCCATGACCGCCGCCGCCGTCAACGCCTCGCGCGTCATGCGCCGCCGCGCCGCAGGCGAGGACCTGGGCGACGGCGGCGATGGCGACGGCGACTTCTGGGCCGGTGGCGccccccGCCTCTACGACTTCTCCCAGCAGGAGCAGAAGCCGTTCTTgcccgcgcccgcgcccgcgccgccgtcgc
XLOC_140192	TCONS_00280668	832	2	chr12	1812292	1812992	-	1.0019	0.0976322	1.60586	1.27693	0.701335	GTTAACTTCAGTGGGCTTTTCTACATAGATGTCCCAGTTTCCAGATTGGTTCTGCTTCTGCTGGCACTTGTTATCTGTATCAGTGCTGCCCAATCCATCAGCTGGGAGTAACTCATCATCCCTCTCGAATGatgcaggaggaagagcgaagagggctgctgtggggggtccagctcctaaagcaatttgtaaatgacatcttcaacacaaggttcgggtggAGGGTGGGGATGAAGCGGCTACCAGCTAGAAGGCTTCACTCTGGAGTTTGATTTCACCTGAAGCACTGACCCGGTTCTTCTCACTGTTGACaaaaaaCTGGAAGTCTCTCAGTAGGGTGGGCTTTTGATCAGGTTGGGCTGCTGGGTTCTGTTTGGCTGAGTCCCTAGAGTGGCTCCC…
XLOC_153849	TCONS_00284614	276	1	chr12	22651022	22651297	-	0	0	0	8.44215	1.56016	GaaaaaaaGCGGGAGaaaaaaaTGACTGATCCaaaaaaCAGAGCGaaaaaaaaCCaaaagaccaggtgaaaaaaaaaccgaggaaaaaaaccaggagaaaaaaaaaTGTCCGATCCAACAAACCaaaaaaaTTGTCCGATCCaaaaaaaTACGGGGaaaaaaaGAACGAAACGAATCGGTaaaaaaaaGGGGCGaaaaaaaTTaaaaaaaTTGTCCGATTTCAAAGaaaaaGAAATTATATGTGATATGGTGAAATAAACGACCGGACaaaaaaaT
XLOC_129750	TCONS_00288575	445	1	chr12	13051681	13052125	+	17.216	5.1347	248.116	35.1558	24.5168	GGtcggcaaaatgaccccgtaacttcgggagaaggggtgctctcctatcttttgattaggaaagcggcacataccagggggtagcgactgtttattaaaaacacaggactctgctaagtggtaacacgatgtatagagtctgacacctgcccggtgctagaaggtcggaagaggaaAGGAAGAGTGATTAAAACAAGAAGTACCGCATGATTTATTTCTTTTAAAGAtttttCCATACACCCGGGAAGTGGAATAGAACTATAGGTTCGAGTTTAGCCAAGATACGTACACGGCTAAGTGTATTAAAATCCAAGAAAGAATCAGGGCTATCTAAAAGCTAGGAAGGAGAAGACCGCAGGATCTGTAGTGACATCTTCTCCTGATGTGCAATTGGAGGCA…
XLOC_136100	TCONS_00290846	258	1	chr12	22476824	22477081	+	0	0	0	0	12.0301	ggcatattggagagagggagaaggaaaaaagggatgtgggaagcaggggtaatttgatctattttttttaaaaaaaatacattgaagaggtaagtagtgacatatctccaatttctatcaaattgtaatagcatgtctctaaatgcacaatttttttttcaaaagagatgacattgtaatggcattgatctaattaaaaaaaaaGAATGTATAACTAGGAGTAAGAAGTTGATTGCATGCTGATATGCTAACGTTTGT
XLOC_139118	TCONS_00292020	231	1	chr12	27469540	27469770	+	86.6045	92.9338	22.0534	6.26398	231.369	AAACAATCATAGTACGGTTTGCAGTGCTTTATTCTAACCGAAGAACATTGACCAAAACATAGGATACTGTTTCAGCATGTACAGATTGTTACTTGTTAATACACATACCTTTATAGTGGTTTGCTGGTTTTAGAATCCTAAGGGAACATCCGTTGttttttCTTAAGATTTCCATGATGAATACTCCATATGTATGCATTCCGTTCAAGAATACCTAGTCAATATATGCTG
XLOC_142089	TCONS_00293159	238	1	chr12	4774054	4774291	-	0	5.49139	0	4.83151	31.273	tttctctgtaacataatttttttttctctgaaagcacaagaattatattgctcagtcattcttttaattaatccttaatacactgccctaatttttgtgtgacttatctgagtgtctctgtaacacaagtgatatttctctgttagcacaagatggtattttctcattcaatctttagttattcctttaataaactgtcctaattttagtgtgccttatctgagtgtctGGATTGTAT
XLOC_149987	TCONS_00295941	281	1	chr12	16581668	16581948	-	0	8.38116	0	0	0	GAAAAGAAAGTGCGGGaaaaaaGAAAATACTAACCGCGTGCGTGCCAATTTGATTCACCGGCGCGTATTTAATGCTTATCATTATTGGAAGCTAATTACGTGAAGCTAGCGCTAATCACACCATCCTAATTGGATTAGCCCATTAGTTACCGATAAATCACCACTTGCATCAGTGCGTGCATGCCCTGGTGACCATCTCGGCATCTCGCGCGTCTGCGCCAATTAGCAAAACCGAGGCGAAACGACGTAAATAAAACATGaaaaaaaTAACAGAtttttAG
XLOC_124089	TCONS_00307838	257	1	chr12	4197929	4198185	+	0	2.99652	10.559	8.01441	7.42419	TCTGAATCTTAATGCTGCCAATTATTTCACCAAGCCGAAAAGAACCAAAGATCCTGAATCaaaaaaCCATACCGAAAAGATATCGACATGATCCCGAATGAATTTCTGTGCATAGCTTCTGAATCTTGACGCCTCCAAATCACCAATCCTAACAGAACCACGCTAAACATGCTGAAATAAGTTGACATGATCCTGCATTGTTTGTGCATAGAAACACATCACCTGAATCTTGATGCTGCCAAACAATTCACCAAGCT
XLOC_131072	TCONS_00308962	266	1	chr12	14752272	14752537	+	0	2.36305	4.31329	6.36042	9.80767	GTTTATGCACAAGATGCACTATAAATAGAGGTCTCAAATTACTGTATCAATGCAACTCGTTCTGGAAACATAGAACTACTATACTAGGTTATCAGAGAAAATGAGGaaaaaTGTACTAGTTTCAGGGATTCCAAAATTCCaaaaaCAACCAGCACAATATCCTATGCAATTATGTAACCAAtttttAATTTAAATTATGACATTTGGCaaaaaTGTAAATGCACATTAAAGTATTTGCTGTTGTTTCTATTATTTATTGTGTTGCT
XLOC_140741	TCONS_00310797	318	1	chr12	2665598	2665915	-	0	0	6.20962	7.4914	0.763783	TCTAGATGTTTGTTCCTTGGGGCATGCAATTAAACAATTGACTGACAGGCATCTTTAAACTTTGAGTAAttttttATCAAATTCCAATCATTTGAATTCTAGATAATCCATATGCCAAAGAAGTTCGCCGGATTTGtttttGTTGTGATCTAAAACAAATTAAAAGTGAACCTATAAGGTATCCGGTGGACCTGAAAACCACGCTGTTCTAGCTGCTATGAGAATTATGATCATAATTTCTTGTCACAAGCTGCCACTCTGCTTGATGAACATTAAAAGGGCCTTAATGGAACAGTGGAAGCACACTATATTATCCAG
XLOC_144199	TCONS_00311436	205	1	chr12	8721401	8721605	-	0	0	53.2919	0	0	tcgacatataagcacaagatcaccccttctcccccaccatagcgatagtatacacatttgtcagcttcgttcacaacaaagcctgcagatgtaagcgtggtgtcaaacttctcatgccattgcttaggtgcttgcttgaggccatacaaggatttcaacagtttacacaccattccctcctgaccttctagtacatacccgtctg
XLOC_151463	TCONS_00312575	218	1	chr12	18812616	18812833	-	0	37.8259	13.3623	10.9861	50.4759	gagaaactggggaaaactacttaggacagagaattactttaacttttattgatcttaactgagtttcattattacaaactaaagactctcacaccactaaactcaccaacttcctaacactcaaaagcaaacaaacgcatgcacttacatcccaccactgatgtaaatcacatgcgagccacacacaagcaaactttaagcaagcaaactaacacaac
XLOC_152095	TCONS_00312683	288	3	chr12	19758297	19758334	-	0	1.45678	10.4524	1.32979	0	GCGCCACCGGCGGGCGAGGCGAGGAGCGCGCGGGTGGGGAACGCCGGCGACGGCGCACTCTCCGCCACGCCCCGACCACCGGGCATTGGGGTTTGGGGAATGGGAGGAAGCAAGCCGGTGGATTGGTGCGATGAGGAACCGGAGCGCCGTCGTGCGCAGCGGCGGAGGACACGGCCGGCGGCGGCCTCCGTGGCATTGGCAcccccGCGCCCTAGCTTGCAGGATTTCGCGTTTTCGTCCTCGGAACACGTGGGCTACCACGGCCAAGCTGCCATTAATTAAtactac
XLOC_159203	TCONS_00314693	2795	2	chr2	4018133	4019590	+	0.772842	0.944674	1.37473	4.62845	0.806692	ttttCAAAATCCTGCAGGTAACGAGATCCTGGAACTGaaaaaGAAAGCATAATTAATTAGTCAAAATCAGTGTAAGTATTGCAAAATTTTCCATTATGACTGATTTATTTCTATCATGCTTGCTATAATCAAAATTTTGTGTTTGCCATATGATGATTAATAACATTTGAATTAAGCAAATCTAAGTTCTGCACGTCATCAAGCGAGAAAATTAATTATCCTAAGTaaaaaGAATAATTAAATTTCTTATCTGATGATTGTACAGAGCTTTGAGGTGttttttttGTTTAAATCTGATGGCATAtttttttttATGTTTTGACACCAtttttGAGGCATACTAATGCATTATCCATAGCCTCTAATTCTTCATATGATGttttttGCTTAATGTATTCG…
XLOC_159672	TCONS_00314902	959	2	chr2	4807622	4808521	+	0.90234	0	0	0.717998	0	ctttctccccttccttcccctcttcctcttttcttttctagcgttgacaagaagcaggcggcggcagcaagcggggaggggacggcggtgaaggcagcgtcggcgggaggcggcgctgcgtggggaccggcgggctgcgcggcgggaggcgggcgccgtgcggaggcagcgggcggcgctgcgcggaggacggcgggcgcggcgagcttgtgccgcgcggaggccagcagccacggcgagcgggggcggcgggttgcgccgcgcgggggccggcggccgcgacgagcggccgcggcaagcggaggacggcagtcgcggcgagcggaggccggcggctgccgtgctcgagTTTCTCCCCATGCCTCGTCGGGCTCCTGTGCTTGGCTGCCGTGTGGGGAT…
XLOC_159810	TCONS_00314946	2257	2	chr2	5049150	5049290	+	0.0790861	0.670923	3.60999	0.738529	0.277816	AAGCATTAAAATCCAGAGGTTCATTCAGATCGTTGGCGCTGATGACCAAGTCATAAAGGTGGTTCATATTTGATAAGGAAGAAAACAGTGTTGCACAGTCAGCACGACAAACATTCTCGACACACAGAAGCCTCAGCTCAGTGTATGGTAGATCTGGGAGCCGTGCGGGTTCTTTCTCTAGGTAAGTCCTTAGTGATGATACTCCAAAAGAGGTAACAAGCTTGCCGAGAGCTAGGACTACTGCTGCCTCTGCCATTGTCTGTCTTCACTTACTGACTGATGTGTTACTTCTTGTGGATATGCAAGATTAACCGGTAAGAGCTCCTTTTCTTTTAGCCTGTTGAACAAAATATGATATCCCAGCTTTATTGTCTGTCTTAGTGAGGCACTGAAAATTTG…
XLOC_161653	TCONS_00315835	1045	2	chr2	8246034	8246450	+	2.06556	4.55756	0.648233	0.143666	3.71315	GGCTTGCCGGATGATCGGAAAGAATAAGCTGTATGCTATGCTTGAGCGGATTCCTTTTGGTAGACAGTCTAACATGACCTGCTGGTTGAGTCCCTCTGTCTTGAATTGTAGGCAGAAGTGAGATAGCACTTGCTGCTTTATGTTCTCAGGTAGCTGATTGCGTGCTGCAAACTCTGATGCTGCTTGGATTGAGTCCCTCTGCACATATAttttttAAAGGATCATCAATATAGCAGTACATATATTGGAACAACAATGCTGGTAGTAGTAACCGTTTTAGTTAAAATGATGACTATGCTATTTGCATTCACTTCAGACCTCTTTTAGTATTCTTGCCCTTGAGTTGAATGATATTTTGTTGATGTTGTTGTCCCTTAGAATGGTCAAATGACGTAGGGA…
XLOC_173100	TCONS_00320352	898	2	chr2	25409998	25410521	+	0.163565	0.262584	0.288739	1.14642	0.393318	ATGAAAACGGCGGtttttttGCCTGCGTGCGGGCCCAACTAAAGCAGACGTTGGATTCGTTTTGGATGGCTCAGATGCACGGTATGTCATCCGGTGACTTGCCATAGCAATGTCACCGAAGCTGAATCGAGGATCATGGCATGCGCAATCAGCGGAATTCCTGACACCAAATAGGCCGGTGCAAACTGCAAAACTCCAAACCGCTACCCATTTTAAGAACCCACTAGACAGAACCCGGAAAAGCTAATTCATCAGTCGACAGGGCAAACTTTAAATCCTGACaaaaaCCTTTTCTTTATACCACCACCCCATCCCATGTGCTCCACACTTATCTGCATTTCCCTCCAGCCTATTTGTCCCTTTGCTCTTGCTTACTCTAGTATACTCCTACTTCCCAGC…
XLOC_175893	TCONS_00321507	260	1	chr2	29920407	29920666	+	0	0	8.2057	0	0	gagagagagaggcgatcttggggtTGATAAGTACCGCGGGGAGGTTTAGGAGAGTTTGGAGCGGATATTCCGGTTTATTGTTGGGCTTAGCGGTGTGTTTTGCATCACTTCGTTTCTATGCTCCCCATGAACAATTTTGGCTCCGTGTAACGGCCGCCGATCTTGTTAAAATGGAAAATGCAGCACGTCAATAAAGCAGTAGACCACACGGCGCCAGGTCACTTATATTGGCTATTCTTTAGGGATGAACATGAGTGGAC
XLOC_182573	TCONS_00324639	500	2	chr2	5816451	5816839	-	0	0.000351491	0	1.37813	1.74051	CTCAATTACTACTGTCTTAATTACTGTTACTCAACTTCTGCTGCTGCTTGCAAGATGTTACTATTAtttttACTGCAGAGGAGTACTTATCtactccctccgtttcacaatTGGAGTCGAGACCTGGTGATCGAGAAGAGACTCGATCTCTTACAAGTATGGATGGAGCTAGCTTTTGCAAGCTTTGGACACTCTTCGTCCTTCCCAAATCCCAATCGAGCTAGCATTGTATGATCTATGGTGATCAGCATACCAATAAATACTATCAGCAATATGTTCCTGGACCAtttttCGTCCGGTCTTTGCTGGTGGAGTGATGCCTGTGGCTGTTGGAATAAATGTACTTTTAAGAATAATTCCTGTCACGTGGAGGGAGTATGTGATATTTTAttttttATG…
XLOC_193456	TCONS_00328791	5644	2	chr2	22299586	22300140	-	0.798559	0.692972	2.34586	0.124634	1.36492	atcgatggatcgCGGCCAGCTCAGATATCTCTTCGCCTCTACTCCGCCGGGAGCAACATGTGTCGCGGCTTTTGCTTCGCTTCCACGGCCACATGCCGCGCCACGGGCACCCgcgcgcgcgcgcgcCCGCGCGCCGTCCTCACGCCGCGTCCGCCGCCCAGATCCGGCGCACGCTCCTcccccTTTTGAGCCGCCATCGCCGGCACCGCCGCGCGCGACGGCGCGGCGCAGCCGCACCGATCTCGTGAATTCCCCTCCCTGACCACTCTCCCGGCCCCGGCCCCAGCCACCACCTAAATCGCAATGCCTTTCTCCGCTAGCTCCCGCCGTCCCCTCCCCTCGACGGTGCCGGTGCGGCGCGCGCGTGGTTTCTCAGGTGAGCGTCCGAGCTTTTCCCTT…
XLOC_193456	TCONS_00328792	2576	4	chr2	22298257	22299749	-	4.46891	4.66716	9.14192	0.94654	6.29432	GGCCAGCTCAGATATCTCTTCGCCTCTACTCCGCCGGGAGCAACATGTGTCGCGGCTTTTGCTTCGCTTCCACGGCCACATGCCGCGCCACGGGCACCCgcgcgcgcgcgcgcCCGCGCGCCGTCCTCACGCCGCGTCCGCCGCCCAGATCCGGCGCACGCTCCTcccccTTTTGAGCCGCCATCGCCGGCACCGCCGCGCGCGACGGCGCGGCGCAGCCGCACCGATCTCGTGAATTCCCCTCCCTGACCACTCTCCCGGCCCCGGCCCCAGCCACCACCTAAATCGCAATGCCTTTCTCCGCTAGCTCCCGCCGTCCCCTCCCCTCGACGGTGCCGGTGCGGCGCGCGCGTGGTTTCTCAGATTCATGCAAGGGGATGGTGACAAGCTTGTGGCAGC…
XLOC_194563	TCONS_00329299	233	1	chr2	24317561	24317793	-	0	33.0613	10.324	17.401	0	TCTTCCAATTAAGTTTGACTGTGAGAAGTTCCCTGTAGCTTGGGCTATATCCTTGTAAGAAACCCTAGGGAACTGCTTTCCAAAAGAAAGCAACGATAGATATGTTCTTCTTGGTGTCTTCTTCACAAGGTATATAAGGCATATCAGCACTGTGAGTGACAAGAAACCAACTATTGGAATCAACAATCTGGTCAAATTGCTCTTCCTTTCTTTTCTGTGAGAAACTTgggggC
XLOC_197587	TCONS_00330633	290	1	chr2	29264539	29264828	-	0	0	0.92505	6.40943	1.18208	GTTTGGTAGTTGGCACGGTATCTGAATAAGCTCTATCACTAATGACAGGTGCAGAATCTTTTGCCGGACTTATTGAGTGTTTCATGAACTCCAAAGGATTATTTCCCCAAGTCAAATGACCATGATGATTTAGTATTTAAATTAGTTTTGACCATTTATTTTAAAGTAGCTTTGACTGTTTCTGGATTCTAAGGGCCTTTCGCCAGGGCAGAGGCgggggTATTTTAGTGTTTACCAGTAAGTTGAATATATGCAAAGTTCATATGATCTTATCAAATATGTGCAGGGGT
XLOC_197931	TCONS_00330779	875	1	chr2	29881319	29882193	-	2.12	3.54131	0.448907	1.09732	2.28433	GCCGCCGCCGCGCTCGATCGGCCGGTGGTGGTGGTGCGGTAGTCCAGTGGCGgcgcgcgcgcTTGGAGCAAAAGAAAGGGTTCGGAGTTGGGtttttctttttttttttctttttctttCTAACGCAAAGCTTTTCGGCTTTCTGGGAAtttttttttaaaaaaaaCTTCGGCATTTGGTTGGGTAAAAGGAAGACTGAGCCGTCGATGTGGATTTGGACGGCTGGGATCGTCTCGGCAGTTATGGCGGTGTCGTACTCGTACAAGGTTGGTGAGATTGCGTATGGGCTGATGACTCTTAAGCTAATCATTTTGATGAAGTATAGTGCTAGTACTCCGTACTGGTTAtttttCATTGCTATGGGATAATACACAAGTTTTAGATAAAACAATATACACT…
XLOC_198277	TCONS_00330953	767	1	chr2	30421318	30422084	-	2.77909	3.75758	7.95502	13.5051	2.57664	CTGGTGAAATGCAGGCAGATTAGTGACGAAGTGGGAGAAGATGGCTGGAATTCCAGATACCAGTTCTGTATGTATCAGTCCAATGCCTCGAACACGGACAATCCCCAATGAAGGACCAAGGTTCAAGAGCCAGTTTACTGAAACCTTGTTTTGGAAATCGAACTCATACTTCTTTATAGTGCCATAATGCCACACGCACATGACTATCATAAATATAAAGGAGAGGGTAATTGGGACCCATGCGCCTTCATGAAACTTGACAAGGGAAGCTGAGAAGTAGAGTACTTCGATTGTGCCAAAGAAAATCAGGAAACCGAGCGCAAGGAAGATACTTTTGTTCCAGCAAAGCACAATGACCAGTGACATTAAACAAGTGGTAACAAGCATAACAGTTATAAC…
XLOC_198303	TCONS_00330965	1230	2	chr2	30462629	30463447	-	0.878904	0.72735	0.375458	0.612063	4.08779	ATTAACGAGCACAGATCTCTCTTTCCACGCTACGCATCCGACACCTGTTCCATTTAAAATCCGCCCGGGCCGACGTGGCCGCCTGCGCGGCCACAACCCTCTCCCCGCGACGTAATTAAACTAATCCCCGCTTAACCCAAATCTTCCCCTCCTAATCCCTTTCGCCGCGCTCCGTTCCCTCCCTCCTCTCGTCCCCTTCGCCaaaaaaGCCGAACTCCACTGCGCCAATTTTCCTGCCTTTTCTAccccccACTTGGAATTCTGGAAACATCGATTCGATCCTTCTAGACCCTTCTCCGcccccGTTTTAAAGTGCGCCGGCCTCCCACCCGTCGCTTCATCGCTCGCGGTCGCAGTCGCAGTCGCCCACACCCTTGCCGCACCATGGCTGGAACCCGC…
XLOC_198336	TCONS_00330976	305	1	chr2	30507152	30507456	-	0	0.541139	3.71382	0.499562	0.919104	tgtgctgtcagatccgccccttcctgcatctttagcccatacaacttctgcttcagatacagtttattggtcagagtcttggacataaactgagcttccaactttcccaaattatctttggtgaggtctcctccatcacatggtacatgacctgatctgagagacatagccttattgtcgcagccgcctgcaactgcatctcctcccaatcgtcatcctccatcttggccggtttgacacccttcaaagcctttgaaactccttgttgagctaacaaatctttgaccctagtttgccacaagcca
XLOC_201147	TCONS_00332197	1553	2	chr2	35214605	35215648	-	1.50303	1.05033	0.224749	0.840845	0.850432	GTCCCTGTCTGCATCCATGGTTTGCTGCAAACACGAGCTTAAGCACACAAGCAGGTGAGCTACTGAGCTAGATAGACCAGGTTTGATGATGCTGCTGATGCAACATATATACTGGTTTTCAGGTATGAATGGTGAGACCAAATGGTGATGCTCAATGTAGTGGCCAACGAGGTAGGAGGGAAGAATGAAAAGGCAGCACCCGATCAGGTTGGAAAATGCAGTGGAGTTGTGAAAGAAATTGAGGAAGGAAAGAAACCCAACCTGCAGAGCAAGAGCAAGAGCAGGACAGCAGCAGTAGGAGCAATAGTTGCTTGCACAACAGCACAACACAAGGAAAATGAACTGTCAGCACACAGCTATCCTTAATTTGCAGCAGCTTGCAGGTTTGCACACACTCCC…
XLOC_157869	TCONS_00332814	684	3	chr2	1548479	1548699	+	0	0.395201	0.214655	0.923288	0.353805	AGAGACATGGCCCCACTTGGCTCGCGCTCGCCGCCGATGAGCTCGCCATGGCGCGCCGCATCAGACCTCGGAGGCGGCTCGCACGCGCCGCTCCGTCTCCTCCTACCACCACCTCGTCGTCGTCGCCCTCCTCCGCCGTCTCTCCGCTTccccccGCCAAAATCCACCGAATCCCATAGGCGGCAGCCGGGACTGGACGATTTGAGCCGAATGCGCTCGAGTTGTTTCAAATGGTGACGaaaaaaaaaaAGATGATGAGCACATGATTGGAATCTCGTCCGTGGTTCAGCTGATCAGTTCCTTCCATATATTTgggggAAATGTGtttttttATCGCTGAAATGTGGTGTTTATTGCTCCCTTCCCTCACCTGCAAATAATAAATTGGTTGAAAGAGAA…
XLOC_159203	TCONS_00333322	2328	2	chr2	4015699	4016112	+	0.482581	0.357608	1.59006	1.82529	0.210689	gacgtgtggtccacaATATTTTGCTAGATATCTGTCATCAAATTTCTcccccTGATATTTGTCGtttttCTGACCGTTGGATTTGCGCTACGATGCGTGCAAGGATTGGTTTGGATCAGGTCGCGTGAGAGTCAAAGCCTGGTCTCGCGGAGTTGTCAAATTTCGATTTCCGCGCCGTGTTCATAGACGTTTTCATTTTCTTCTCGCTACTTATCTCTTTCTCCTCGTTGTCTCCACGctctcgctctctctctctctcgttctctctttttttttCTCTTTCATTGTTTTCTCCGTCGATAGAGAagagagagagagccatctcgccgcggcgagagagagggggctcgccggcgggagagagggggctcgccgacgggagagatctggcttgccggc…
XLOC_169079	TCONS_00335956	368	1	chr2	18735763	18736130	+	1.80878	3.07926	4.1833	16.6628	0.445985	ctcctctcctttttaactcatctcctcacacagttacacccttatctcttcctctccctcctccctccttcccacctccccacctccctctgcaacggtggggcgcggagtgccggccggcccgcttggcggcgtggggcgcggagggccggccggccggcgcggcggcgcggcgagcggagggcgggcgaagcgacgcggcggcgtactggcggctggcggcctcgcggcggcggccgaggacgcgccgggcggtgcgcggcggcgcggcgcacggagggctgggcgagacggcgtggcggcgcgctggcggctggcggcctcgcggcggagctggggacgcggcgggcggcgctccggcggccgcc
XLOC_173227	TCONS_00337107	986	2	chr2	25643203	25643308	+	1.00777	0.384572	2.09942	0.853704	0.0691894	TAGAGATAAGGGCCAAGAGGTGCTAAAGGTGATGTCTCCTAAAATCTGGTGTAACTCTCTTCGACCAAGGGGTGGCTAGATGGGTGCACCTGCCTCGCGCCATCAGTTGTGCTGCTCGTCAGCGTGCTCCGCGAGAACCGCGGACCCGACCACCACGCTCTTGGCTGTGTCGACGGGATCCTTGGCGAACCTCCAGTTGTGGTCGGAGAGCTTGGTGAGCTCGGCGACCATCGCTGCATCCGCTGATTGTATCTCCTTGGCGTCGTAGGGGTGTTGCGCCTGTTGCAGCTATACGTACGCTGCCTTGACTGCCAACACACCAGCGAAGACGCTCACCACGAACGCGTGCGCGGTGGCGGCGGCGCGACCATCTTCTCCACCGCCGGAGACACAGCTGGT…
XLOC_176167	TCONS_00337942	1233	2	chr2	30379732	30380097	+	0	0.688606	0.0954464	0.0580632	0.206836	GGAGCGAGTTGTGGCTAGATGTCCCTCGTCCATATTATCCACCATGAGCGTCGGAGATGCTACAAAACCACTCTCGATTGACTGCTAGGTTATTTGTGGGTTTCAAACCCGCAAACCCATCAACCAGGATTGATGTCCGATGTGGAAGACTAAGCCACAATTCAGTAATTGCATTGaaaaaGCTGTTCAAATTGTGCTTCGCACACATCATGTGCTCTTGTGAACaaaaaTGATTGTGTGAATTGCACATCGCTTCTCTTCTCTCCAAGGGATTTCAAGAGAAAGGACATCATTTCCTCACCTCACACCGGGAAGCCCTGTTTTCTTTGGTGGTGGCAAGTGTTCGATGGAGtttttGCCGCCTTGACAGAGGTGGTGTAAAATAACATGGCATGATCT…
XLOC_178683	TCONS_00338714	238	1	chr2	34602987	34603224	+	0	0	0	24.1576	0	GAAAATACATAAAAGAAAAGAAATAAAGAAGAGAAAGCTGCTTTTCTTGTTTCTCTTTACAGCTGAAAACCGCTCTCGTCTGCAACtttttCGTGTATCATCAGAGCATCCAAAAGGAGGAGAATTGCCCCAGACAAATTGTGAGGATCAGAGGGAAACAACCAGACACACACATACACAGACGCATCGTTATGGGAGACGTCAGCCTCCACCACCTGCACTGCACTGGCTAATTTTG
XLOC_182771	TCONS_00340052	1028	2	chr2	6171638	6172520	-	0.0680897	0.0727067	0.662296	1.76178	0.327142	TCGCCCTCGCGTTTCTTCTCGTTCGAGCGCTCGCCACAAGCGGCTCCACTTCTCCGCTGGTGcggcgacggcgacggcgacggcgacggAGGCCCTTGCGCCGGAGAAGCCCATGCCGCATCTACGTCCGACAGCCTGCGACCAGGACAATGAGGAAGCCCTAACTCTGGGGTTGGGCCGTCCCTTGGTAGGGCCCCACCCTAACGGCCCAATGAGAGATACCCAAGCCCGCAGCAGCTGCAGCACCGTTCGCTCCGAGAGTGGCTGCGCGGGAGACGGCGCGCTACGAGCGTGAGAAAACGAAgggttggtttggtttgtggtctaaataggccttaccaaattttaccaatgctaaattttggcaagttttagcatgactaattttggtaaggcaaa…
XLOC_160465	TCONS_00346475	1811	3	chr2	6207681	6207858	+	0.440721	0.683909	0.903457	2.22848	0.487452	CATCAACAAGGCCCGACCCAACCTTGTTTTGTCACCCTCCCTTTCTCTCTTTCTCCAACTCTTCGACGGCGTCGACCCTGTCGCGCCGCCGCGGAGCGGCGGAGGAAGACGAGACGATGGGCGGCGCAGGCGCGGCGGAAGGCGGCAGGTTTGCCAGGCCGGCGCCGTCTTCTCCAAGATGTGCAAGCCAGACTTCTTAATTCATTTGAACATGCCTCATTATCCCAACCAGGAGATGGAATCGTAGGATCTTGGTGCCTGTGGTAGCAAGAGAGGAAGTCCATCCATTGGATGAGAtttttGAGACATCGCCTGTACATCAACCAAGGATGGAACTGATCAACTGTAGATCCAGCTaaaaaTTGCAttttttttAACGCAAAGAAAAGATTGACAAGG…
XLOC_171960	TCONS_00348720	353	1	chr2	23320069	23320421	+	5.43956	6.42952	0.431909	3.08803	0	TTGAGtttttGTTTTGACCTGCAATCACAAAGGACTGTATGCCGAAATGGAGCAGTAATTCTGCCACaaaaaaTAGAAATGGAGCATTAAGATATCATAGTGAACTATTGGTTATGTGGACAATGTTTCAGCCGCTGTAATGTCATAATTGTGGTGCATATATTTGAGGAAATTGATCTCTGGAAGGAATTACTCCGAAACTGGATTGATAAGCATCCACAGAATTTTCCAGTTGATAAACCTATAACTTTGGTCACACAATGGGTAATCGAATTGCAGGACCTTGCTAGGTGAGCTGTAGCAGCACACATTTTGTAAAACCTGTGTCATTTGATAATGCATTCAGAATACAG
XLOC_178683	TCONS_00350414	223	1	chr2	34603163	34603385	+	8.01085	0	0	0	0	CACAGACGCATCGTTATGGGAGACGTCAGCCTCCACCACCTGCACTGCACTGGCTAATTTTGATCACTGAATTAAGCACACACACCCCTACTAACTAATCTTTCTGAAACACATAGCAATTGAGCATCACAGTCCCTACGGTAGAGATCATTCGCATTGTTTAATTTAAGAGCAATTTTATGAAGAGGTTCTACgaggtattaaattttactctaaatttttt
XLOC_179789	TCONS_00350704	200	1	chr2	807703	807902	-	79.4308	437.331	4060.54	88.0445	159.779	ggcgacacacgtgctacaatgggcgggacaaagggtcgcgatctcgcgagggtgagctaactccaaaaacccgtcctcagttcggattgcaggctgcaactcgcctgcatgaagcaggaatcgctagtaatcgccggtcagccatacggcggcgaatccgttcccgggccttgtacacaccgcccgtcacactataggag
XLOC_182573	TCONS_00351526	465	3	chr2	5816482	5816839	-	2.52709	0	3.08475	0	0	GAAGAAGGATCTGGCTCGGGCACGCCGCCGTGAAGTAATTAATTACTGATATGTTACTATTAtttttACTGCAGAGGAGTACTTATCtactccctccgtttcacaatTGGAGTCGAGACCTGGTGATCGAGAAGAGACTCGATCTCTTACAAGTATGGATGGAGCTAGCTTTTGCAAGCTTTGGACACTCTTCGTCCTTCCCAAATCCCAATCGAGCTAGCATTGTATGATCTATGGTGATCAGCATACCAATAAATACTATCAGCAATATGTTCCTGGACCAtttttCGTCCGGTCTTTGCTGGTGGAGTGATGCCTGTGGCTGTTGGAATAAATGTACTTTTAAGAATAATTCCTGTCACGTGGAGGGAGTATGTGATATTTTAttttttATGTGTT…
XLOC_189151	TCONS_00352781	340	1	chr2	15958895	15959234	-	7.06926	6.78549	0.487204	5.75517	5.26114	cctttgcttgtaggatgctctgttacataccatatgctgtaacatttgcttgtaggatgctctattgtataccataagctATAGTTGCTCTGGTGGTTGCAGTGGACTAGCGGGCCTCAGATTGGTTCTATAATTCTATTCACAATCTATAGCTATCTAAAACCACTAGATGGAGGCATACATTGAACTTCAACATCTGGACACCACATACTAAACTGCATGTCAATGTAGACTTGGGGTATCTGGTTAGGCTTTGGGCTAAGACATATGGAATTACAACACTTATCAAACAATCTGTACCTTACTACAGTCATCATTGGCTGAAAATAAGAGAtactcc
XLOC_193456	TCONS_00353611	3974	3	chr2	22299528	22299749	-	1.42167	1.49572	4.67461	0.379076	2.3708	AATTCACTCTCCATTaaaaaaaTCCTGTAAGGTTCAGAatgagcaaatatttgttttaaatttctattgaattagccaagtgcatgtgcaaatatttgtttttaatttgtattgaactagccaagtgcatgtgtttttCGATGGATAGTGATGTTTTCATGAATTGCAATGGATGTAGCCATGCTTTTGCAAAGATGACTCTCACACCTTTGAAGAGAGGAGATGAGTACAAAACGGCTCATTGCAACCACTAACTCTTGAAGCAGTAAAGATTTGTTTTAATTAGAAATGTTACTGGGATTGATGTAGATTCATCTTATAACCGATTCTTGAAAATTATAGAAATTTATCTATAAGATCATGTAtttttATATCCACGCTGTTGTAGATGTGTTAACC…
XLOC_193456	TCONS_00353613	1280	4	chr2	22299528	22300140	-	3.61751	3.50095	4.70107	0	3.75849	ATCTCTTCGCCTCTACTCCGCCGGGAGCAACATGTGTCGCGGCTTTTGCTTCGCTTCCACGGCCACATGCCGCGCCACGGGCACCCgcgcgcgcgcgcgcCCGCGCGCCGTCCTCACGCCGCGTCCGCCGCCCAGATCCGGCGCACGCTCCTcccccTTTTGAGCCGCCATCGCCGGCACCGCCGCGCGCGACGGCGCGGCGCAGCCGCACCGATCTCGTGAATTCCCCTCCCTGACCACTCTCCCGGCCCCGGCCCCAGCCACCACCTAAATCGCAATGCCTTTCTCCGCTAGCTCCCGCCGTCCCCTCCCCTCGACGGTGCCGGTGCGGCGCGCGCGTGGTTTCTCAGATTCATGCAAGGGGATGGTGACAAGCTTGTGGCAGCAACTGCACATCTT…
XLOC_198171	TCONS_00354835	1582	3	chr2	30235846	30236379	-	0.36773	0.169126	0.462732	1.98954	1.67104	ATGCTTGTAAGCCGGGTAACTAGCGATTGTAATCAAGCATCCAGAATCAATCTGCTGGAGGTGATGGAACGCGGATCACCCGACATCTCCTGGCTGGCGGCGTTGGCGTCCTTGTTGGCGCGTTTCTGCAAGGGTTCCCGCGCCGAGGGTGACGACGGCGACGACGACGGACCGGCCGCCGCCGGCGACCACGGCGCGACGCCGCGGCAGATGGCTTCGGCTTCTGCCAAACACTTCTCCAGTGCTCACAAGATAAAGTTCTGCTAGAATCGTACTAACAGTTTTGTTTATTGAATCCtttttACCCTAATACAATAACTGCTTCAGCAGCTTGATTGTCTGGTTGGTCTATCTGAACTACCCTGCATGAGAGGCCAAGTGTAAATCTATGaaaaaTGA…
XLOC_199328	TCONS_00355090	345	1	chr2	32016909	32017253	-	4.12073	1.35224	1.42344	0	5.74836	ctttttaaatttgtttaggaataaaatcaaaccaaattagtttcactaaatgtaatattgaatatattctgatagtacattgtgttgaaaatgtaattatgcctttctataattttggttataaactttttaaatttgtttaggaataaaatcaaagcttataatataagaGAGTAATAATTAGCTCAACCATTAAGGCAGGAGAAATATATGACGCTGAGCACCTATCAAAACATTTTGGAATCAGCCCGAAAACATACTCCATGAACTTCGCCAGAATCTCTAGCATAGTGGCATGTAGCTTTGCCTTTCACTAGCTCGACCACCATTACTATACTATACAAG
XLOC_157682	TCONS_00356008	306	1	chr2	1146966	1147271	+	0	31.9597	1.44712	0.98411	0	CACTCTTTATGTGCGAACGCGCGAAAGGGTTGCACGTCAATACTTTAGAAGaaaaaaaTTATAGTTACACAACGCAATCAGCTAGATCGGCTTATACCAGGAGAAGGGAGaaaaaGCAAAATaaaaaGCTGAAGCTTaaaaaaCTACAGCGGCTAAATacaaaactccaagcagttgagaggggccgagccacgctacactcccaacaaatcccaaaaacggcaacaccagctaaagaacacagatggccctccgagggTGTGAGATGATCACACACTAATGATCATATATCATATGTTACAGATT
XLOC_163855	TCONS_00358134	260	1	chr2	11528015	11528274	+	0	0	0	12.3257	0	CACTCATGTGATGTCCAGAATTCTGTTGTCATAATAGGGTGATCCATAGTGAGTCCATCAGCTGCCATGAACCACAAAGCCTCATCAACTCAGTGAGCCAACTCCATGTACCTGTTCAACATTGTACAAGAAATGCAGTGGTCAGCATATGCCTGTGGCTTAAATGAATTAAATGAATCAATTCATCTGAGAAACATTCAATGAAGAGTTGGAGACAGTTTAAGATCAAGATAACCACCTGTCACCCTGTTCACTATGCT
XLOC_174305	TCONS_00361369	246	1	chr2	27425656	27425901	+	0	4.17472	2.333	22.1526	0	GTTCTTTaaaaaaaTGTTTTAGAACAGATTGTTAAACTTTCAAAACTTGGACTTCTAATAACATGATACACCAAATCATGTGGAAATGATATAACTAGATTTGTcccccGaaaaaCACTGACATCGTTGGATTTTCCATAAAGGTCTCTGCTAACTTCTACATGAAACGCCACTTCTCTAGTTAATGAAGAAATTCCTGCTATATTTCACCATCTGACTGGAGTTATGGAGCAGAATAGCAGTTGC
XLOC_191695	TCONS_00367051	312	1	chr2	19624441	19624752	-	23.2357	13.613	2.67249	11.7222	29.8237	GGAAAATGAAACACTGTAAAATAAAGCAAACTTACAGTCATCACATGAttttttGCTACACACGTGGACCTGTTTGGAGAAAGTTGTATAGGTTTGATGCATTTTGCATGAATCTGATAGGTTGAAATCATGGGTAGATTCAGTAGTCACTTCTGTTCCTAACATCATATTGTTCTAAAGCAAACTCAGTTTGGAAGGCTTAGCCTTCAACAGCAAGTGGAATATGGAACTCATATATCTTGCCAATATTTGCACACTGAGGAAATTCCCATGCCAATCAGAGAAATAGTAAATAAATCTGGACATCCATCT
XLOC_193456	TCONS_00367564	1891	2	chr2	22299513	22299940	-	1.61232	2.45844	5.82815	0.707513	4.73321	GTTGGTGAATCCCGATTGACTTCACTTGGTCCTTCAGTCTCGTAGATCTAAAACATTGTTACAATATAAGTCAGTATGTGCTAAGCAGGTTAGGTGGCAACACTATGTTTTCTTTATCTAACATGCTGGCTACCTTCTTATATAACTCAGCATTTTCTTGACGAATTAAACTGATCTTCTTGTATAATTCCATGTTTTCTTGGTGAACTAGACTTCCCTGCAACCAAGTAGAGTCAGTATACTAAAGtaataataataataataaACATCCTTCATGGAGGATTACaaaaaCTAAAATGCTATAGAGACCTTCCGATTCAGTTCATGAATTTCATCAATCAAGACGTGGTCCTGAAAACAGCAGCAGTAACAGTAACACCATGTCAGTTAAGTTTATTT…
XLOC_193456	TCONS_00367565	6525	2	chr2	22298257	22299749	-	0.306946	1.79683	0.408361	3.73132e-05	1.4498	AGCTTGCATTGGAGGACGATGTGAGAAGCTCGGGCTTCTGCCGTGTTTCGAttttttCCGTTTGGATCTAGAAAAGCCCTTCGGGGTACAGTATTAGCATATCAGGGCATACGTCATACTGTGACTGTTTGCTTGCGTGCGCAGACACTCGAGGGAATTATggggggTTTTGGAGAGTGAGACCACAATGCCAGGAAATTATAGTCAACTTAAAGTTTGGTGGTAATATATTATGGTTCATCAGCTTGCGTGCATTAGTGGCAGTTGATTTAAAAGGGCACGATTCTGTCGGGAACTTCTGAATTTTGTTTACAAAACTGTGCAGGATTTACAAATTAAGTAGTGGTGTTGGATTGTGTCCACTTTTGTTTGAATAATAATGCGATGTAGGAGCTACAT…
XLOC_158113	TCONS_00370928	254	1	chr2	1995904	1996157	+	2.67862	6.52755	5.67727	14.5109	37.614	TCTTCTTCGGACATTGTCAAAGAtttttttttCCTCTTTAGTTGAATaaaaaTATGCACTTCGTGCTaaaaaaCATGACAACTGTCGAACTTAAATTCCATTTATAAATTTATGGTAAACCATATGATACCATTAGCATGGTAAATAGCCCACATAGAGAGGATAATATCACCTTATGGTTATATCATTATTTTAATTTGCATCCTTTTGTGGaaaaaCTCAATTCTGTCATTGTGTTCCATTTTCTAGAAACC
XLOC_164974	TCONS_00373709	252	1	chr2	13128122	13128373	+	0	6.92388	1.98979	9.22221	19.9203	TAACATTCCACAAATCCAGCTGCTTATGACTTGTCCTCTGCCCAGTGCCCACTCCTCAACACTTTGACGTTATCTACCACCACTAATGCACCGGAGACTCATATAGTCTCTGCTCCTCAGTCGTTGTTTCTTTGATAATCTGCAGCAGCGTAGTAGATCaaaaaTATCATCGCTGCCTATCTCCACAATATTTATATAGTACATTTAGGGGCTGAGCCAGGAATTATCAAAGCCTAGGGTTCAGCGAGGGCT
XLOC_172964	TCONS_00376668	420	1	chr2	25165602	25166021	+	20.0902	22.3528	4.03232	1.70331	50.6387	ATCACTATCTACTGAGAACAAACTTTGGTCACAAGTAACCATCTATTAGTACGTGTTAACAATATTTCAAACTAAGTAGACAGTGACACACACAGGAAATGTGCTGACTTATTGCTCATGCTCATTAGCTAGCTGACAAATGCATGAATAAACGAACGGCTCAGGATAAGTCTGTAGAAAATTAAAAGAAGTGGCTGGTGTCATTTGATCGATTTGTTTAGTGTAATTTGTCTAGTTTATGCATGACATACGCAATCCCTGAACGCAATATACAACCTAATCCCCACTACCTTTCAGCCACCTAGAAGATGCCAACATCTGCAACCACCCGTTTGCCGTACACCGTGTCTTGATCGATCATTTAACTACATACGCTTGCTGGAACCATGACTAATCAAA…
XLOC_178694	TCONS_00378970	302	1	chr2	34625522	34625823	+	0	0	0	0	5.77972	gaaaaaaaaaCAAACTactctctccatcctaaaatataaaaacctaggactggatggaacattttctagtacagtgaatttgAATGGGtaggaaatatctcatccagtgttaggttcttacattttaggaCTGATGAAACACCTCTTAATAATTGATaaaaaCGGTTTATATCTCCTGTCTTTATTACTGACACAGCCAAATAAAGCAACCTGGCTAATGTGATCATCGCTAGTACAATAGCACTCcctccgtttcaaaatgtttgacaccgttgactttttagcacatgtttgaccgttca
XLOC_178914	TCONS_00379070	257	1	chr2	35050758	35051014	+	0	2.99652	0	0	12.3597	CAAAGTACATGTGCCATGCAGAAAGTGAGGGAGCTTAGCACAAGAACTATGCAGAATTAATCCAAAATAATAGTACCAATATCCTTTTGTGGTCCTGCTAACCCATTGGTGATGGTGACTAATTAAGTACCAATTAAGTAGAGTCTAGGTGTCAATTAAGTAAAGCAGCCAAGTTACATGACAACTGACAATTGTCACAAGGGCCAAGGCCATCCCCAAATTCtttttGCCATGGACACCAGCAAAGGACGTAGTAC
XLOC_180196	TCONS_00379578	247	1	chr2	1578271	1578517	-	0	0	2.27353	0	19.9064	GCACTAAGCCAGCATTGCTGGGTAGATATTTTGGTTCTCTACTCAATAATGTGCCAGATGGAATCTGCACGTTCATTTCCTTGTCTTGTATTAGGATAAAAGaaaaaTGATGGCTCTAATGTGAGATTTATTGATCTAGCTTGTTGACATGTTAAACTGTGTTATACTTGTATGTGCCCTTAAGATGTTGCTTGCAGATTCTCACTGTAGGATATTAGCACATTAAGATTTGCAGCGATAATTAACC
XLOC_188098	TCONS_00382663	280	1	chr2	14509148	14509427	-	0	0	0	1.55335	7.17265	GGTAGTACAAGCTTCTCGAGTCAACAGCGAGATCAGTTAAGAGGAAGACACAAGAAATAGCCGaaaaaaagacagagacagagagagagagagagagagCTACATATCACGAAACAATTAATCCCCGACGCTGACATAATAACGATTAATAACACCTGAAATCACATGCATAATTCCCACGGAAATCCTCCAAGAAAGAGTAGTCTCCAACTCCAAGTGAAGAGAAAGCTAATTAAAGCACTTAACCTTTCTATGCTGCGTTGCTGTCGCGGAATCGATC
XLOC_198171	TCONS_00386497	1427	3	chr2	30237128	30238006	-	0.821037	0.167775	0.401392	1.88724	1.04873	AGCATATGCTTGTAAGCCGGGTAACTAGCGATTGTAATCAAGCATCCAGAATCAATCTGCTGGAGGTGATGGAACGCGGATCACCCGACATCTCCTGGCTGGCGGCGTTGGCGTCCTTGTTGGCGCGTTTCTGCAAGGGTTCCCGCGCCGAGGGTGACGACGGCGACGACGACGGACCGGCCGCCGCCGGCGACCACGGCGCGACGCCGCGGCAGATGGCTTCGGCTTCTGCCAAACACTTCTCCAGTGCTCACAAGATAAAGTTCTGCTAGAATCGTACTAACAGTTTTGTTTATTGAATCCtttttACCCTAATACAATAACTGCTTCAGCAGCTTGATTGTCTGGTTGGTCTATCTGAACTACCCTGCATGAGAGGCCAAGTGTAAATCTATGaaa…
XLOC_198303	TCONS_00386555	5411	1	chr2	30459029	30464439	-	0.923515	1.14052	0.545408	0.31943	5.6323	ATCCGACACCTGTTCCATTTAAAATCCGCCCGGGCCGACGTGGCCGCCTGCGCGGCCACAACCCTCTCCCCGCGACGTAATTAAACTAATCCCCGCTTAACCCAAATCTTCCCCTCCTAATCCCTTTCGCCGCGCTCCGTTCCCTCCCTCCTCTCGTCCCCTTCGCCaaaaaaGCCGAACTCCACTGCGCCAATTTTCCTGCCTTTTCTAccccccACTTGGAATTCTGGAAACATCGATTCGATCCTTCTAGACCCTTCTCCGcccccGTTTTAAAGTGCGCCGGCCTCCCACCCGTCGCTTCATCGCTCGCGGTCGCAGTCGCAGTCGCCCACACCCTTGCCGCACCATGGCTGGAACCCGCGGCGGATTCGAGGTACGGAGAGAAGTTTCTAGAcc…
XLOC_157684	TCONS_00388205	412	1	chr2	1150117	1150528	+	0	6.2438	2.25088	0	0	CAAACATGCTACTCCCGGCCCTTCAATTTCTTTAATATAGATAATGTCGTTGTCTTCTGTACATACATCGTCTGGCTACTGTATTTGGTTTatactttaagtatgacttacattttttttcatatttacataattttatttctaataatatgaatagttaaacacatgttaaaaatcaacgatgtcatatttattaaaaaccgggggaagtaATTACTACACACTTATACGTAGCAAATTAATCTTATTCTTCTTTGAAATCTTATTCTCATGTTTTAAATCAGCGCCcacacacacaTCAAAGCAATATGGTATCTCTGATATCTTCTCTAAGGATTGTaaaaaTATAATTATTTTaaaaaaaTGTTTAAAGTTGTATGGGAGATTGATCTTTGCTGG…
XLOC_168136	TCONS_00391093	447	1	chr2	17451958	17452404	+	0.81143	5.37871	3.95866	2.92396	1.84598	GTGAAGTTATTGCTTAAATTGATTATCAGAATGATCTAAAATATTGCTATGGTCTGTAACATCCTTTGTTAGAGCTTAAGTAGTATCCTTTGCATGATCAAATTAATCGGTACTGTAGCATATGTTGTAAACTCTGTTAAGAGCATGTTAATGAGTTGTCCCTGTGTACTCTAGTCTATGTGTATCTTCAATTGTTATTTCTTTTATACGGAACTATGAGCATTCCATAAAATCTGCAACACAACTAAATTGCAGACCACCCTTAGGCTAAACCAATCACATAATGCAACTAGTGAGGTTAGAAGTcccccTGAATGTTGTTATATTTGCTGCAGTGTAATAACAAGAGTAGTCTTAGTTATCATAGTATATTTATTATGTCTATTTTAGGGCATAATA…
XLOC_171183	TCONS_00391897	637	2	chr2	22019780	22020248	+	0	0.444506	0.721064	0	0.264916	GTTTCAGTGTATAGTATGATTTGGTTTTCCtttttGACTGTTGTCCGATTCGAGTGGCTTAGTATGCCttttttttCCCTTTCttcagtttttaactaatcctaattctagtctagttctatttttctttttttttattttttttattaatgtgagaatttctaagctgtgagagcgaacgtggaggctcttttttctattaatttatagatataatagatTTGGACCCATAAATATAggaataagttcatcttaaatccctcgtcttgatgccgattttaaagttcgtctctgaactgcaataccagtataacacgtttcacatgttgtaaaatcggtatactcgaggttcagaggtaatatagtgccctggtttcggttgaggtaatggctGAGTCA…
XLOC_184072	TCONS_00395580	297	1	chr2	8398579	8398875	-	0	7.4149	0	0	0	CACGATAAGTTCATTACAATGATGCGAATTTGCCGAGAAAATTAACTCCCGTTTGTTTAGACGAAAGAAATAGAACATTTTACAAACAGGTAAGCGATCCGAAGCTGGAAATTCAGTACTCTAACTACTGTAATTCAGTTGAGTCATCTCAACACAAATTTAGCACAATTCTGTCCAAACTGAGAAAACGATGCCAAACTGAGAGAAAACGATTTCAAATGCATTGCGCTCTTGTTGACCACGCATCTTGCCCGAtttttCTACTGCGGTCTGCAGGGACGACGACGTAGCTTTCCT
XLOC_193835	TCONS_00398063	256	1	chr2	22932053	22932308	-	0	27.737	3.60473	2.74435	2.54059	GTGGTACTTTACAAGGACAGTTGCAGTTGCCAGATTATACTTGCTCATTTCATAATTCATAGTTTGATCTAGATAATATTAGGTGAAATTTGATCATAGATAAACAGTTATTAATCGTGCTTACACCAATATACATGCCACGGGAGtttttAAGTTAAAGTTGTGGCATGTTAATTGCTTTTGTACTTTCTTATAGCTACGGTAGCTCCTCTCtttttttATTCCTTTGCTTGCAGAACTGTAAGTAGCTGTGCCT
XLOC_197201	TCONS_00399039	427	2	chr2	28634211	28634571	-	0	1.67245	0.51664	0	0	GGAAATGCTTTATATCCTACGTCCGATCAAAACCGAAATATCGGACgcgccatctactgcaaattgGGTTTTGTCCTATAAAACCACGGAAGATTCCATACGTTGAGTAAGAGGAGATGACATGGTTGGGAATAATTGAGCTGCGAGAGCTAGTGGTATTTCTGTGCATCTGGTGTGTTGTTCTTTGTTTTCCTTTTcccccTTTGCTTTATTAATTGAGCATGTGTACTCGAGCTGGCATCCAGTGAGaaaaaaGAAATCCAAAAGGAAGCTTTTGGTGTTTAATAGCGTCCATTGCCACGGTAGCAAGTAATGCAATGGTCCTTTTATCCCCTAATAAGTACACTGTTCACCTGACTCCCAGCAAAAGCTCCATAGACGACTTTTGCTTCTATTCAT…
XLOC_198171	TCONS_00399333	1236	2	chr2	30236352	30236379	-	2.28517	3.34597	1.94531	7.56069	5.7143	TGACGAACAAGCAGAGCAGCATAAAATTCAGCACAGGTGCTCCATTGTTCAGCTATaaaaaaaGGAGCATATGCTTGTAAGCCGGGTAACTAGCGATTGTAATCAAGCATCCAGAATCAATCTGCTGGTCAGTTCACAGACTAGTTACTACCCTCCAGCCTTGCACAGCCACAGATaaaaaCCATCAAATTCAGCTAAATTTATATCTGAATCGTAGGAGGTGATGGAACGCGGATCACCCGACATCTCCTGGCTGGCGGCGTTGGCGTCCTTGTTGGCGCGTTTCTGCAAGGGTTCCCGCGCCGAGGGTGACGACGGCGACGACGACGGACCGGCCGCCGCCGGCGACCACGGCGCGACGCCGCGGCAGATGGCTTCGGCTTCTGCCAAACACTTCTC…
XLOC_198274	TCONS_00399373	257	1	chr2	30413201	30413457	-	0	14.9826	0	0	0	GGTTTACTAGGGAGTCAAACATGCATGCATCACCAGCGAAAACATATGCATCACCCAGCGATGCGGTTGCATACTTGCATCCATCGGTGCCATCGAGAACGGTCGCGGCGGAGCTCTGACGTGGCGAAAAGTCTGGCTCCGGTCACATCGCCGCCTGGCTGGCGCGTCCGCGCCGTCGCTGTCGCCGGCCTGGACCCGGCGATCGACGTGCGTGCCGAGGGCCAAGCAAGCTAGCGACCCAAGCCTCCTCTTGTTAT
XLOC_201147	TCONS_00400264	1786	2	chr2	35214688	35215648	-	0	0.564862	1.24355	0.501991	0.657332	CACACAAGCAGGTGAGCTACTGAGCTAGATAGACCAGGTTTGATGATGCTGCTGATGCAACATATATACTGGTTTTCAGGTATGAATGGTGAGACCAAATGGTGATGCTCAATGTAGTGGCCAACGAGGTAGGAGGGAAGAATGAAAAGGCAGCACCCGATCAGGTTGGAAAATGCAGTGGAGTTGTGAAAGAAATTGAGGAAGGAAAGAAACCCAACCTGCAGAGCAAGAGCAAGAGCAGGACAGCAGCAGTAGGAGCAATAGTTGCTTGCACAACAGCACAACACAAGGAAAATGAACTGTCAGCACACAGCTATCCTTAATTTGCAGCAGCTTGCAGGTTTGCACACACTCCCTGCAGAGATGGAGATGCTGTGTATGATGATCACGGCACTGGTG…
XLOC_159203	TCONS_00401089	1945	5	chr2	4015932	4016112	+	1.04341	1.14594	2.27837	5.03054	0.40156	CCACGctctcgctctctctctctctcgttctctctttttttttCTCTTTCATTGTTTTCTCCGTCGATAGAGAagagagagagagccatctcgccgcggcgagagagagggggctcgccggcgggagagagggggctcgccgacgggagagatctggcttgccggcgagCACGAGAGAGAGGTAACGAGATCCTGGAACTGaaaaaGAAAGCATAATTAATTAGTCAAAATCAGTATGTAAtttttGACAAATATCAGAGATGGTGCATAATAATAGCAACTGGAGAAAATTGAAGTTTTCATGAGAAACTACAGTGTTATGTTTGGTGCTGTTCAGGAAGAAGCTGAGTTTCATGGTGTCATTTCAAGCTCAACATATGAGATGTGCTCCTCATTTGA…
XLOC_159672	TCONS_00401194	799	2	chr2	4807699	4808426	+	0	0.41886	1.37177	0.981704	0.748674	ggggacggcggtgaaggcagcgtcggcgggaggcggcgctgcgtggggaccggcgggctgcgcggcgggaggcgggcgccgtgcggaggcagcgggcggcgctgcgcggaggacggcgggcgcggcgagcttgtgccgcgcggaggccagcagccacggcgagcgggggcggcgggttgcgccgcgcgggggccggcggccgcgacgagcggccgcggcaagcggaggacggcagtcgcggcgagcggaggccggcggctgccgtgctcgagTTTCTCCCCATGCCTCGTCGGGCTCCTGTGCTTGGCTGCCGTGTGGGGATGAGGAAGATGGGCTCTGTGGGGCCCACCATTGGCCAGCCAAATAAAGTGACCAAATTTGGCTAGTGGAGGGAGGGTT…
XLOC_164781	TCONS_00402253	340	2	chr2	12858582	12858644	+	0	0	2.92322	0	0	GCAAATGGTGCGGCCTGTGGGGTTCTCGCAAGTGCTCATGGATCGATCTGAATCTAAGCAGAGATCTGAGGGGTCTCACACTTGGAAGAAAATTTGTGTGAAAAGGATTATCTTGTCACGTGAAGAACGTTTCTGCTGATTAATCTGAATTCAGGTAATCGGTTTGGTCCTTTTATTTATGGAGAAAATGGCTTGTGCTAACTAATCCCATGTTCTTCTTGTCCCCTGATGATCCTTCTGGCCTGTGCTCAAGGCGATCGGCCACCCTGAATGTCGTGTCCTGTGAGCATGGAGGTCGCTACCCCACCTGCTCCACTCGAGCAGCCGCGCCGAGTTCCTG
XLOC_183778	TCONS_00406450	470	3	chr2	7939516	7939579	-	0	0	1.88226	1.30764	0	AAAGGAtttttGGCGCAGCTTCGCCACACTAGTACCTTCCCTCCACCATCGGGCCCTACGCGCATGCATTGGCTcccccACGTCCAGCCTCACTCTTGGCAAGACGGCAGGGAGCGCCCACATCATCATCCTCCATGATGAATTCTAGTCTTGTCCTTCCTTGTAGGCTTGGGCTTGCTGCCCCTACCTCGATCCTCTTCCTCTTCCCGTTGAGATTCAGATAATTCCCACTTCTTCCTAATCTCTACCCGATAAGGCGTGATGAGTTATTCTTTCCTTTGTTAGATTTGGACACTGAGTCAATTGCAGGACGAAAGGATCGAAAGGAGCAGCAGCTCTGATTCGGATAGGCACGTGCACAACTTTCTCTCCTAGCACACCTGCGCAATTGAGGAGccc…
XLOC_194420	TCONS_00408485	228	1	chr2	24065758	24065985	-	0	8.07103	24.4344	0	0	GCTTTGTATTGTTCAGAAGTTACCGGTGGTGTAGCAATAGTCTATATAGAAAACCATAATATGTAGTGCCGTATGGACCATTGCTATCtttttGATAGAAGCAAAGATATGTGGTTTGCTTAAATACAGTGGCCCgggggCCTATGGACTACTGCGAGCACAAAACAAGAATAAAAGaaaaaaaaaaTCTCAACGCATGATATTGTACGACACAACATTATCTCAACA
XLOC_195614	TCONS_00408754	1940	6	chr2	26146331	26146791	-	2.15963	3.17372	0.417643	0	4.40408	AGAGGTTGTTTATTATGGGACTGtttttCAGATTTTCATCCTGTCTGATACATGTAGCTTGCACTTTAGTTGGTTCTGATCACTCTTAATTAAGCTGAAGGTTGTTTATGCTCTTGCTGGGAATATGACATGAGCCACCTACTTCAGCACCATATGGTGAAGGGCTAATCCATATGGCTCCTAATTCCATGGTAGTGTTTGGCACTCAGATATGTAGTCAACAATGAAAGGTTAATTCAGTTTTGCACTTCATTGTTGACCtttttttttCTAGAGAACATTTCTTCCTATTATATTGGgaaaaaaaatggttgtcttgtgtccttcaaacttatcagcatcttttggctaacctgatctATAATGCAGACATATTGGCAAGCCACCATTCACCATGTT…
XLOC_198303	TCONS_00409369	2778	2	chr2	30459412	30459712	-	4.36881	3.06771	2.69733	3.19907	6.57762	GCTCAATTCAAGACTAGGAGGCATATTAGCATTTTGTATGATACGAAAGCTGTATGGAGTGCTGGAACTTTCATTTGCATCTGTGGCACCTCTCTGTTCACAGGCCTGAAGCTGAAATCAAGTTGTTCCTTTAGTTGCTTGGGATAATGTGTTAACATGTAGTCACAAGTTTCTAAGAGAATTTTGCATCGAACCTTGTTATACAGTTCCAAtttttGTTGCGACATGACATTTAGGCTTCTAGAAAGTTCGATGTTTTCCTGGTGAATTAGGCTTCCCTGAAGTAAAGTTAATATTTAGTACACAAAATTCACAATATTCCATGCATGTTCTTTTGCATTGAAATAATGAAATGACATTAAGTGCAAGGGGTAAACCTTCACATGTAACTCCTCGATT…
XLOC_202268	TCONS_00410350	1276	1	chr3	362195	363470	+	0.258031	0.6045	2.65257	5.56243	0.544837	ACCAGCAGTGACTAAATTGAAGCTTCAAATCAACAAATCATTAGCGACCTCTTCTAATAGTTCATCTAGTATGAACTCCCATGTATCAACAATAATCTCTTCACTTTCCAATTGAAGATTCATCCAAGTGCCATCTTCCAGATCTATGTTAACTAGCTGGTTCAATGTTCTTGGAAATTGATTATGGAGATGTCTCTCGATATGCTTATTTATTTCTTGGATGAGGTTCTCTCCCATTGGAGGTGGCTGTATCTTGTGCATGAGAAAAGATAAGCAAGGAGGGTTTCTAAAATATGTCTCCTGGATTATTGTTATAGCTTCACAGATACAATCAAAAGGGAGCTTTAGATCATCTGTTTGATTGCCTTGGTGTAGTTCTTCAATCATGCAAGGGCTGAT…
XLOC_210059	TCONS_00414032	242	1	chr3	13364145	13364386	+	0	0	0	2.10485	27.2596	ggaacttcttctatttctatggtaacagaaggacaatactgtgtcgaaaatacttggttgcctggggtattaactagtaaaggtctcccaagactaacaacttccatcccatgtttgcttgcaaaacttttagacaaaaaggaatgtgtagcaccggaatcaaaaagcacagttgcgggtatagagttaacaggaaacgtacccaaaacaacatctggtgcattctgagcttctgctgctgc
XLOC_217035	TCONS_00416620	982	2	chr3	23602284	23602561	+	0.796155	1.00543	2.36666	7.10117	0.556562	GTCAGGTGTGGGCGAAACCGTGCGTGCGGGGCAgcggcggcgagggcgcgcgcgcagcgtggaggcggcggcgagagcccgcgggcttgcgcgaggcggcggcgGCCAAGGGCGTgggggCGGCACGCGTCGGCCTCGTCGAGGGCAGGCGGGCGGCCGCGTATTAGTACCTCAAGGCGCTGCGGCGGTGGCGGGCCAAGGCCTACATCTACTCCAGCGGAAGCAGGGAGGTCCAGCGCCTCATCTTCGCCAACACCGCTGCAGCAGGGAGACTGTAGGCCTTGAGGTGCTAATATCTGTCAGGCCTATCCAGGAGGTAGCCAGCCGGCGGCAACGGCTGTTCCACGCCGACATGTGATGTGTGCAATTATGTCTGTAGACACTAAGTAATGTTTATCG…
XLOC_218060	TCONS_00416989	498	1	chr3	25063965	25064462	+	1.55012	1.20955	5.24595	7.45696	1.08022	TATCAATTGGCAAGACACCACAGGCTACCATCTCATGCCTTGAGCTTGAAAAGGAAGGGAAGACCAGACCTGGACAATCACAGAGAATGAGTTCTTCTGAGATTACCAATGTCTGAAAATGCTTGGTCTTGCCAGGTGTAGAGGTTACACCAGTTCTCTTCTGGCCTACCAAAGCATTGATGGTTGAACTCTTCCCAACATTTGGATAGCCTACAAATCCAACAACCACATGCTTGGGTCGTGTTGAGACAGAATCTGAACGACTAGATTCATGACCCTCTTCAGCTCTTAATGCTCCCTTTTGGTTCACAATATACTCAGCTTCACCCTGCAATCTCACCAAGAGTTCATCCCGGCCATATATCTTGGTGTCAAGATCTGCTGTATTCCAGTTTTCCA…
XLOC_220709	TCONS_00418044	261	1	chr3	29065314	29065574	+	50.9939	61.8248	25.6754	2.4055	115.624	CCGGTGAGGTGTGGCGCTGTGTGGGTAGTGGTTTGTGGTTAATTGCTTTGGGTTCTTGGTGGCGACGAATTCTTGTGCGCTGTTCTAGTTGAGAAATCAGATCTTGATGTGTTGGGTTGTTGACTCGATTTCtttttttttCtttttttttGCCGTGTTTTGTGGAGTTCAATTCTggggggTGTTTGAAGGCAGAAATGGATTGATTTCTTGACATGGGTTGCTCGtttttGGATATGTTTGACATGGATTGATTTCTTC
XLOC_222076	TCONS_00418687	292	1	chr3	31518524	31518815	+	0	0	0	0	5.70073	CTaaaaaCGCAATAGTAGCATAGTACATTTAGTAggggggAAATGGAAATGGAAGACCAACAGTAGGCTAAAATCTTTCTGTTGGTTCTCTGGTGAAAAGAACGATAGAGTAACTGTATTCTGAAATAAGTTCTATTCAAAGCATGCTTCACATATCAGGTTaaaaaGCCTGaaaaaaGACCAACGTCATAGCAAACTCCACTCCAAAGCTCAAGAATGATTGAAGAGAATATTGAAGATTGATGAGCAAATCAGATGAAGGAAAAGGAATGAGCACCAATTTCTCACCTAT
XLOC_222337	TCONS_00418824	244	2	chr3	31952053	31952096	+	0	0	0	0	0	ACGACATCTTGCTGGAACAATGTGTGGTGTCAATGATGGGAGAGGTACAACAATCAGGTGGCATGATTGGTCTTCACATTACCTCTTCTCTAGCTGGATCCTAATCCTGCTGCAGAAGTTCTGTTCATAATTTGCTCTGTTGTGTCGCAAAACCTTTGTGCTAttttttCAAGGGGAGTGGGAtttttCTGCTATCTTTTGGAGTAGCCATTTGATGTGTGATTGCCATCCATTTATGCATACC
XLOC_223583	TCONS_00419400	1821	4	chr3	34039075	34039861	+	7.51188	21.5765	58.3748	5.85645	7.94949	CACGCGTagagagagagagagagagagagaTAgggggTGCGGGAGGTAGAGTGGGAGAGAGATTTAGAGGCGATTTCGCCGCGGTGAGGAGTGCGGCTCGCCGTGGCGGAGATTTCGTCGTGCCGGTGCTGATCTGTGTCGTGTTTGAGTTTGtttttCGCCGGTGAGGAGCTCCTGCTCAACGGAtttttCCACTGTGTCGAGTTATTCGTCGTTGAAGATTCATTTGGCCAGtttttttttGttttttttCATGTTCATCACTGCCTCCTCCTCTAttttttCGCCATGCCGGTGCCGATCTGTTCGTTGACATCGtttttGTCGGTGAGGAGGGTATGATGTACCACGTTTTCCACTGTGTCGAGCTGGTCATAGACGTAGGttttttttttGGCG…
XLOC_227450	TCONS_00421150	279	1	chr3	4523936	4524214	-	0	13.9886	1.11208	1.58547	4.39319	TTTTGCATGCATGTGTGAAAGCACTCGTGGAAAACTTACCCTGTTCTCGCATGATTTGATGTGTAGTTGTTATACATATAGATAACCATATCTACATTATTGCTTCTGGTTGGATCTTCTCATAAAACTGCATCTTTCTCCATCtttttCTACAAGCTCAGTGGACTTCCAAGTATCTTCTCTGCTAATTTCTTGACACTGCCGTTCTTTCCACGTTTGTTACATTATTGCTTTTGACATCACTATTTTAATTAATTAGATCTTGTAGACAACACCCTG
XLOC_235943	TCONS_00424755	680	2	chr3	18568979	18569108	-	0.123396	0.859314	2.70783	0.961045	0.595229	GCCGCCAGGGTGCGCAAGCTCGCCGcccccGAGCACCGCCCCAACCGCCGAGCGCTGCCGCCGCCGCGGCTGACTCGACGCCCCACCGTCCCCAcccccGAGCGCCGGCGGCGCCACTGTGCGCCACCAcccccGCCGCCCCAGCTCGACGGCACCACCGCCTCCACCGGCGAACGCCGCCCCTGTGCGcccccccGCTGCCGATGGTCTGCAAAGAGTAAGTAGCTTTCCGATTCCTTTTACAGGCAACAACTGGAAGATGGAGGCGATGAGCAGAGCAGTCCCCAGTAGCAAAGCAGCAACTGGAAGATAAGATGGTGGCAAAGCTGCTGtttttCtttttCTTCAGtttttCAATTGCTCCCAAAATCAATTTGAAGATCATATGGTTGCAGAAGG…
XLOC_245585	TCONS_00428672	429	1	chr3	33073354	33073782	-	21.1487	11.8997	4.5995	5.79834	17.4582	AACTTGTTGAAAGTTGCAACTGTAGATGAGCTTGGAATTTTGTGTAGCTGTATTAGTGCAGTCACCGATCTGCGGTGAATTGTTGCTTTGAATTGTATGCATATTCATTTAGATCAATTAGGCGAATGGTTTGCATGCTAATTATCAGCTAGACATAATCATCTTGGATACTAAATCGATCGATTGCACATGTTGAGTGTTGACATAAGTGAAGCCATCCTCCAGGCAGTGCCAGATATGTTCTCCATTTGTTTAGTCCCTTGAATGATGGCTGGCATTATCTGGTTCCTCAATCTTACAAGATACCTTCTTCTTGACGATGATAGAAGTGGTCAAGCCACCAAGTTTGGTTCAACTTGACATAGTTACTTGGTCAGAATGCACTTCAGACACTCTGGC…
XLOC_246748	TCONS_00429232	460	1	chr3	35123606	35124065	-	62.3909	54.7655	47.4871	39.7463	27.6622	TCTCCTTCCTTGTGAGTATGGATGACGCAGTCGGACTTAGGGTAGGAGACACATGTCAGCACATAGCCTTCTTCCTGCTGCGCATCATCAAGGAATGATCCATCCGACTGGTCGACGGAGCCAGCCTCGATCTTACCGGCACAGGTAGAGCATGCTCCAGCACGGCATGAGTAGGGAAGCTCTACTCCAGCGGTCTCGGCGGCATCAAGGATGTAGGTGTCATCCGGAGCCTCGAACTCGTGCTCTTGCCCTTCTGGTGTGATGAGCTTAACCTTGTAGGTAGCCATTGCCGAGACGTCAAGCTTCTTGGAGGAGGCCTTCAGGCTTGGAAACTGCATGCCTTGGCTGAAGAAGCTTAGAGATGCCGGGCTCTTGACCGCCGCCACCTTGGAGGCCTGA…
XLOC_216056	TCONS_00433791	440	1	chr3	22124328	22124767	+	16.8307	6.20824	2.17066	0.303286	15.6001	CCGATTATTCCCTGATGCTTATTACAAAACAtttttAAGATaaaaaGGTTTCGAACTCACCACACACTAAACTGAAATCACTAAATCATTCTGCATGTTCGCTTTCGCTACAgtttagaattgaaaatgacctcaaggctccgtccatgtaatatttggatatatacataaagtattaaatatagataaaaaaactaattacacagattgcgtgtaaattacgagacgaattttttaaacctaattgcgtcataatttgacaatatggtgctacagtaaacatttgctactgatggattaattaggcataataaatttgtctcgcagcaggcggaatctgtaatttattttgttattagtctacgtttaatattttaaatgagtgtccgtatattcaat…
XLOC_216896	TCONS_00433995	533	4	chr3	23392352	23392388	+	0.375696	0	1.35845	0	0.364142	ctgttctcctcgatctctagtcaccaccctccccttggacttagatgaagctagttggtgacaaagcattcctcattccttgagcaagaagtgaatggaagtgatgcgtacttaaaatgacatcataagagaatcaatggtgagacaatgagaacggtgcatctgaagacaatacctgcgaatgatgatgggatcgaatgataaaggaattgtccactgcacctccaatcacatatttatagattgagtgttataattttgatagaaactaagatgttagttctgtttgaaatacttagttatttagttggatgttccaaacaaattattattatgtatttcaattgaataaatttggttggttgtgtcagaatatatggtgataagcatgcatgttaa…
XLOC_220423	TCONS_00434879	285	1	chr3	28591877	28592161	+	0	3.08994	6.99866	0	1.29869	ACATTCTGCATTATTAGCTTGAAGACTATTTGTTTGTGCAGAAACAGCCTATGTAAATTTGAACCAGATCCAGAAGTACTGATTATTTAAAGTAAGGCATGCTTGGAAGTACACGTTTGAAAATTCATATCTAATGTTGTGATATGATTACCTGTTTCCTACTTTGTCCACAATGCTCTGATTATTACAAGGTGGATACTAGGAGTAGAAAGAACCATTTCATACTAATCTAGGAGCCTTATTCCCGATGTTGTAGTTAAACCTATAGGATTCATTGTATGCTTG
XLOC_223583	TCONS_00435998	4209	2	chr3	34039034	34040646	+	1.20689	3.06064	6.03631	0.420313	2.25904	GGGGCCCGCTTTTGTCCTGAtttttCTCGTTCTTTCCAACACACGCGTagagagagagagagagagagagaTAgggggTGCGGGAGGTAGAGTGGGAGAGAGATTTAGAGGCGATTTCGCCGCGGTGAGGAGTGCGGCTCGCCGTGGCGGAGATTTCGTCGTGCCGGTGCTGATCTGTGTCGTGTTTGAGTTTGtttttCGCCGGTGAGGAGCTCCTGCTCAACGGAtttttCCACTGTGTCGAGTTATTCGTCGTTGAAGATTCATTTGGCCAGtttttttttGttttttttCATGTTCATCACTGCCTCCTCCTCTAttttttCGCCATGCCGGTGCCGATCTGTTCGTTGACATCGtttttGTCGGTGAGGAGGGTATGATGTACCACGTTTTCCA…
XLOC_223583	TCONS_00435999	4089	3	chr3	34039034	34042881	+	1.11104	3.25618	7.71712	0.292508	1.51604	GGGGCCCGCTTTTGTCCTGAtttttCTCGTTCTTTCCAACACACGCGTagagagagagagagagagagagaTAgggggTGCGGGAGGTAGAGTGGGAGAGAGATTTAGAGGCGATTTCGCCGCGGTGAGGAGTGCGGCTCGCCGTGGCGGAGATTTCGTCGTGCCGGTGCTGATCTGTGTCGTGTTTGAGTTTGtttttCGCCGGTGAGGAGCTCCTGCTCAACGGAtttttCCACTGTGTCGAGTTATTCGTCGTTGAAGATTCATTTGGCCAGtttttttttGttttttttCATGTTCATCACTGCCTCCTCCTCTAttttttCGCCATGCCGGTGCCGATCTGTTCGTTGACATCGtttttGTCGGTGAGGAGGGTATGATGTACCACGTTTTCCA…
XLOC_224558	TCONS_00436331	934	1	chr3	35826183	35827116	+	4.1833	8.69935	11.3571	8.68704	5.81028	GtttttCCGCCATTGATGAACTCAAATCGGCAAAGATGtttttCGGCCATTGATGAATGAATTCAAAGTGGCAAAGATCATGCAAGATGCGGCACATATCGGCTGCAGTCTTCCATAGACTGAAAGCAATGGCTAGCACATTTTATGACGACTGATCACTTGATCAGATAAGTCAGCCATGTATCCGGTGTGAAACTTGAAACTTCAAGTACACATCGATAAAGTAAAACAGAAAATCATGCGAGAGAAACATCAACCATTAAGATGCTTATGATGAATCTTTCTTATTTAGTCACCAAGCTATGGGCaaaaaaaCGTGTTAAGATGACTAAACGCGTTGTTATACAGCAACAACCAGACATGGaaaaaGAAAAGCAATAACTAGTTCGGAATGGTGGC…
XLOC_241473	TCONS_00441258	418	3	chr3	26186002	26186012	-	3.32377	3.46027	0	0	1.96614	TGGATTTTGGTGGCTAACATTTCACCGCCATCCAATGCCACATGGCTTTACTTACCTGCTCCTCTACGCATTCTATGTTTAATCCAATCCTAATGGCCACTACCTCATGTTCATCCCAGAACTGTGCATTCTCTGCACAAGaaaaaaaaaGACACACAAAAGGATGAGAAATGCCTTCCAGGCAACCAATGTGCCAGCTGCAGAAACAAGACCAGACACGTAGCCATGGCTGCATCCTGATGCCATGAACACATGAGGACACTGGCACGATTTGACACTGCCTGATTGCTGGCTGTTTGTGTCATGCATTGCCTCCATGTGAGCCGACGAGGTGAcccccccTTGGCGGCTGAATCAAGAGGCTGAAATGAAATGATAAAACCTGCAGGATGTTCAGTA…
XLOC_244788	TCONS_00442253	1757	2	chr3	31753972	31754672	-	0.0702353	0.261057	2.80714	0.227061	0.100996	CATCGATCCCGATCGATCCGATCGCCGATCGACCACAGTTTCTTCAGAACTCAGAGCAGAGATCAAACAAGGTGGATTGATGAAAGCAAAGATCGAACAGAGTCTGGAGAGGCGTTTGTATGACGACCGGGACAATTTATAGGGttttttttGCAGCTAGCACACTGATGTGCTGATGTCAGGGCTGCTGGGACCTAGCAGAATAACAATTGGAACCTAGTGACGCCATTCTTGGCACACAGGATTGAAGCAGGTCAGCCATCTGGATGTCGTTCTTGCCGCTTTAATTTAGACAGTGCAACGCCCACCGGGGCCGCGGTCTGAAAGCCGGCAGGGACGCgggggAGGAGCTATCTGAGACACGCGCGCGATCTTGATAGGAGGACGAGCTAGCTAGCT…
XLOC_209524	TCONS_00445204	309	1	chr3	12465538	12465846	+	7.7967	5.08516	0	3.76533	3.46125	aaatgtaaatattaatgaatcacttgtttacgagaaataactagtagcatgtttaaatggatgataactagaatcacttatctttagtttgtgtgccaagatgaaatataactatcaaaagtagatggagggagTATGTTATTTACTCTTCCACGTCCTGTCAACCAAAGTTGTAGGACTCGCTAGTTTCCATGGGTTAGTACTTAGCTGTAGAAGCACACTGTCTGACCTCCATGACCAGTATGAGAGAGAGGGACATTTTAGCAAGCTGTTGTGGTTTGTTTATCTCCTTTATATCTCCTAACCCAG
XLOC_222337	TCONS_00447682	419	4	chr3	31946745	31946920	+	1.57805	0	0	0	0	CACCCCGCTCCGCTGTGCCGCCAAAATTTTCCCACCCAAGTGTGGGGATCGGAGGCTTGCGAAGGggcggaggcggaggcggaggaggcggtggagACTCGAGACCCGGATCCTAGGGTTTCCTCGATCCGACGCATTTGCTCGAGCCGAATTCCTCTCCTGCGCGCGCGTCAGAGGTGTTAGGTACCGATTGAAACTGAGCTGTTACAGCAAGTGTACTTCAAGATGTCTCTAATGATGTGCTGTGGCCGTACGGGACATCATATTAACAAGCTATACTAATCATTGAACACGGCTGATAAGATGGCCATGAGCATCCGAATGGAAAAGGCAATGACGACATCTTGCTGGAACAATGTGTGGTGTCAATGATGGGAGAGGTTTGTAAGTGAAGTCATC…
XLOC_223583	TCONS_00448039	3525	2	chr3	34039075	34039861	+	1.08674	6.48437	7.27934	0	1.98068	CACGCGTagagagagagagagagagagagaTAgggggTGCGGGAGGTAGAGTGGGAGAGAGATTTAGAGGCGATTTCGCCGCGGTGAGGAGTGCGGCTCGCCGTGGCGGAGATTTCGTCGTGCCGGTGCTGATCTGTGTCGTGTTTGAGTTTGtttttCGCCGGTGAGGAGCTCCTGCTCAACGGAtttttCCACTGTGTCGAGTTATTCGTCGTTGAAGATTCATTTGGCCAGtttttttttGttttttttCATGTTCATCACTGCCTCCTCCTCTAttttttCGCCATGCCGGTGCCGATCTGTTCGTTGACATCGtttttGTCGGTGAGGAGGGTATGATGTACCACGTTTTCCACTGTGTCGAGCTGGTCATAGACGTAGGttttttttttGGCG…
XLOC_228728	TCONS_00449396	1366	2	chr3	6630156	6631088	-	1.28624	0.595826	0.528833	0.525849	0.46578	ctcgcaaattagtccaagattatagatgggttttattaatagtctacgtttaatatttataattaattttcaaacatccgatgtgatagggacttaaaagttttagtcccatctaaacagggcTACATGCTGCCTGTATGCATGGCGACAAGGATGAAACATTGAATATGCTTAGGGCTCCGACGACCTAGCGTACCCGATGTCCCGATGAAAATGATGCAATTCttttttCTGTATACTGATCCGTGAACTATGGAAATGTCACTTGTAAATTGCTATGGGTAGAAGCTTTCCTTGCCaaaaaGATCATTCTTTCTTTGTGAAAGCAACAGGGAATCAGATCGACGCCATGATGAAACAAATGCAAAACAAGAATTCCAGATGCGGGCTGCACCGATC…
XLOC_233343	TCONS_00450543	276	4	chr3	14351180	14351225	-	10.8972	7.46644	3.52786	0	1.56016	GTTTAATAGGAGCAGGGATTTATCAATCTTACACTACAAACGGATCGGGCTGTACAGGTGGCCGAGGAGAAGAttttttATGAAAGCTTTTGAGAGACATCGTCAAGCTTTTCTTTACAGGACAGAGAAACATCTAAATCTAGTGCCCAGAAGCATTCCTGTCTGTATCCTAAGGCAACCCATGGGCCATGGCAGCATGAGAGAGTTGCTGGGGAGCATGCACATGTGAGGGATATTGATTCTTCTTTCTGAAAAGaaaaaTAATAAATCAAGCTA
XLOC_213499	TCONS_00457439	203	1	chr3	18644757	18644959	+	0	0	0	122.487	0	GCAAAATATTTTGCAATTTTCACTGATAATTTACTTGATTGCACATCTAGAAAGTAAGTTTTACAAGGCTTAGAACACTCTTCTAATGATACTCTACCCCACTACCCAGTTCACAATATTAAAGaaaaaCACATTGCAAACATCTAAAGCTTGTACAAACTATTTGCCACTCAGCTGATAAGCAAACAAGCTACTTATGTGGC
XLOC_216747	TCONS_00458342	202	1	chr3	23181544	23181745	+	0	0	0	129.848	0	aaaatttcactaaaatttatttacacattttaggcttttaggagatatacaaaaatcgtctaagccttaattgacttttagctttgcacattttaattgttggaggctttcacacggtttttaattattctaggcataatttagaggatgtattttagagtcgttttgggacgtgacatctgaggacgtccaccttcccgcc
XLOC_216896	TCONS_00458387	455	2	chr3	23397579	23397770	+	0	0	0.406809	1.96608	0	caaaatgttctattgtgctttattttcaacatggacaaacaattattcgaatataaaatgtgcacacaacatatctgcaaaaattggctcctctcaacactaCGATTTTCTAAAGTATGTGGGGTTGTTTTatcatatcaatttttgtgcagtgaatggaagtgatgcgtacttaaaatgacatcataagagaatcaatggtgagacaatgagaacggtgcatctgaagacaatacctgcgaatgatgatgggatcgaatgataaaggaattgtccactgcacctccaatcacatatttatagattgagtgttataattttgatagaaactaagatgttagttctgtttgaaatacttagttatttagttggatgttccaaacaaattattattatgta…
XLOC_217887	TCONS_00458674	245	1	chr3	24817458	24817702	+	0	0	0	19.0875	0	ATACGATCTCCCTCTCCCACGGCACTATGCAAGATAAACAGAGGACTAACCGAAGAAAgggggAATTCCTGAGCAAGaaaaaaaTCGATCACGAGCGCGGAATTCTCAGTCTGAAACGCGATCCGAGTACGATCCGCCGGACCAGCGAGTCGGGGACTGAACCGTGGAGGAggggggAGCATTCAGGCAGGCACTCACGGTGAGAGAGATCGCAGCACAAGAGAGCGAGGAAGGAAGGAAAAGGG
XLOC_223583	TCONS_00460498	508	3	chr3	34039181	34039237	+	0	18.829	44.6912	6.78797	4.23405	CGGAGATTTCGTCGTGCCGGTGCTGATCTGTGTCGTGTTTGAGTTTGtttttCGCCGATCAATCTCATTTGACAGAAATGTAGATCAATATTCAGAAGATTTGAGTTAAGTTTTGTGATTTATTCTGATGAAGATTCATATCAAGAAGGTTCAAAGAAGATTCAGAACAAGAATCAGAAGACTAAACCAAAGAAGAATGAATTTTAATTTGGATGCAATTTGAAGATCAAGAAACAAATGAACAAGTCACTGGATTCAGAAGAAGAAGATTTGTTAAATAGATTTGATGCATCAACCAGATTCAGAAGATTCtttttCTTCTTGAAtagtgttttgggttatctatctttgttagtgttttgggttttgtatatattgttagtTAAGTTGCTGGGCTAA…
XLOC_225611	TCONS_00461149	420	1	chr3	1281003	1281422	-	1.25657	1.04959	1.34672	6.80774	3.38241	CATGGTCATATCTAAGACGATTATGCCCTCATAAGACATCTTAAATACGTAGTTCAAATACATGAAAATCCTACACGTGGATTGTCTCGAAAGGTATTTTATAATAGTATTATTTTAGTAGGTTTTATGTATATATATTGTTCAATCTTCAAAAGAAGAGTTTCACAAAACAACAACTATTTAGTCAAAATTAGAATTTTGCTACAACTTTAGACAGACATTTCACCAAACAACATCGTAGTGGACGATTTTACTAGAATTTTCACTATTATGAGTGTCTTGCATGTGGACCTTGGAAATAGTTAGCTAAAGTTGCATCAAACTGATAATTTTGACAAAATGGTTATGATATTCTGAGATGTACTCAAAAGAAACTAGTGTCAAAGCCTAGAGTGAAGA…
XLOC_229942	TCONS_00462721	643	2	chr3	8787697	8788141	-	0	0.145846	2.249	1.45739	0.130408	AAGAAAAGGCAATCCTTGATTGTTAATTCTGCtggcgcgagtctcaatcggggaggatggcgcaggtcacgatcggggaggatggcgcgCAGATCGAAGGAGATTGCTGGCTCACAAGAACACGCGCCCGACAACACGACGATGTCCACGAGGACCTGTGCTGGGATATTAACCCGCGATTGATTGGATTTGCAGAAGcatcgggggtgaacatgggatcgaagcggaaccaaagataagggttgttgcgggaacagagtaagaatcggctggagtccagatcggctacgactagaatcggctaaatctgaatcagactgggttaggtgatacagccgattccggcaatatgactcgtatccaacattgggtttgagttgatatgcttcaagatgattg…
XLOC_242189	TCONS_00466546	289	1	chr3	27273107	27273395	-	0	2.8583	2.80369	7.83282	10.836	GTTGATTGTTGGATACTGTTACACCaaaaaaCGCAACACTAGAAATGTACTAATTTATTCTATTTGGATAATATGGTTGATTTGGTTTGAAGTATACCGTCATGTTCATGTAGACTTGAATATTGGATATACCTATCTTAGACTGTTAGTAACTTAGCGCAGAGCGGTCCAGCCTCTGAATTAGTGTAAGCTCGCAGTTGCAATACAACAAGTAGCCACTATTATCCTCTGGCTCATAGTTTTAGTAACGGTTAATATGATTctctctccatcccaaaatatagcaact
XLOC_242778	TCONS_00466750	289	1	chr3	28263336	28263624	-	31.2619	18.5823	2.80558	10.4514	33.7151	TATAAAGTTTCAATGCTGTAATTGTACATGGTAAAATTACACAAATATAGGATCAGAGTGACGAATACTATACTTCAAATGATAGGTAGTTTTGGCTATATGGAATTAGTAATTAGGCTTATGTTTCCACTATAAAGTGTTACCCAGaaaaaaaTCATATAATTGGCAAATGATACAATTTATTGTTGGGCAGCAAGCAATTCAGTTCTATATTACAttttttACATTTTCCTATTCTAGATATGTTCTATCTTGAAACAACTGAAGGTAATTCTTAATTAGAGGAGCA
XLOC_202535	TCONS_00468591	302	1	chr3	806641	806942	+	0	5.68977	1.53344	1.04871	8.68294	GTTTGATTAAGGGCATTGTTCTGTACTTCTGTTTCTATTGTCATGTCATTGTCTGGATCTTAATGTTTTCTGAAAATACTAGTAGTATATTCTTCATATCATTTAAGACACTTATCTCCGAtttttGAGCCACTAGATGATTTAGAAAGGCAACCAAGGTTCAACCCTTTTAACATATCATTTTAGTATTTTCTTTTCAGTGACACTTGCTACAGAACTATATATCTCTGGCTAGTGCAGCTCATGCAATTGCAATGGCCTTCTTGTTCTTATACAGTTTCCACTGCCCTTGTGCCTTCTCC
XLOC_206544	TCONS_00470263	285	1	chr3	7596532	7596816	+	0	1.54497	0	1.40729	7.79216	GCATTTGTGAAATTAACTTCTGATAGCTATCTATCAtttttttGCCTGCACCCTCTGTGATCTCCACTTTGTTAACCACATTTTGTAAGGAAAACTAAATTACAAGGAGTATCTCCTGCGTGTTTGAGaaaaaaaaaCTTATGGAGTATATTGCATTTCATTAGTGGTAGTTCTCCTGCCATGCATGTGTTGTGCTTGCTAACCATTTAATTCCAAGTTAATGtttttCTACACCATAATTAAACAAACTACTCCCTCATTCtttttttACTTGCTATTTCAGGC
XLOC_212264	TCONS_00472404	264	2	chr3	16788450	16788450	+	4.10955	29.8288	24.0173	15.5867	26.8297	ATTGGtttttACATCAGGTTGTTGTTTAGACGCGTCCATTACCAATTCTGGAGGATACTGTTCCTCACGGTGTAATGGCTCGGACGCTAGATGATATTCTTTGATGTGTGGTCATATCCTGATTGTTGGTGTTCTTGGTGCCATTCTAATCCTGGAAACGCCACATATATTTGCAGTCTTCtttttCATGCAAATTTTATCCCTTTGTAAGGGATATACATGATGCaaaaaatttttGTGCCCAATCTGTTGAtttttCTGTAC
XLOC_214884	TCONS_00473324	207	1	chr3	20407897	20408103	+	0	66.9603	9.6685	0	88.6458	GTGCAAATGtttttGTTTTATGTGCTTTACAACAGTTCCGATCTGAGGATGGTCTGaaaaaTAGGTTGGGAAGGAAGGCAGATAATTTTATTGCATGTACCGATCATTTGCACTCCCTCCGtttttttATAAGGCATATAGtttttCTAATCTTGTTTCAAAATATAAAGCCTGCATGCCAATTTTGCTTGTTTTCCTTGTTTGCAC
XLOC_215719	TCONS_00473610	249	1	chr3	21648029	21648277	+	0	0	0	0	15.5596	CTCCTAGGACACAGCCTATAGGATACTGTAAACATGTAGGACCGACCGTCTAGGATACTGCTACACCCAAACACAATGCTATACATATAGCTTGTATTTATTCAGCTCAGaaaaaCCCAACATATTTCTTCAAAGAAAATGTCTCTTAGAttttttGTTACATTCCACAGGACAAGTGCTTTCCCCTTAATTTTGTGCAGTGTCATTCtttttGATCAAGCAACTGTTTAGCATTTAACTAAACCGAGC
XLOC_222337	TCONS_00476056	230	2	chr3	31951064	31951105	+	0	0	0	0	6.01439	GCTATACTAATCATTGAACACGGCTGATAAGATGGCCATGAGCATCCGAATGGAAAAGGCAATGACGACATCTTGCTGGAACAATGTGTGGTGTCAATGATGGGAGAGGTCAGTTGAGTTTTCAtttttCTAGAACAGTTAGCTGGGCTGACATTTTCCTTGGTCGTAGGAAGGGGCATGCTAGCTTAGTAATAGATATAAATATAGTTTGATTATTACCTGGGTAGAGG
XLOC_223583	TCONS_00476559	2607	3	chr3	34039073	34039861	+	0	2.36445	6.57683	0.630988	1.67384	CACACGCGTagagagagagagagagagagagaTAgggggTGCGGGAGGTAGAGTGGGAGAGAGATTTAGAGGCGATTTCGCCGCGGTGAGGAGTGCGGCTCGCCGTGGCGGAGATTTCGTCGTGCCGGTGCTGATCTGTGTCGTGTTTGAGTTTGtttttCGCCGGTGAGGAGCTCCTGCTCAACGGAtttttCCACTGTGTCGAGTTATTCGTCGTTGAAGATTCATTTGGCCAGtttttttttGttttttttCATGTTCATCACTGCCTCCTCCTCTAttttttCGCCATGCCGGTGCCGATCTGTTCGTTGACATCGtttttGTCGGTGAGGAGGGTATGATGTACCACGTTTTCCACTGTGTCGAGCTGGTCATAGACGTAGGttttttttttGG…
XLOC_223583	TCONS_00476561	1469	2	chr3	34043875	34044545	+	1.50862	5.89347	10.0897	0.524502	3.45926	CTCGACTAATATTTCTCAAATCTGTTGAAATATGGAATGCAAATTTCATATATCATCATGTTGTTCAACCTAAGAATACACATAACAATTGAATTCTAAGATAATATGATCTGTGATGTTTCTATAAAATCTGTGAAGATTTCTGTATAAAATGTAGACCCATAACTCAGAAGATAttttttttGGAGTGATGAAGCTTTGTGAATTATTTTGATGGAGATTCATATGAAAATTCGAAGCTAAACACTCAAATATTTCAATCTGTGAATACTCTGAATTCAATCTACTTAATATATCACCAATTGAACATTTCTGATTTCTGATTTGAGGTGTCCTGAATTCTGAATTTTCTAAAATTTTAGTTGCTGTGCAATAATGTGTTTGAATCCTCTATTTCTG…
XLOC_223815	TCONS_00476659	295	1	chr3	34448260	34448554	+	6.48377	0	1.6982	0	6.49019	GTCACAATTGGCTTAtttttAATTTATCTATAAAGTTTTAAACTAGACtttttATTGAATTCAGATAATGTTATCTTGCATGTTGTTAGATTTAAAACTATTCCACCAACACtttttACTTGACGATTTCTTGTTTGCGAGCTGTAATTGTTATGATCATTGCAGCTTCATTCAGCAGCTGTGATGTTCTTGAACTTGTGCTTCTTTCCTGTTTTGaaaaaaaTCTAGCTGATAAATGCAAAACAGGCAAAACCTTTGTGATGAACAATAAGATTAGCAGTCTCTTTCGTCCGCT
XLOC_228728	TCONS_00478549	3162	2	chr3	6630697	6631260	-	0.839903	0.951393	0.272649	0.325965	0.901204	gattgactcctcaatcacctttggcatggccatgcacttccataatctacaacatcgaggggcccagagatatctctcaattggaggggcaaatcctatcttgattatttatatcccactacatgtttcatagcatacccgaaaactacttttataactacccaattacggagtagtgtttagcagtccctaagtaagctactacacatgttgagaaccatgataatctcagatctaaggattcaacaccaacactcaatgagatcactgatgacacaacacatatggctcttgcagtgtctcatgttgggtctatccaacaacatattcaccaacatgtgtccacattattaatttggtatctctataccatgatccatgagacatgattatcaatta…
XLOC_228728	TCONS_00478551	2764	4	chr3	6630697	6631088	-	0	0.635293	0	0	0.760507	gattgactcctcaatcacctttggcatggccatgcacttccataatctacaacatcgaggggcccagagatatctctcaattggaggggcaaatcctatcttgattatttatatcccactacatgtttcatagcatacccgaaaactacttttataactacccaattacggagtagtgtttagcagtccctaagtaagctactacacatgttgagaaccatgataatctcagatctaaggattcaacaccaacactcaatgagatcactgatgacacaacacatatggctcttgcagtgtctcatgttgggtctatccaacaacatattcaccaacatgtgtccacattattaatttggtatctctataccatgatccatgagacatgattatcaatta…
XLOC_228728	TCONS_00478552	2726	2	chr3	6631682	6632241	-	0.897122	0.811888	0.428301	0.343446	0.613108	gattgactcctcaatcacctttggcatggccatgcacttccataatctacaacatcgaggggcccagagatatctctcaattggaggggcaaatcctatcttgattatttatatcccactacatgtttcatagcatacccgaaaactacttttataactacccaattacggagtagtgtttagcagtccctaagtaagctactacacatgttgagaaccatgataatctcagatctaaggattcaacaccaacactcaatgagatcactgatgacacaacacatatggctcttgcagtgtctcatgttgggtctatccaacaacatattcaccaacatgtgtccacattattaatttggtatctctataccatgatccatgagacatgattatcaatta…
XLOC_233020	TCONS_00480267	249	1	chr3	13859849	13860097	-	0	3.79401	10.7555	0	12.4477	gggggTTTCAGGTACATGTACTTAAGAAAGATTGGATCTTCGACCGAAACAAGCCTTCTTCGTGCCACTTCCTGCTGAGCTCTTCAGATTAACTGATAATTTGTACTGTAAATATGATCTAGTTCGCCCCGGTTCCTGTTAATTTCTAGGTTTAGCTGCTGCTTTATTGCTGAGATTTGACGTTGCCGGCGATTTAGGGCATGGATGGTCTTGGGATTAGGATGAACAGGGTGATATCATGTTACCTGC
XLOC_245213	TCONS_00484945	340	1	chr3	32404131	32404470	-	0	0	3.41043	0	2.33829	GTAGATTTGtttttttAATATAGGTTCGGAAGATTgggggAAAGGGCGTGGTTTGGttttttAGATTGTGTGATTgggggTTGATTGCAGAGCGGTTGATTTGATTGCTCGTGTGTCTGtttttttttGGTTGGGATTTTAGAGGTGGTTGTCTTATCATGAATGCTGTGATTCTGTGACGGTTTTGCTATTAGGTGAGGAACCGTACCAGATCATTTCTGATTTCTGATTATGCTTCTTTAAGGTATATGATGTTTTCTTAGGCCAGAAATCGAAGGtttttttGGTTGATGTTTGATCGGTCAGCCTGGGTCTTGGTCTGGGCAGATTTCATTCAAGG
XLOC_210213	TCONS_00488411	247	1	chr3	13629928	13630174	+	0	4.04189	11.3495	0	0	AAATTGCAGGCGCGGGGAGACTCAACTTACTGCACTCAATCGAAACTCTCCTAGGAATTAAATACGGCCTATTGGCATACTCCTAAAGCCAATTGCATCCAAATCATTGAATTAAGGATGATGGGCACCATCTCCAAATcccccATTTCTTGGCGGAGCAACAAGAAAGCAACTAATGCCGGTTCTTGGCAGCGCaaaaaaaaaaaaCTGAAGCAGCATCGACGGGGTggaggaggcaggatgagga
XLOC_214886	TCONS_00489594	311	1	chr3	20413180	20413490	+	0	11.8424	2.7073	4.57293	3.36167	CTGTCAGCTGCTTATCGTAGACGGTATATTTGATCAATGGTTTAGTAGTCACTTAATTTGATTGGAAGGAGTGGACTTAAATTCATAATTTAGCAGTCACACTTCACCAAAACTGTTGCAATGCCCATATGTCACTTATATTTGATTGGAAGGAGTAAAATGTGtttttACTTCTGTTAGCCATTGTTTTGCTGTCTTGTATCATTTGGCTGCAACTTGTAACCATCTACACATGGTTCATCTGCACCTGGGGTTCTTTCAATTGGGCTCCTAGGCAATCCttttttCTCATGGTAATACTCAATACTGGT
XLOC_216681	TCONS_00490059	651	2	chr3	23076671	23077041	+	4.3677	4.42865	3.01702	0.856888	3.83314	AGTGATGCTAGCttttttCACGTGTTGTTCGCCGAAAGTTTGTTGTCGTCTGGTTAGAGAGCCTACTCGACGAGTGCCTATAAAATGAACGTTTCGAAACGAAAGAAGCAGACTCAActagagcaaataactcatatccgtagagcaaataactcatattcctagagTTTATCATTGGTGTAAGCTTCAATAGGTTAGTGCGCTTGGCGAATTCACAGGCCCTATCTTGTGGTATGAACTGGGTACGCGATGATTTGCACTGCGTATTgggggCTTACCATAAGATAATGCCATGAATTTGTCAAGCGTTCAAACCCACTGAAATGTTGTGTGAAGGTAAATATTTCAAAGTGTTCATGAAGAAAAGGCAGGTGAATGTCGCTCGCGGACAGACCTACG…
XLOC_222337	TCONS_00491575	295	3	chr3	31956446	31956550	+	0	1.27995	0	0	0	GGAAGTaaaaaGTTGTTTCTATATATGACTGCAGGTTTGTAAGTGAAGTCATCTGGAGGTCTGGACACGAGAAAGTGACATCCGAGCAAAAGATTGATCAGACGGGAAGTAGGATGGCCGGATGCATGCGGAAGCTGCTGCTGCTGCCGCTGCACACAACTACACAAGCACCAGGTCGATGGAGGCTGCACAATGTACTGGCCACGTTCTTGCACGTGGCCCGTGGCCGCTCCAAGCTTCTGGCTTGCATACATGGGGCCTCACTGGACGAGCTTAAAACACGGGATCTTCGCAC
XLOC_232542	TCONS_00494668	306	1	chr3	13070351	13070656	-	0.905687	15.9798	1.44863	7.87288	0	CTCAAATTGAAGCCAAATGGTTTTGTATCTAAATCTTCCCTTTCTAATAtttttCTGTTTTATAATTACAAGAGAATACACACGTAGTCTCGCCATTACACAAACACACTGGGCTGCTTTTCATCttttttGTTTAGCTAGGGGCTTCATGTTCTTAACCAGTTGAGTATTGGATATGCTAATTAACCAAGATTAACTAAATCAAGTACTTCGTCAAAAtttttGGAAATGCCTCAAGTACTTTACTTCAAATTTCTGAATTCGCAATCTACAAATCCAAGTGGATTATAATGCATaaaaaTCGAG
XLOC_241473	TCONS_00496957	965	5	chr3	26165612	26165644	-	4.18884	2.63235	0.261892	0.639169	4.39419	CGCATTCTATGTTTAATCCAATCCTAATGGCCACTACCTCATGTTCATCCCAGAACTGTGCATTCTCTGCACAAGaaaaaaaaaGACACACAAAAGGATGAGAAATGCCTTCCAGGCAACCAATGTGCCAGCTGCAGAAACAAGACCAGACACGTAGCCATGGCTGCATCCTGATGCCATGAACACATGAGGACACTGGCACGATTTGACACTGCCTGATTGCTGGCTGTTTGTGTCATGCATTGCCTCCATGTGAGCCGACGAGGTGAcccccccTTGGCGGCTGAATCAAGAGGCTGAAATGAAATGATAAAACCTGCAGGATGTTCAGTACCAATCAGGtttttCTCTGAAACCGTGGGCTGGGTGGTATAGTATGCTGTCTGTCTGGAAAGATAT…
XLOC_245668	TCONS_00498168	776	1	chr3	33208952	33209727	-	0	9.84926	0.266256	0.543643	0.291288	TTTCACTTTTACTGATCCCTTAATTAACTTTTACTCATTTACGTGCATGCATGATTTGCATCTTAATTTGTACTACTATGATCTCCACttttttCTTAAATCTTATACCTATACTTCATTTGTCAAGAGCAGGAGGACTGTAATTTAGGAGTATTTCAAGAAGAAGATAATACTCAGTACCATGTAGTAAAAGAGGAACATACACCGAAAGAAATTACCCAATAAAACTGAACATACCCGGCTTTGCCTTTTACTACCTGATTTAGaaaaaaaaaCAACAATATTAGCCTGTCAGTGTCAGTGTTGAATAACATGATGGGCAGATTAATTAACAGTGAAGTCCATTATCTaaaaaaaaTTAACAGTGAAGTGTAAACATCATAGATACTGTAGATTGGC…
XLOC_209502	TCONS_00500546	243	1	chr3	12421025	12421267	+	0	0	12.6928	0	0	tggcaatgttatagtaactgcagtttataggccacagcctgcccTAGCCACAACCTGAAAGGAACGAGATCGACGTTCGGAGTCGCTAATATTTGACTATGTGGAACAAAACATGAAGGACCAGACCTTGTTCTTTGTCACTAGGTCAGGAATTAGGATGTGACCAAACCCAATATTCTACAACACTTCCCAGtttttGCCAAAGATACCGTGTCGAAAGCCCCTAGCAATGTCAATCTTTAT
XLOC_214195	TCONS_00501418	231	1	chr3	19519812	19520042	+	0	0	18.3779	0	0	GGCATTCAATTCAATCCCACGTCTGTTATAAATGTAAACATAAGCGTAATCAATATTATGACCCAGTAGaaaaaTATGAGTGGACCCAGCAGATCCATAGTTGGTGATAGGATTATTAGAATCACAAAATATCAACAGGAATGAACTAAATGCAGTTCAGGTTCACTATGCAAACTGACAAGACTGAATACAGCAGACTGTCATCGAGTTACAAATATGGATAGGAAGTAC
XLOC_215175	TCONS_00501575	614	1	chr3	20874355	20874968	+	20.8589	10.2572	1.14891	0.157423	17.9009	TCTAAGCTAACCAAAGACTCGGCGGGCGTCCAGTCATCCGAACCGTCCCAAGGCGTGGTCTCAAGGGCCCAGATCGATCGGCCGGCCAAGAAACAGGGGCGAGCTCACTTGCCTACCGAGTTGATTGATATCAGTGATTGCGGCAGTATGCCAGTACGACGCTGTTGAGGTCTTTGAACATGAGGAGTTGTACATACAGCTCTATCGTGTGTGGTAGGTAGGTATCCTACATAAAACTTGTCTCGACTTGACCCCATGCTTTTCGCAGGGTAGGTGACGGTATGAACTGATGTAACCAGCGGTAGTTGAAGCAGTAATTCTGTCTGTACCCTCTGCTGGTCGTGTACTCGTGTATTTTGAAATTTGATAACCTGGAATTCGCTGAAATTTTGCCGGGAG…
XLOC_222337	TCONS_00502968	248	3	chr3	31950988	31951105	+	0	0	2.20929	0	0	CTGAGCTGTTACAGCAAGTGTACTTCAAGATGTCTCTAATGATGTGCTGTGGCCGTACGGGACATCATATTAACAAGCTATACTAATCATTGAACACGGCTGATAAGATGGCCATGAGGCAATGACGACATCTTGCTGGAACAATGTGTGGTGTCAATGATGGGAGAGGTTTGTAAGTGAAGTCATCTGGAGGTCTGGACACGAGAAAGTGACATCCGAGCAAAAGATTGATCAGACGGGTCAGGAGC
XLOC_227240	TCONS_00504074	801	2	chr3	4142926	4143041	-	0.096221	0.619377	1.52578	0.726424	0.833826	gacttttattgtgaaacagagggagTATAATATTGCCTttttttttttGTTATAAACACCTCAAGTCTAGAATCGTTTACAGCCTTGATTCTTTTCATGAGCACCTCTCAGAAGTCAGAACCAAACACTAGACAATATTTaaaaaaaaaCGTGAATAATAGACAGTGACTCTGTTTGGCGTACGCACAGACGACCATACCATTCCGTGGTCTTTGTCTGACGGAGGCAAGAGCATTGGATGCTCCCATCCGATGGCCTAACCCAAAGaaaaaGTTATatttaaaatttttaaacttaattttgagatttttttttcagcatagtttttttacattagtttttaagtcagtaagaatacatatataaaagttttacctataaATATAtttttATTTTCTA…
XLOC_236627	TCONS_00506087	248	1	chr3	19415913	19416160	-	0	7.8302	17.6743	13.8682	3.20888	GGAAACTAAAACATAAGATACTGTAAGGATCGTGATTTGTTAATGATATTGTTTATTAGTTGTTACTACTAGtttttGTGGTTTTAGCCAGCACAGCAATTTGTAACCTGATTTGCTATTATGCCCAAATGGTGTATTCTTATTTTCTGTTTTACACAGAGGCACTGATAATTTGCACAACAGTTCATGGTTGATAGTGAAATTGGTAGTATGCATCTTCCCTCGTGCAGGCATTGCACTCCTATGAA
XLOC_259867	TCONS_00512591	1767	2	chr4	19420017	19420287	+	6.80509	3.86536	2.44803	2.1866	6.88838	CGGTAGGAAGGAAGCTAGGAAGAAAGAGGAAGAAGAGGGGCCTTGCATGAGGGCTAGAGCCTGCCTCTGGTAGCCAAGGATGACTTGCCTATTGTGCTCTTCTGAATGATGCAGTGCCATGATCAGTGTGGCCTGGCTGGTTCAGATGAGCCGAGATAGGCAGTCTCCTTGGCTAGCCTGAGTGGCTCTTGTCTGTCATGGAAGGCTTCTGCTTCTCATTGATTCAGTGCTGTTCTCAAGTGATCTGTACACCTAATGTGCATGCACACAGTTGCATTTGCAGAAGAGCTCGCCACAGTTTCAACTTTCAGTTCAACAGAAGAGTATACCTTCGTGGAACCATGTCTCCCATTGTAGCAATAAGATGATGAAGGATGTGTAAGAATGAACAGAAGAAAA…
XLOC_263133	TCONS_00514048	754	1	chr4	24864779	24865532	+	0	0.678339	0.185168	0.340488	0.506898	CTGGCGAAGGAGCGGAGATCGTCGACGGTCATGAAGTAGGGGCCGCAGTACCAGCCGGGGACGTTGACGGACTCCATGTAGTCGGCGTAGAGCGCGGCGAGGAAGGAGTTGGCGACGGTGTACTGCAGCGGCTGGCCCTTCCCGTGGTTGAACTGCGCGAGCCCACCCTTGGTGAAGTTGAAGGCGCCGAAGCGCGGGAAGTAGGTGCACATGTTCATGCTGGTGGTGTTGTGGTACCCGATGAGCGACTCCTCGTAGGGGTAACCCGGGTTGAGGAACATGCGGAGCCGCGACAGCAGCAGCTCGGCGCCCGGCAGCTTGTTGTCCCAGCTGAAGACGGAGAAGTCGAGGATGCTGTAGAAGGCCTTGGCGTTCTTGGGCAGCCGCGGGTCGGTGGCG…
XLOC_266137	TCONS_00515266	708	1	chr4	29511391	29512098	+	8.68696	3.36615	1.73011	1.74933	5.36073	CAGACCCGTTAGATTTGTGGTGATAGCGCGCGCGGGGCGGGGTGTGGGTTACGTTGGGTTGAGCAAGCAACCAGCTGATTGTGTCCACTCGATGTGCAGTGTGTCCCAGAGTGACAGCGTAACATGAGGGCGCTACAATGGCTAGAGCAAGGGTCGTTGCTGCTACTGCTTCGGGGAGAAGGAAACGAGGAATACATCAACCCGCATCGTAGTTCTTGCCGGACATGTCGACTTCTCCTCGCCCATATCCTGGGAACCCCACTTCCTCACCGCTTGCGACCCAGGTGGCAGCGGTGGCCTCCTCAGCCATCGCCGCCGCTCGGCCTCCTCGGTGAGAGACGGTGTTAATGCCGAAATTTGGTAAGCACTTAACAGAATTATCATATCGTCAATAGTCGA…
XLOC_266504	TCONS_00515411	804	1	chr4	30077754	30078557	+	18.6241	72.4364	70.786	28.9602	37.0956	ATTAACTGTTAACAAAATGGTATTTGGATTCTACATGACTCTCAGCTTCCCACaaaaaGGATCCAAAAGCAGCTGCCTCCAAAACAAGATGGGTGAGTTCTATGAAAGTTATTGTTATCATTTGACCATCCTTTGCATTGACAGAGCCATCATCTAAGACTTTAATATCTGGCCGTCCAAACAACGCCTGTGTTTGCTTCTCTATCAGTGAGACGGCCTCTTTTGATCTGATAGTAGCATACCTTTGCAACGTATCAGCATCCAAGCGTGAAACATAGGACCTCAGCTTGTTTGGATTTGATTCTTCATCATCCAAATCGATCTCCTCCCCATCAGGTGTAATTTGCACCAATGATTCCATATCCCAGAATGGATTAGGCTTCAGGTTTTCAAGTACTA…
XLOC_267014	TCONS_00515627	280	1	chr4	31026624	31026903	+	2.86355	5.1354	21.8403	18.6402	4.30359	ACCTCGGAGCCCCACACACGCACTCccctcgccctcgccctcgccGGCGCGCCGCCCCTCTCCGGCCCTGCGCCGCCGTGGTCGCCCTAGAccccccTccccccTCCGGCATCCACTGTCGGCGGGCGGCCGCGaaaaaGGTGCGTTTCCTATCGCTCGCCGTTTTGCCCGCCAATAGCAAGCGGAAGCTgggggAATCTGCGGTGGCtttttCGCCTCGTTGTGCCGTGTCATctcctcctcctcctcCTGCCGATGATGATGCTGCTGATGCCGAGAT
XLOC_268383	TCONS_00516260	429	1	chr4	33532655	33533083	+	36.4912	23.4689	4.5995	3.54343	53.9787	CATTTTGAGTGGTACAGCAAGCACATCGTATGAACAATCCAGACAGAGAATCCAGTGAAAGTGAGCTTTTGTTCGGTTCTTATGACACTAGTACATGCAGGCAGGCAGTCTTGATGGTGGCCTGAATAATCTCATTGCTGATGTAAGGACACAAATTTCTGGTTGTATGCTTCAGATGTAGTGATGAGTAGATAAATGAAGTGTGGTGGATAGTGATTGATGTAGGGAAATTCAACGAGAACCACTGAGCCAGAGTTGTACCTGAATTCAGCCCCAAGATTCGTTATCATCGTCTGAATGAAACCAAATGAAAATTAAACGGAATACAATCTTCTTCTGTTCTGCAGTTATCTGCAATGTCCTGTCTGAAGGTTGTACATTTGGTTGCTGTTCTTCATG…
XLOC_269188	TCONS_00516658	305	1	chr4	35000744	35001048	+	2.75854	6.49367	4.40156	20.9816	2.75731	CCAGCACCAAGGAGAGGAGAGGCACTGAAAAGTGAAAAGGAGATGCTCTTTCTGAAACAAACGATtttctttctttctttctttctttTGAAGGTAAAGTTTTGAAACtttttCATTATACGATTATGTGGGGTGCTCACCTGACCTGTGAATTTCATCACGTCACGGCTTGCCCGTGGCAAAGATCAATCCAACAAATGaaaaaaaaaaGCAGAGAAGCTCTGATGTATGAACAATTGAACACTGGTATCTCAGTAAGAAGGCACTCGTAATAAGTGGCACAACTCAGAATCAACCAAGGAATC
XLOC_272616	TCONS_00517848	506	1	chr4	5590462	5590967	-	1.03891	4.77023	9.01824	10.0993	0.806723	CGGCAGATCTCCGGCAAGTCGGCGGCGGGCGGCGGGTCGGGCGCCATGCGGAGGTAGAGCGTGTCGCGCCAGTTGGCCACCGGCGACTGGTACAGGTCGAAGTTGCAGTGGTACTTGACGGCTCTCCCGGGCTCGCGCGAGTAGAGCCGCGCCTTGTCGCTGCCCTCGCCGCCTCCGGACTCGTGGAACGCGCGCGCCGCGCCCGCCGCGGCGTCCATCGCGGCGAGGGGAACCCCGTGCCCCGTCACCTGGAAGAAcccccACTCCGCCGCCGCCCGCCGGACGGCGTCGACCACGGCCGCGCGGCTCCCGCTGATGTCGATCACCGGGACGGTCGTCGTGGTCGTGGCCGCGGACGATGGCGCCGTCGCCTCCGGTGGTTCTTGATCACCATGGACG…
XLOC_272659	TCONS_00517871	331	1	chr4	5665369	5665699	-	0	2.26154	3.20707	0	1.94195	GTGGGGATCATAAACAAATTAACTTTGGAAAACACGTACGGCTAGTTTAACACCAGGGAACAGTAACGTGGACCTAGTTAATTAGCAGCTAGATGCAAGCACGGATCTCACAAACCATCCTACGGCTaaaaaaCCGAATGATTGAAGGCTCATAAATCTGTCAAACGATGGTTAGCGATTCCGATTTCAATTACCTAAAGTAATGTTTTGAAATCTAGCACAAGTTATTGCTCATTGATGCTCAATGCATTCGAGTGAAATTACATTTACTGAGACCTTAGAGCTATCTATGATACCATTTTATATCGTAACACCGCTCTTTAGTCTTTAC
XLOC_275136	TCONS_00518750	227	1	chr4	9248505	9248731	-	0	2.80468	23.9962	4.90543	0	ggcgatccttgccacctcctgacatgcatggatgtagtttcttcctccagcttcgaacatctctgaggggatatcttcactattactgttcaaggtgactttgactcggcacttttcttcgtgacgatcatgaggaatctgggcataaaaaggggcagtcccaaatcctatggcaaaggacatcgtacgcaactcttggacaaatccctcaacaccaaacaagtact
XLOC_281810	TCONS_00521123	326	1	chr4	20242705	20243030	-	1.38165	8.02381	3.95248	0	6.18898	AGAAGGTCTCCTGATCGATTGCAGCTCACAGCCTCGCGGGCATGCGTTATTCCTCCCATTTTACTGTTATCTCTCGATCCGTATGTGAtgtgtgtgtgCACTTTGTTGGGTACTTGGGTGCACCGAAGCGATCACTGTTTCTGAATTCTGAGAACCAGAGTTTAtttttttCTTGCCGGATAAGATGAGTTAGTGTTACAAATCGCTGTGATCATTCTCTAATTCCtttttATGTTTCGTTTTGAGGCTGATGCAGATGATCTCTTATTTATTGTTGCAACTTGCAAGTgggggTGGTATGGCGTTGCCTGACTAGTAGAGTCGGC
XLOC_283559	TCONS_00521883	2976	3	chr4	23068899	23071682	-	1.13721	1.05786	2.80552	4.87451	1.279	GACTGAGTGACTGTGTCTGTGagagagagagagTGAGAGCATACAGGGCGAGAAAATTTCTTGCTCTCATCGTCCCACGCGATGCGGCGATTGTGGAAGGCGACACAACATCGATTCGCCGTGGTGGGtttttGACGCTGATTTGTGGGAGTCATCGACGATTCGTTGGCAATATCGTTCTTCCTTTCTCCGGGAAGTTGATTTGAATTGGTGTCCTAAGAGGGAAGCCATGAATGCGaaaaaGATAAGTACTGCACACTAACtttttGATATGTTAAGAGTTTTGAATTTTGTTGATATCGATACGTTACACTGACTAGTTCGTTGAAATTATCTaaaaaaaaTGTAAGGTAAAATTATCATGACATTACAACAATTCTGAAttttttAGGTCTAGTT…
XLOC_283559	TCONS_00521886	2410	3	chr4	23072424	23074675	-	0.264475	0.479501	0.969609	2.13986	0.826527	GAGAGCATACAGGGCGAGAAAATTTCTTGCTCTCATCGTCCCACGCGATGCGGCGATTGTGGAAGGCGACACAACATCGATTCGCCGTGGTGGGtttttGACGCTGATTTGTGGGAGTCATCGACGATTCGTTGGCAATATCGTTCTTCCTTTCTCCGTGACTGAATCTCTTGAAGCATCCATGGCCTTCTTATGCTAAAAGTCTGCAGATGCTATATATGCTATGTGGAATCTAGTTTGGTAtttttACTCTTCGGTGACCACCTTAGACTAATTTTATTAGATCTGTAAAGAGCACAAGTTATTGAAAATTTTGAAATGCATCAATGAGTTTCCAACATTTTAGTATTATCATGCAGATTGTCTGACATTTTCATGACCAAGTCTGCTATAAATATA…
XLOC_251154	TCONS_00526114	231	1	chr4	5723111	5723341	+	0	21.4458	18.3779	0	0	ggGAGACTGAAGAACAACAACAATATCGGCTTGGGGTGATGGGGAGTTACTCATTGCATCGGCTTGACCATATTATATACCACATTTAATTCATAGACAAGAACATCAAGATAcaacatgaacacacacataaacatcaagaacatacaaacatcaaaaacacaacatcaacataaataacacatcaaTCCTTTATGTTCCTGCTGCCGGGTGAGAGGGCGCCACCACCAC
XLOC_256749	TCONS_00527426	362	2	chr4	13586079	13586159	+	0	0.541974	1.99622	0	0	CCAAGGTATCACCAAATCCATCTCGTTCGGTTCTGGGCGCCGTCGCCGGCCGCGAGATCCACAGTCCATACCTACCACCAGATAGAATCGATGCAGAGGGTGGAGCTGAATATGTGGATGGGTTGTCTTGAGCAGATATCACTGAATTTGCGTTGGCAAAGCTGTAATCTAGGCAATTTTCCACGCTCACTGCGCCTTCCAATACCTTGACAACCATCGACATCGAAGGCCTTCTGCTGCTCTCATTTTGCAAGCACCACATTGCGAGCTTCAACATTTTAATCACTTCCTCCTGGTGGTGTGAGACCATATCAGTACTTTTCTTATCAATTATATCGATCAATACATTGTCTTTAGCCTTC
XLOC_260044	TCONS_00528173	267	1	chr4	19737903	19738169	+	28.6431	4.60997	0	22.7669	0	atatctatatgaatacgagcaatgctgtaaagtcttataatatgaaacggaggaagtacaagttaaggaataatAATAAACCAATTGTTCTCTCAAAATCATATATGttttttATTTCAACAAATTAAGAAAGAGAGATTACATATCGTGTCACCTCGGTGTGAACTGTGAAGTGTGAACCATTGCTTCTTTTATTTGTCGTTTGGCTGGCCTTGTCGTTCGTTCGTCAGAAAGACCTGAAATAAtttttCAGATATCCAAGTCAAC
XLOC_263710	TCONS_00529277	464	2	chr4	25805938	25806314	+	0	0	0.214851	1.88256	0	gcggcgaggcgagtggtgggggcggaggaggcgaggcgtagaagtccagcgacagctcgtgccacaccggcgggcgCCTATTTCATCTGCCGGCAGCAGCGCCCACGCCCGCGCCACCCCGCCCTCCTTCCGCCGCTGCCACCACCTCCTCTTCCTCAGAAGGAGAGCTGATCGATGCTCTCGCGGTCTCTCCTCCCAGAGCTCTTGAGAATCATGGATGATTCCATGGATTCTAGTCGTCCTCGCCGACGGTGGCAGTCCGACGGACTAGCTAGGCCAGGATAATTCAGGATGGTGCCAGGTTAACGGGGCTTACAgggggTCGAATTTGCCGTCGATTCAGTTTGATACTTGTCGGATCTTGAGCTATCTCTGGTTTTCTTGCAAACATCACAAGTT…
XLOC_264744	TCONS_00529600	295	1	chr4	27440446	27440740	+	2.16126	6.39976	1.6982	65.7399	11.8987	cgctcatgtctccacatgccgcatctcaattaccttcccaaaggtaattgcccaagcatatagcatttgataaatatgagtatgcatgattctagaatagcatttctaagcaattgtcataattgactagggactcatacgtaaacatggttacgaaggcataaggggtaaacaataatcaaggcatggcataatcacaagtaggatgttcatcattgcatgcaattttatttgtaaacaaaataatttcgcaattgggatcaacatgttcaaggaatagtgatgacttgcctgc
XLOC_278065	TCONS_00532921	410	2	chr4	13343625	13343801	-	0.333468	1.86069	0	0.360811	0.653059	AAGACAATGCAACGCTTGCAACGCTAAAAGCTGCTGGTCTAGGTGCAGCCCAGAGCACTTCCAAAGGAACAAAGAAGAGGTAGGCTATATCAAATTCCTATGGTTGTTACTCGATAAGACATCACaaaaaTCCTAACTGCACCCAAAATATGGAACAGGACAAGAGCCTCACCTGGAAGCACTGAAGCCAGGAAACTCTTCAGAAATGATAATGATGAGCAACAGGAAACAGGTGCCCAGGAGTCCACTTAGATTTCCATGGGATGGAGCATACACAGTTGCAGCTGAAGAGAGCCTTTTGTTACCGTGCTCTGTTAAATCCTTCCTGGCATGTAACCTGCAAACTGTATTTTGCAAGATTGGCTCCTATTGAGTAGAATCTACTGATGTCTTCAAAAC…
XLOC_283559	TCONS_00534428	2921	2	chr4	23072424	23075257	-	0.566581	0.86169	2.89168	6.05492	1.07999	GAGAGCATACAGGGCGAGAAAATTTCTTGCTCTCATCGTCCCACGCGATGCGGCGATTGTGGAAGGCGACACAACATCGATTCGCCGTGGTGGGtttttGACGCTGATTTGTGGGAGTCATCGACGATTCGTTGGCAATATCGTTCTTCCTTTCTCCGGTGAGTCTCATAGTCGTTGTGTAGTGTGTTTTGTGTCCTCGTCGTCCTCGATCCGAGCTTGTCGTTGTTTCCTTGTGTGCTGCAAGGTTTTAGTTGTTTCGATTTGGATATGTGATGTGTTCGATTTTCGAATGTAACTCGGTAAATCCCCTTGTTTCTTATTCAAATCTGACATGGTGATCTCCTTGTGTGAGtttttCCCTTTTATTTAGGGTATTTTAGtttttttGTGGGGATTTGT…
XLOC_290300	TCONS_00536496	494	1	chr4	34049730	34050223	-	0.218065	1.19406	2.83553	0.471139	2.33001	CAAAATCGAAGCGAGAGCGAGTAGTAATTCCCTCGCTGGCGCTGCTGCGTGATTTCTTTAATCCTCCGCCTCCGCCTCCTCGTCCTCGCCACCACTACTCCTCCCTCTCGTGAGCCCCTCGCCTCTCCCTGTCTccctcccacctctctctctctctctctcctctctctctctctctctctctctctctctctctctctctctcctcctcctcctgcaccgccccgcgccgccccttggcttggatctcgtcctgccggccgcgggcggacgcggcggcgacccggTCCTCTCCCCACACCCCGACACGCCGTGCGAGTAGCTGTCTGTCTATACTTTCGAGGCCTGCATTGGCGGGATCTGCGTCCATTCGTCGAGCTGCACGGAGCGGGGAGGGGC…
XLOC_290903	TCONS_00536734	228	1	chr4	35075233	35075460	-	0	0	0	35.3075	0	GAGAGATTaaaaaaGaaaaaaaaaaGAGCCGGTGGGGCCGGGCCGACAGAGCTGGACAAATGCAGACGGAATgggggAAGGCCGGGGCCCACTAGGTTTTGCCATGTCCCAGGAATCAGTGGGCCCGTTGGTCTGACGCCGACGTTAAGTTCGTCCACACACCCATCGAACCCGAACAAAAGCAGTTCATCTCAAACTTGAAACTGAAAGCAGCAAGCAAGCAAGAAT
XLOC_252369	TCONS_00537575	954	1	chr4	7380429	7381382	+	6.32207	0.804623	1.26327	2.92135	0.868301	AttttttttCTCTCCACCAAATTGTCCGTATTTTCTGGATCAGGGATCTCCTCCATCCACCGCCTGTCAACGATCCAGCGACGGGAAAGGGCGTCGGATCCATCGCCGGTGATGGGAGTAGGTGTgggggAAGTGGTGCAAGTGCTCGGCCCTCTCCATCGCTGCCATGCCACGGCGCCATCGGCAGCCTCCTGCTCCGACGCAAGCAGGGAAAgggggCGGTGTTGGGATCTGGTGTCTCTTGCCTCCACCGGACATGATCGTTGACGGCCAGTGACAGGGTCATGGCCAATTGGCCATCACCCACGAGCAGCTAGCAGCGTCCATGAAAGGTGCAGCCGACCAGCCGTGCAGCTCAGAGCTGGAGGCCGGCTAGGTCGACCGTCTCTACAACTGCCG…
XLOC_259279	TCONS_00538654	2014	2	chr4	18476583	18477114	+	14.7842	8.2671	53.2928	9.07369	7.89689	ATCCAATCCGCTCCTCTCTTCCTGAATCATGATCTGTATGGAGTcccccccTAGCTTCTGAATCCGCTGGCTGCTTTGCTTTTGATTTTCTTCTTGCTgtttgattttggtttggtttggtttgatttgggttggtggtttgCTCGCTGGTACAGCGGCGGCGAGCGCGGAGTAACCACGGCGCTCGGCGCCCCTTCCTGAGGCCAGCCACATTAGTTTTAGCCGATCATCTGACCGAGCGTCTCCTCGATTTCTCCCCACGGATTCGCTCTTGTCAAGATCTGGCACATCCACAATCCTCTTCTTCTCCACCACCATCAAGTCAACCGAAATCTTACTACTAGCTTCCGCCCGCGGATTTGATTTGGATGGAtttttttttCtttttATTTGtttttG…
XLOC_259867	TCONS_00538808	1755	2	chr4	19420017	19420287	+	6.046	4.80507	1.78027	1.2826	3.27096	CGGTAGGAAGGAAGCTAGGAAGAAAGAGGAAGAAGAGGGGCCTTGCATGAGGGCTAGAGCCTGCCTCTGGTAGCCAAGGATGACTTGCCTATTGTGCTCTTCTGAATGATGCAGTGCCATGATCAGTGTGGCCTGGCTGGTTCAGATGAGCCGAGATAGGCAGTCTCCTTGGCTAGCCTGAGTGGCTCTTGTCTGTCATGGAAGGCTTCTGCTTCTCATTGATTCAGTGCTGTTCTCAAGTGATCTGTACACCTAATGTGCATGCACACAGAAGAGCTCGCCACAGTTTCAACTTTCAGTTCAACAGAAGAGTATACCTTCGTGGAACCATGTCTCCCATTGTAGCAATAAGATGATGAAGGATGTGTAAGAATGAACAGAAGAAAATGCTTTGCATGT…
XLOC_267314	TCONS_00540600	883	5	chr4	31562820	31562894	+	4.67035	2.3835	0.000237536	0.4773	2.49867	GGAGCTTCTCTCTCCATCATCTCGCCGTCCATCACTCCATCAGCACGGAGCTTGACGAGCAAATGGTCACAAAAGGAGACGGCACGGCAGGGCACCAACCAAACTGGGCTTTTATCATCTGTTCGGCACAGCGGCCCTGGCGTTCTTGCTGATTCATGCAGCTGCTGGAACTTGTGAGCTTGTGGTATACAGTTGGCGTGCTGTGGGTGGCCAGAAAATTTAACTGCCAACATTGTATGTCTTGATTTTGTCATTCtttttGGAAGGTCTTCCTAAATGCATTGCACAGGAGGGACAAAGTTGTTCCAATAAGCCTGCTCAAAGCGCATGCAACACTCTACTTATTGAAGGCTTTGATAGTTATATTGGAGTAGACCACAGATCCGAAGCTCGCACAAA…
XLOC_281054	TCONS_00542972	2607	2	chr4	19034851	19037349	-	1.14469	0.404358	0.0599063	0.532024	0.859885	GCTTTGTCTCTTCTCTTCCGCTGATTCTTGTGTTCTTCTTCTCTTCCTCGATCGTCGCTAGCTCTCGCAGATCGCAGCAGGAAAACCAGTGTCCGGTGAGCGTCCCAGAGGACCTGCGTCCCAGCAAGGCATGTTGAGGTCCAACGGCGTAGTCCGGCTCCGTTGCTCCTCCACAGCCTCCCCTCCTATCTGTTCCTGCTTACAAGCAGAGTAGCAAGTGAATGTTTGCAGGGTTTGCAGAAAGATTGGAGTGTTTGTGACTGACAGAAATAGTTACTGCATCCAGTGATCACCTTCTCCTGCCCAGATTCTATGGGAATCTCCATGGAGCCCCTCTCAACCTCAACAATCGCCGCTTTCCCCTGCACCTGCAAAGCATGCGTAGCATGGTCAATTTGT…
XLOC_285262	TCONS_00544066	1317	1	chr4	25829274	25830590	-	0.744306	8.45309	0.659785	0.534824	3.80943	CCCGCAAATCATcccccTTTCCTCTGTCGAATCGAACGAATGGGTTGTCCACCTCGTCTGCCTGCCGGGTTTTGGCCGTCTGGGAACCTCGTGAGGTGGGGTTGGTTTGTTCGGtttttACTCGCCGTCTCTCCCGTTCATGTCGTTGGCTGACGGACTGAGTCATCCAAATGAGGATTGATGATGAGTCGATTCATTCCCCTGCCTTGCGAAATTGCTCCGTTTTCAGTTGCACGGTTACACTACAcccccTCCGCTGTTCTTGGAGCGGGGAGCCCTGATTACTTTCGGACGATACGCGTGACGCCAACTTTTGTGGTTGTTGGATGGATAGGGATAGAAGTTAGATGCAGTAGTACCATGCGTCCTTCTCTGTGCTCTCCCGCTGCACTCTGTATA…
XLOC_285386	TCONS_00544087	298	1	chr4	26024683	26024980	-	13.3566	6.07344	1.62252	11.1628	14.4057	AATAAACACAGTGTTGAACGTTATAATCACCAGTAGAGAGTAAATTACTTTAGTTTGACAGCTGCTATGATAATGTATTATAGTCACCAGTAGAGAGTAAATTACTTTATTAGCCCAAGTACCAATAGGCAGTGAGCGAAATGGTTACCATAACAAGGTGCCATTGCACTCTTATTTACTTAGATGATTAAAATCCACTCTATTATGTTTGTTGATTACAAGAAACCAAGACAAATAGTGACAAGTTCATGGTGAtttttGCAATGCATTTTACATGAACCACTAACCTTTCCCAAAC
XLOC_262776	TCONS_00549833	565	2	chr4	24275943	24276446	+	0.16867	0	0.216315	1.87161	0	GaaaaaggggggACAGAATGAGAGCGGCGGTAAGCGCAcccccTCCCCACAGCTGCTACTCCCGCCGCGGCGCCACTCTACTGGACGCGCGCCATGTGCTCGACCATATGCCGCAGAGGCGCGAGCCGCCCCGGGCCGCTGGCCTCCGTGCCCCGCCGGCGGCCGCGGCCGCGTCCTCCCGGAGGACACCACCGCTGCGCGTGGCCGGGCGcgccgccgccgccgccgcCTGTCCGGCCGCTTCAGGTACTAGAAGGGATGGAGCCttttttCTTGGTTGTTCCCTCATAGCCACAAGACACGTCGTCCTCGATGGCTCTGGGGTGAACATTTGCGGCCTTTTGTCTGGATATCTGTGCCTGGGTGGGCGCTGCGTGGTTAGATGGGGCTTGAGTATCG…
XLOC_267226	TCONS_00551321	224	1	chr4	31403966	31404189	+	0	0	0	41.8475	30.854	TTGTTCATGAATTAGGTTTTAATTAATGAGGTGTGTTATCTTGTAATTTTAGCTTCGACTGTGTGTATGCCCGATCAAATTTTCTAGCAAttttttttCTAACCTGTACTTACGTGTAAATGCAATACTGATTTCCTCAAATGGGTGAATGTTGTACACCTTGTGGTGGCTTTCAGTACAGAGTTGGAGGCAGGAAATTCTGAATTTACACCCGAATTTGCCGG
XLOC_255907	TCONS_00561339	287	1	chr4	12490208	12490494	+	0	0	0	0	7.49955	agagctgctcgccggaaggactaaacggtatgctacaacaccaatcttctcttgaatttcataaggaccaaagaacttgaaactcagcttgtgattagccctggctgctactgaagtttggacatatggctgtaacttcaaatagacccaatctcccactgcaaaagctctaaaacttcttttcttgtcagcttggctcttcataaactgttgtgctctgttcaaatgttgctgcaagagttgtatcattaaccctcattcattcaacaactgctggacatttggaa
XLOC_258066	TCONS_00562076	213	1	chr4	16554593	16554805	+	0	16.1843	7.34082	28.169	64.5367	GGACAATGTCAGGAACTTCTCAACCAAAGGCCTGTTTCTGATTTGTTCGTGTAGCTATCCTACTGTGTTACTATTTGATGATAGACAACACCAATACCGTTTGAAATTCAAGCATTACCTATATTAACTTTGGCAttttttGCCTATTTGATAACTTCTGTTCAAATTCAGGTCCaaaaaGCTTCTACTTCTGTAACTGCACTTATACATGAC
XLOC_260121	TCONS_00562841	255	1	chr4	19865264	19865518	+	0	0	0	0	13.0606	caaaaaattaccattcaccaacacatcaaaccagaatatgagcattcagcaatatgtcaacccaaaaaattaccattcaccaacatatcaacccagaaattaaacattcatcaattcatcaatgcagtaattcagcatacaacaataCATTTATCCATACAACTGACATTTGGCAAATGGATtacaacaagctgtccacacgaattaaataaataaaagaagttcataatacaaatgaaatgtagcaaataaggt
XLOC_278065	TCONS_00569596	237	2	chr4	13353019	13353168	-	0	0	0	5.00617	9.25689	aaaaCACACGCCTTCTACTACCACCTTCTCTTGCCGTGTTTAATCCGTCCCCGCTCCGGAACAACCGATGGCCATGGAGTTCTTCAGGTGATTCCGCTTGCGAGGATTGTTGATGCTGGTTTCTGATCTTGCTGCGTGCTCCTCGCTCATCTGTTGGTTGGAATGCTTGCTCAGCTTCAACCGGCAATAGGAGGGGCTCGGTAGCGCTTTTCGGGATCGGATCTTTGCTCTTCAGCC
XLOC_281440	TCONS_00570776	297	1	chr4	19691000	19691296	-	0	0	0	0	5.25123	ACCAATAGAACCTACAACCTCAGCTTGGAACTTTGCAGTGGATGGGGatgatgatgatgatgCACATAGGCCACAACTTTGACAGTAACATACTTGGACTGTAAACTaaaaaaGGAATACAATGGATGGCACAAGAAGAGATCTCCAACTGAATCTCAGATAGCCTGCAAACGATTGACCTAAGTCCTCTCAACTCCAAGCAACAGCCAAGAACTAACATACCCTCCTCCCAAATCGGCACACTAGATTAAGCAAATCATACCACCACACATCTTGGTTAATAGCATCAGCACACAT
XLOC_284011	TCONS_00571765	1043	3	chr4	23812277	23812802	-	0.333996	0.713133	1.5951	0.792164	1.0911	agggagtaGAATGTTATATCCAAAGGGATAGCATTAGTGACTCAAATGCAGGGTTACCCATATTTCTGTTTGGTTTTGCCATATTTGCTTTGCTATTGCCGATCATATTTGTACTCCGAACCCTCTAAGAGTATGAAAACAGTTGCTTGTTCGACTCTTCAACCTGCAGAGCTTGGATCAATCGTCTATTTCAtttttATGAGTGGAAAGATTGATGTGATATAGTAGTGGTATATTGAGTGTACTATTTATTTCAGTCGCACACAGAGGTTCACGGCGACATACATACCTTAGATTCAGAAGCCTATCACATGTCCAATTATATATATTTTGGGTGCCAGGTAGATCAGGATAAACATATGATCTACCTCTCCAGAAGACCAGGATaaaaaTCCAGAA…
XLOC_284046	TCONS_00571780	280	1	chr4	23871422	23871701	-	8.59066	0	6.55208	3.1067	8.60717	GTTGTTCTTGAAAGGATGGATTTTGCATCtttttGGGCGCCCAGGATTAGATCGTTTCTGTATTGTTTGCgattgtgaaactgtgtagaaatatcgggtccttaacgcggcgatttttgtgaggactctttcgaaatcaagattattgcagggattgtaaaatagtgtagaaatatcagtccttaacgccggcgattattgtgaggactccttcgaaatcaagattattgcagggCtttttGtttttCTGATTAGCTAGACAAGAGTACTTGCTATGGGG
XLOC_261135	TCONS_00577822	313	2	chr4	21373180	21373405	+	2.45489	4.79106	15.1712	5.3349	5.71724	aaaaaaaaTCTTCATTGAGTGTTAACTACGGAAAATATCTGACGAATTCGTCGCGAAATTTCGTCCTCtttttttCGTCAGAAACGAACTAAGCAGCGGGGATCTCGGGATAGCGAATCCCCAGATTCGGACTCGATCTCGCTCCCCTCCGATGGTCCGTCTCCCGGCTGCcggcggcgacggcgacggcggcggcgacggcggcggcgTCCTCAACCTGACCTAGAAGGAAGAAGGTGTGAATCTCTGCTTTCTCGCGCGATCCGGCGGCGGCGGGATGCAGTACCACCAGGGCGGCAGCCGCATGCCGCCG
XLOC_263746	TCONS_00578629	258	1	chr4	25862294	25862551	+	0	14.5915	0	13.0124	9.63607	CTGTTGGTGGACTACTTTTAATTGATCATTCCTGGACCCAAATCCCAGTCATACCTAATTAATGAGGATATTGCTAGATCCCTTCCCTTCAATACTATGCCCTAGTTCGCTATGTTGAAATTGGAAAACAATACATCTGCTTTGAGTCTTTACAGGATTAttttttCAACACTCCATTTGtttttATATGTTACGTATGGTTGGGGttttttttAATAACTTCTGTGAGTGTATTCTGCAGCATTCAAACTTCTCAGC
XLOC_285918	TCONS_00584395	297	1	chr4	26907990	26908286	-	8.35722	11.1224	5.76476	0	4.1818	gAAAATTGAAGCTTTTGGCAAATTCCCCTTTCTTGTGGGCGtttttGCAGCTTGTTTGGATTCGCTTCCCGATTCGGAGGGTGTTTACTGTTAACATTCTTGCTGCAATGCTGCTTCCAATTTGTGGTAGATTTTACTAATTCCTAAGGCAACCCTTGCTCCAAGGCTGTATGTTCTTCTACCAAAGCTCCTGCTATCTGACTACTGAAATCGGCCTATGGACATGTTCTATTTGTTCAGAGGCATGGCTATCCAATCCGTATTGCTACTTGCTTCGCTTAAATTTTGAAAGCTCCA
XLOC_255280	TCONS_00587178	201	1	chr4	11549979	11550179	+	0	0	65.3898	0	0	tagaggaatcggaagtttgtacaagaagtgttactccgacgaccgtgagtggtggcgaagtggctaggatcacacagagttcaagagcgaactatgttgtgtgctgtggaggtcgaaggaatagtgaagctccgaccgttgtacgcatcgaggcgtagggtgccaggagcagcacttcgaccttgggtttgggttttgcca
XLOC_260276	TCONS_00588079	220	1	chr4	20090682	20090901	+	0	0	27.3974	0	0	gaaaaaCAGAGGGCATTTTGCTGTTTGGACAAGATAATAAGTGGCTAGAGAATACAGATGTTGTGTGTGACAGCATGAAGAGAAAGACGCAACCTATCATGTCGGCCCGTACAGGCATCGCTGGATGCGCTAAATATTCCCTGATAAAGCTAAAGTTTGAGCTGTTGGGTTAGTTTAAGCAGCTCTGCTCTCTTTTGGTTACTGTGGTTCAAGTACAAAC
XLOC_266911	TCONS_00589626	246	1	chr4	30805713	30805958	+	0	0	13.998	3.69211	0	GGCTACGTGGATCGAGGAAATGTCGCTGTTTTCAGGCTCTCCGTTGAGAAATCTCAGAGAGTTTTCAGCTGTGGCCACATTCGATTGGTCGAAGTGCTTGTGAAGTTGTGGTAAGTGCTTCGGATCGCTGTATAGGTTGTTCAAATCTGaaaaaGCCGTTCAGAATCCAATCACGCTACAGTTCTGAGACTACCTCGTTGTTGCCTGGTATATGAGGATTGCGGTCGTGATGtttttCTATTGCTG
XLOC_267314	TCONS_00589739	1036	5	chr4	31562863	31562894	+	0.280161	1.31909	2.05481	1.56287	0.610645	CACGGAGCTTGACGAGCAAATGGTCACAAAAGGAAGTTGCTACCATGTCGGATACGAAACCCCATATATTTTGAAGTTGTGGAATTTCTATACCCATCaaaaaGGGAAAATTTTGTAGCATTTTAACACGGTTCAGAATGGTTACAGCTATCTAGCCCTTATCATCCAAATTAGTACACTTAATTGGTAGATGATCaaaaaGGTTTGTGTTCTGCGTAAACTGCCATCAGGAGACGGCACGGCAGGGCACCAACCAAACTGGGCTTTTATCATCTGTTCGGCACAGCGGCCCTGGCGTTCTTGCTGATTCATGCAGCTGCTGGAACTTGTGAGCTTGTGGTATACAGTTGGCGTGCTGTGGGTGGCCAGAAAATTTAACTGCCAACATTGTATGTCTTG…
XLOC_276798	TCONS_00591489	224	1	chr4	11527665	11527888	-	0	0	28.2078	0	0	gggaagaaattaagagtgaaaccgaggagtgcatttgtgcaacctcgtgaggaaagggttgaaataggcccggcccttgtggctcctcaacggagacgtaggatccatggatccgaacttcgggaaacaaatcacgcgtctcctctcttggtttgcccatttgtgcattctctcatattgtgcttgagcttgtttttacccgatctacttgcatgcttaattga
XLOC_278065	TCONS_00591677	360	2	chr4	13353109	13353167	-	0	0	2.02983	0	0	TGAGGAGTACCAtttttttaggcaaaattggttatatagcattgaaagttcacgtttttttgttttatagcccccaaagttaccgggttacatttttaacactttttttGCACGGTCCTGCTCGCCCTGTCCAGTCACGTTCAATCTTTTGTCCATTGGACAAAAGCACGCACTCAGCACGCATGCTCCCGATGCATTGTCCTGCTAGAGCaaaaaaaCACACGCCTTCTACTACCACCTTCTCTTGCCGTGTTTAATCCGTCCCCGCTCCGGAACAACCGATGGCCATGGAGTTCTTCAGTGATTCCGCTTGCGAGGATTGTTGATGCTGGTTTCTGATCTTGCTGCGTGCTCCTCGCT
XLOC_295935	TCONS_00596398	4824	2	chr5	7045069	7045537	+	3.03071	2.70377	4.50503	5.92785	4.25985	cacgcctccgcgcaatttcaccctgtccaccgggcgaagattacgccctcctcgcTCCTCTTCCTCGCGTGTACTGTTGCCGCCGCCTCACTCAACTGCTGCCGCACCGGAGCCGAGGTCGTCCCCAGCCGcccccGACGGCGAGGTCCTTCCTCGCCGCCGCCGCACTCCACCTACCGCAGCCTGTCCCCGACGGCGAGGTTGTGGTTcccccGTCCACCGGACCGCCGCGACTGcccccGATGGCGAGATCCTTTCCTGCCGCCGCCGCACTCCACCGCAGTCTGGAATCACCGGCGCCGAGGTGGTTCCCCTTCCACCGCACCCGTCCGGGACTGccccccACAGCGCCTAGGTGGAAGTGGAATGCCTTTCCGTGCTTTCATTCCACGACTTCTT…
XLOC_296639	TCONS_00596677	1030	2	chr5	7996624	7996921	+	0	0.102064	2.30327	0.820239	0.160309	ctcttgcacttcaccggttcctcctcctctgttcctccttctctgttcctgcgctgtagaatccttcaccggttatgttcacctgcacgcaaggaactccgtccgtttgagaacctgcacgggtaggcgggcaatcatgtttttgggtaacgcttcaagcgcgactgctctggttcttcgacgacaacattgcatcttcctctacttgctttaccatggtttctactagagagaacggaggaaacaacatcaacggagccaatacgaatgcttcaacatcttctgcaccgttctctggTATTTTGAAATGAATTGTGGATGGTGACGTGGAACAGAAAAGTCACGCGCTGAAACCGACGTGTACCAACGGGAGGAGCTCGACGTGTAGGCCATCTGGAA…
XLOC_300410	TCONS_00597946	636	1	chr5	13310152	13310787	+	0.419105	0.895623	5.78877	8.16599	0.132806	TGCTACTTCCTGCTTCACAAAttttttATCTATGAAATATTCATGACAGGGTAATTCCATAGAAGAATTAGTTTTACTTTGTAGCTGCAACTTTTGTTAACATTTTGTCAGCTCTAATCTATGAAACTTTCTGATTCTTGAGGTGATTTGATCATATTTAATTGCTAATCTGGGGACACTGGAATGATATATATCTGCTACATTATTGTCTTTGATTTGACTGTCCCTGAAGTTGATCTTGTGCACATGCTAGCCAGATTTCCTTTCGTTTTACACATGATATGATTTCTTAGTGACACATGATATGGCATGTTCTAGTTAAATTAATAGAGATGGAAACTAGATGGCATTGACAGATATTCTCAACCTACTACTGAAATGTGGTGTGTTTAGCTGTCA…
XLOC_301126	TCONS_00598232	233	1	chr5	14281144	14281376	+	0	39.6735	0	11.6006	5.3585	aaaactataacaaactacggaacagctatggcgactccactccacaggcaacttaaccagaacaagcctaatcctccagatcatcaccttcactgaagtactcctcttctgatgaatgaatattgcaagaatgagcatataacatactcaacaagccacacagcaaatatgcaagtgcacaggataacaaaggatggcataatatagttcatttgcagaaaacagcatttaat
XLOC_307328	TCONS_00600553	1631	3	chr5	23668232	23669755	+	1.57134	1.42527	1.36099	1.36297	1.43321	CAAGTCTCACAGTGCTACATAGCCTCAAAGAGTAGCCACACAAATaaaaaaaaTCATTTCTTTCTCCCTTATCCTCAGTCCGCTCCCCACCTACGCGCGCTTCTCCATCTCCGCCCACGCGCCTCGCCCCTTCTCCTCTCGCCGCACTTCCCCTTCCTCCTCCGGCGCGGCGGCGGCGCCGAACCACCCAGTTGCGgcgtcgagcggcgcggcggacgggcggcagcgtggagcagcgcagtggaagggtggcGGCACGAACGGCCCGAGCGGCAACGCCAGAACTGGTCAACGGGGTGGCTCAAGCGCCTCCCCTCCTCCTCCTCTTCTGGCGCCGCGGATCGAGGGGCAGCGGCGGCGGCCGGCGGGACGGCCCGAGCGGCGGCGGGGTGGTCGAGC…
XLOC_308417	TCONS_00601025	203	1	chr5	25414393	25414595	+	110.688	56.148	70.712	0	44.5032	cttagaaattcaatatcttcccaaccgtaagtccgtttgactccgttcaacttccaaaattcctcaaatctcgagatctatctaatggcatgcttagaggtcattaatagggctttattttcgctgtttgttgagttgtcccgtttcgcgtgtagtttcggagcccgaagacccgcagtgcgaggatttcgaggatcaagctc
XLOC_309759	TCONS_00601660	830	2	chr5	27613177	27613897	+	0.274191	0.979749	2.33646	0.394263	0.351888	agtttgttagcttcagctataatcctgtgccatattatcggttactgtaacgcgtcTAGCGTTGTCGTTTCTTCAGTTTCGTGAGAGTCTGTTTCTCTGttttttttttCATGTAAGCCGAGTCTTCCGGGTCGTGCGTCGTGTGCGAGTCATCCGGGTTTCAGCGTCATGGTCGCGTCGTCGTGAATGATGGCGTAGTGGTGTCAGTTTGAGTCTGTACAAATTGGCTATATATATGAGCATCAGAAAAGTCGCAGCGAGTAAGCGGCACCaaaaaCTCTGTTCGTGTTCATCGTTCTTCCGAGATCAGTGAATTCGTGTgagagagagaTAGTGAGTTTACACAAATCTTAGGCTTGGCTTTCAGCAAGCTCCCGCTGTCGTCGTCCATCACCACAA…
XLOC_327272	TCONS_00608344	243	1	chr5	23775266	23775508	-	135.49	124.534	73.6185	9.1602	180.788	cccccagttgctgaagaagatgaagcggatcccgctgacgaggagttcttccaggagcaagccggctacgatgagttttagggtttcggcctagttcccaagtcgcgcctgtgatgtttggtccaagtctggcttccgtttcccttttgtaatgcagttgtgagctcgggatctatccgcagcccaacatgactgtactcctactctataataaagagacctctgttgctgtgatattctgtc
XLOC_306257	TCONS_00613606	1621	2	chr5	22001230	22001937	+	0.347447	0.533277	1.54224	1.91377	0.333161	CTCGCCGCTATCCGTTCcgcgcgcgcgGGCGATCGGGCCGGCCGCTGCCCATCACACGAGCGAGCCGCGAGAGGTGTGGCGCATCAGCGCGCAGCTTTCGCGTCCTCCCGGGCTGATCCGGCCCATGCTCGCGGCTGCGTACATATTCGCCTTTAACATTGACACGCCCGTACCATATGCCAATATACATCTGACATCGCGTGTGTAATTCTGCCTTGTAAAGAGGAGGTCGAGTTCTTTTAGTCTTTTGAATCTTGAAGCTAACTGGAGTAGCTTGGGCATGTTTGGTTGCTGCCCTGAGAAGAAATTGCTTGCCTGAGTATAACGTGAGGCTGTTTGGTTGTCTCCCTGAGACTCAAGATTCCACGCCTGGCCTGATGTCCTCCCGCACGTCGTTAG…
XLOC_292096	TCONS_00620548	441	2	chr5	1160659	1160706	+	1.39516	1.23481	0.239959	0.603362	0	CTTGGAAATATGAAGCTACGTGGCTGCCTCCATCGTATGTAAGGTAAGATGCATACTACAGGAAAGGAAGTGTGGACTGTATAGCAATGGAGACAAGGAACTGTTgggggATTGATGAGGCAAAGTTATCCTATCttttttGTTGCATTGACAGCAAGTAAAGTGAGAAAAGATGCaaaaaCAAAAGGAGAAGATGCAAAACTAGGGTTGGCCCATCAGTTCCATCCAATGGAGAACCTACGCACAGCACAGCCACTAtttttATGTTGCGATGCGCGAAATTATTGAGGGCCCCAGATTTCCATTTCGGGGTGGTTGGCCCCACCCACGAAATATTCCATGTAATGTTTCAATTTCCCACTTTAGTAAGAAAACTAAAGAAGAGTCATTATGTACGGC…
XLOC_295935	TCONS_00621324	4678	3	chr5	7045099	7045537	+	1.575	0.605641	0.252136	1.71224	1.90914	cgggcgaagattacgccctcctcgcTCCTCTTCCTCGCGTGTACTGTTGCCGCCGCCTCACTCAACTGCTGCCGCACCGGAGCCGAGGTCGTCCCCAGCCGcccccGACGGCGAGGTCCTTCCTCGCCGCCGCCGCACTCCACCTACCGCAGCCTGTCCCCGACGGCGAGGTTGTGGTTcccccGTCCACCGGACCGCCGCGACTGcccccGATGGCGAGATCCTTTCCTGCCGCCGCCGCACTCCACCGCAGTCTGGAATCACCGGCGCCGAGGTGGTTCCCCTTCCACCGCACCCGTCCGGGACTGccccccACAGCGCCTAGGTGGAAGTGGAATGCCTTTCCGTGCTTTCATTCCACGACTTCTTCACCGGCTTCCTCGCCGACGCCTACCTTCT…
XLOC_308141	TCONS_00623471	277	1	chr5	25005869	25006145	+	10.6791	14.6074	0	9.91777	10.7007	GTTAGGTTGGAGCTTCATCTTTGTCAGAGAAACTTCACATGTCATTGTTGttttttGGTACACTGGATAATGTGACATTCCAGTGAAACCATGTGGTGTCTATTGCGTATTTCCATTTTGCTCAACTGTAGTATCATGGCTTGGGTGGCTTATATTATACTGTTGtttttATCTTTGATTGTACTATTGTCTTGTTCATCTGtttttCTTGTTAACAACCATTTCtttttAtttttttCTTCCATTGTTCTTGTCCTTCTAATAGTTTGAGTTTGCT
XLOC_313727	TCONS_00624879	260	1	chr5	4321564	4321823	-	0	0	8.2057	0	0	CACATGTTCAAGGGAAAAGGGATACTCGAATCAAGAAGCGGGAAGAAGATGATGACAATATTATGATATTATGATTCGTTTCCtttttCCCGCTTTGCATCTTTTGGGTACTGGTGGTgggggACAGAGGAAACATGAATCTATAGCTCAAGTTAGAAGGCTATGTGACAAATTTAGTGCCTCTGTTCAAAATTGTGTTATTGGTATAATTTGGATTTCACTAGTTTATTTTGAAGATTGTGCTTTACTTAATGTTCTTT
XLOC_314175	TCONS_00624967	3933	2	chr5	4922451	4923153	-	2.90342	0.819639	2.09743	0.000356443	2.49551	GATTGGTGCTAGTGGTTTTGGGCCCGGACAAACAACTACTCCGTCTTCTTCTGTACcacacggtcacagtgcgtgtgctccccagagcggagagagagagagagagagagagagagagagagggaggaggggaatggatgcgcctagtgttcatggcGACGAGCAGCAATCGGCGGCGACGCGCTGCGTGGCCGCGACGCCGTCGACGTATTCTCCGGCGGAAGGTGCCCCTGACCTTGCCCTCTCCGGCAGAACAGCACTGCAGCCAGGGAGTTGCGATCTGTTTTGTCAGGGAGGCAAGGATAGCTCTTCCAGGGTGGTCGGATAGGTAGTCTCGGCAGTTCTGACGGCTTCTACGGAGGCCTTTGTGAGGGGCGGCGAAGCAGCCCCTAGACTTCT…
XLOC_294556	TCONS_00629239	1106	2	chr5	5120225	5121144	+	0.136809	0.637193	0.457957	1.69902	0.664587	aaaaaagttaataattacttaaaattttattcaaaaatttatgtaaaatatgtaaaactatatgtacatataaaagtatatttaacaatgaatcaaatgataaaaaagttaataattacttaaatttttctgaataagacgaatagtcaaacatgtttaaaaaagtcaacggcgtcaaatatttaggaatggagggagtaGTTGATTACGTCCAAGGTTTGAGTTCATTCGCAAGTTTTGGTTAAgttcaatcgttcatcgttcgatcgtttgatcgtGCAAGGGAATCAACGGGACGGCGCGGCGGCCAACCTCAACCCCTTGCCCAACCGAGGCTCGGCTCAGCTCGTGGCCAGCCGCGGCGGAGCAAGCGGCGAAGCGGCTGCGAATGCGCAGAGA…
XLOC_296119	TCONS_00629679	749	1	chr5	7279191	7279939	+	1.70047	7.08121	3.64655	9.85892	2.35535	CATCACACAACATCTGCCTTGCAAGACAACTCATCCTCACGACACATTTTGACAGGCGTGTTGCTGGAAAGGAACATATATAcccccATTCACATGGCAGAACATTGTGACCATTATGAGAGTATACACATCGTTGGAGATCTGGTGAACTCTTGTCAGGCAACTCAACCCTGAATAAGTATGGACAGTATATTCAAAAGTTAATTAGCTCAATTCATTTGAATTACATAGGCAAACGGGTGGGTGGTGGAACACATCCATAACATAATACTTATGAAAGAATCAACAATTGTAGCTACCAAAAGCTATACTTCGGTCAAACTTACGGTTCATCGCATCGCACGCAAGTCAGCAACTTTGGTCATACGAACTCAGATGGACTTTACAGATTGAAACAAT…
XLOC_314175	TCONS_00635175	3948	2	chr5	4922342	4923156	-	0.583865	1.30289	0.000245319	3.85174	1.30691	gagagagagagagagagagagagagggaggaggggaatggatgcgcctagtgttcatggcGACGAGCAGCAATCGGCGGCGACGCGCTGCGTGGCCGCGACGCCGTCGACGTATTCTCCGGCGGAAGGTGCCCCTGACCTTGCCCTCTCCGGCAGAACAGCACTGCAGCCAGGGAGTTGCGATCTGTTTTGTCAGGGAGGCAAGGATAGCTCTTCCAGGGTGGTCGGATAGGTAGTCTCGGCAGTTCTGACGGCTTCTACGGAGGCCTTTGTGAGGGGCGGCGAAGCAGCCCCTAGACTTCTTATTCCGGCTGGTGAGTGGCCAAGATTTGTCTATTGGATCTCAGCTAGTCCACACAGTGAGCTGATGTTGTTGTTCTGATTTTGTTGCACATATGTT…
XLOC_303278	TCONS_00644628	378	3	chr5	17365512	17365556	+	0	0	0.352304	2.71065	1.64205	GCCACtttttGGTGTCTGAATTACAAGCAACATGTAGAAGTGAAGATGTCGAAATGCTGTCAAGAAGTTGGTCGAGGATGTCTTGCCGTGCTGATGATTTGTATCTCACCTCAGAAGAACTATTCAGCAAGTGCCATATGGTTGTAACTTCCGAACCTGCATCCAGCATTTCATGTAGGCACCTGCTGTCAGAGCTCCCCTTGGTATCTTCTTGAAGGTCTGGATCCTCACAGTTGAGAAAATCCTTCAGCTCAGCGAAGCTATCATGATCGCCACAGTTGGAGTCGAAGGCTCTGCACTTTTCTTCTTGATCAATTGAGTGGATTGTCCCATCCTGTGCAAATGACAAATTCACTTGAGCTCCCAAATGCAGGTCTG
XLOC_294556	TCONS_00655900	809	2	chr5	5119950	5120051	+	2.35098	3.19124	1.22708	4.04466	1.90383	ATGCGCATCTTGCGGCAGCCGGGTAGCGGCACACCGTGCGTGGTCGACGGGCGTCGATGGTCGGCTCGCGGTTCGTGCTCGCACGCCAAGTGTTTGACCAAGGGGAATCAACGGGACGGCGCGGCGGCCAACCTCAACCCCTTGCCCAACCGAGGCTCGGCTCAGCTCGTGGCCAGCCGCGGCGGAGCAAGCGGCGAAGCGGCTGCGAATGCGCAGAGAGGAGGATGGCAGTGGCAGTGGCAAGgtgttgacggtcattacatacaaatttcaaccgtcaatatagctaaaataatatagaattaactatgcttgcaatgcgtatttacttcagaataatatagttccacttgtgcttagagaataacatgttgtaggaattgagcaataaaataaaga…
XLOC_296639	TCONS_00656358	708	2	chr5	7996575	7996921	+	0.115826	0.577984	1.69499	2.66211	0.178952	tatatactccgcagcgactagaaggaagaagataagttcttcccgacgtctcttgcacttcaccggttcctcctcctctgttcctccttctctgttcctgcgctgtagaatccttcaccggttatgttcacctgcacgcaaggaactccgtccgtttgagaacctgcacgggtaggcgggcaatcatgtttttgggtaacgcttcaagcgcgactgctctggttcttcgacgacaacattgcatcttcctctacttgctttaccatggtttctactagagagaacggaggaaacaacatcaacggagccaatacgaatgcttcaacatcttctgcaccgttctctggAAAAGTCACGCGCTGAAACCGACGTGTACCAACGGGAGGAGCTCGACGTGTA…
XLOC_301723	TCONS_00657528	245	1	chr5	15048686	15048930	+	0	25.8834	2.39875	3.81273	14.1117	aacactccgtcaaagggaacagCAGGTGGTATGGTAGTAAAGAGGTATCCTCAGGACAGGGCTACGTTGTTCCAGCTGGGACCCAAGCTGCCGCCCACTCCCAACGCTCCTGTAGGATGGAGCTGCTGTGTTTGTGTTATTGTGTGAGCGCGGAATTGAAGAGACTAGTGTTCCTTTCTTCTAGAGCCTCCaaaaaaTCAGGATGGGTGTGACTTTTGCCAGCTCTTAGCTAAATTCTTGCACTT
XLOC_303278	TCONS_00657893	804	4	chr5	17365780	17365884	+	0.191397	0.41064	0.674488	1.65137	0	AAGAAGTTGGTCGAGGATGTCTTGCCGTGCTGATGATTTGTATCTCACCTCAGAAGAACTATTCAGCAAGTGCCATATGGTTGTAACTTCCGAACCTGCATCCAGGCACCTGCTGTCAGAGCTCCCCTTGGTATCTTCTTGAAGGTCTGGATCCTCACAGTTGAGAAAATCCTTCAGCTCAGCGAAGCTATCATGATCGCCACAGTTGGAGTCGAAGGCTCTGCACTTTTCTTCTTGATCAATTGAGTGGATTGTCCCATCCTGTGCAAATGACAAATTCACTTGAGCTCCCAAATGCAGGCATGCAGCTGTGGGTCAGGATGGTTTAGTGTGCATGCTTGTCACAAGCTGCTAGTGGAGAATCTTTGTCCCCAGCTTTGCTTCAAGAATTGGTCAGGG…
XLOC_307328	TCONS_00658980	335	2	chr5	23669879	23669918	+	0	1.43725	3.58733	0	0	ACAGCATCTACCTCTCCTACGACGGCGTAATTTGGCGTAAgttaattatattatgggacggagggagtaAGCCGCAGCTGAGTTGCTTCAGTGCAGGCGACCAGAATGATCCACAAGTCTACAGTATCATATCAAATCTGAATTGTTGAGGACTCATTTGGATCACATAAATTTTACAGCATTCTTTTATAGGATTTAGCCCAATACCTCCAAAATTACTTTGAAATTCCTCCCtttttGCAGGCGTTTCGTCTTCTCGCTTTGAAAGCCTTGTTCAGCTTAGCTAAAAGAAAGTTTAGAAGAGCATTGTGAATCTAAACgggggAATAAGCCTC
XLOC_330203	TCONS_00665007	289	1	chr5	28550338	28550626	-	0	7.14574	0	0	0	CTGTACCTGTGTGCAAGTCCTCTTGTCCAGGCAAAGATTGAGGCAATGCTGTTTGTGCTAGTTTCACCACCTTTCTGATGAACACGGTAATGACGGGTGACAGTCCCATGGGCAGCTTCAGCTTCAATGGTTTTCCCATCAGGACATACCTAGAACATGAGTGCATGAACCAGTTAGCACCATTATaaaaaCCATGTCTAGCACACATCCAAGTGAAATAACTTGTTTCCTTATAACAAAGTaaaaaTAGTATCACCAGGCATAGTGACACATTTACCATCAATAAATA
XLOC_291591	TCONS_00665294	256	1	chr5	296215	296470	+	0	0	9.01182	0	2.54059	AGAGaaaaaCGATTCTCttttttcgtatgcacactttccgagctgctaaacggtgtgtgctttacaaaaattatttatagaaaagttgctttaaaaaatcatattaatcaatttttcaagtttgaaataattaatactcaattaatcatgtgttaatgactcacctcgtttggtgtatcttttcaatcttctcctttcctttcctctcaaacacaGGTTGGTTATGTTTAGCTTTCACATGCGAGATATTAGTGGC
XLOC_301376	TCONS_00666932	335	1	chr5	14601223	14601557	+	0	0	5.65147	2.03404	1.24036	GTACAGGCTTTGGGAGGAAGTCTGAGAGGATGGTAGTTCAGATACAGAGTGAATGAGCAGACATGTACAAGATGATGGCtttttGCAGGAGCAACAAATGTTGATCTCTGAACCATTGTATATTGCTGATGTAACCATTTGGTCTAGGAGTCCTGGTGTGGCAGCTCACATTTAtttttATAGCTCAAGTGAATCATGACATAGTTTCATCtttttCCttttttATTGTCAAATTTCACTTCTATGACTGTATTTAGTTGTCTCTGTATTGTCAAGTGACCTCAAGCTTTGTTGGGTGATGCCTCCTTGCCTTAAACCGGATACAGGCCTTGATG
XLOC_303277	TCONS_00667245	754	6	chr5	17361176	17361403	+	0.315666	0.226113	0.925838	2.72391	0.10138	CTTATTACTCGTCTCCCACTCTCTCTTCCCCAAAATCTTTGCAtttttCGATCGACTTCTTCCTCGAGGTTAGTTTCTAGCAGCTTCTCGAAGCTTCCCTCCAGTTCTGCATCCCGGTCGCTTGGCACCACCCAAGGCATGGGCATGGTTGTGTTCTTGGCTATTGTGCGGATGCGCGCGATGTAAGAGTGAGTGGTGCGTCCTCAAgcgcgcgcgcTCGCCCACAAGGATGGGATCGATGCGAATGTGCGAGTTCGTGGCAGATGGGCAGTTGCTATGAAGGAGGCAGTATCAGAAATCGGTGATCACGGAGTTTATGCACGCTGGTTTGTCCTCCAGAGGGATCGATCACCTTGTACAATGAAAGGGATCCATGCCTGTACATATTTGCAACAAGGA…
XLOC_309162	TCONS_00668518	255	2	chr5	26623825	26623866	+	0	3.17091	12.9257	0	2.61213	GATGCGAGTGCTCAGTCACGAAATGCTCTTGGCCAATCAAAGCTTTTCCAAATATGTGAGGTAAGGAACAGATGGACATGGAAGAATTGGAGGTAACCAATATTGTTATGCATATATTTTCCTATCTGAATTCGTTGTAGAGAATGGCAGATTTCCTTCTCACAGGCATAATTGCAGACGGTCAATACTTTGAAAGGGTAGCTTCGGTTAGAGGTTTGTAGTACCCTTGCTAGCATTTATCTACTCATCTTGGAG
XLOC_309770	TCONS_00668698	461	1	chr5	27632510	27632970	+	0.253326	2.22905	16.777	0.819741	0.49441	AAAGAATAtaatctatctattatattattaaaggaatagaaaaagaagcctccacgttcgctctcatggcctagaaattctcacattaatcggagaaaaagaaaagacagagtccatatagaaatacaatttagaaatagctgaaatttggaattaaaaaataaggaatattagaagaggagactagagtccatatagaaatacaatttagaaatagttgaaattcggaattaaaaaataaggaatattagaagaggagactagagtccatatagaaatacaattaggaaataactgaaattcggaattaaaaagaaggaatattcgaagtagagtatagagtccatatagaaatacaattaggaaataactcaaattcggaattaaaaaataaggaat…
XLOC_312798	TCONS_00669402	236	1	chr5	2783098	2783333	-	9.58746	41.3419	56.3165	5.18986	9.59499	GGTGGCGGCATGGTGGCTTCTTGGGTCGGATTTGGATTTGGAGTCGGAATTGAGGAATTCAGTGAGAATATGTAGCTCGGATCATCTTTCATCCTACTGGTCACTGGTTTGTTGATTTGGGTTGTGGAATGATTAAGCCGGGAGTGATTTGCTGTTGCTTTGCGGTTTCTCTGAATTTGTTGACGGCTACAGTGTTCAGGCAATCATGGAGATCGATCTGCTTGCTTGCACCGAGC
XLOC_321948	TCONS_00670853	200	1	chr5	15780670	15780869	-	0	0	68.9786	0	0	GTGGTGGCCTGGTGGGGACCACATGTCAATGAACATTGAGAAATATTTCCGTTAGTTGGAGAGTTATaaaaaaaTTGATTTGTTTAATTTGCTACGTGACttttttAATCTGAACATCCCGTTTCTCTTGGGGttttttttGCTAAATAAAATAGTCGTCATTCTTAAAATAAGGCATTTATATTTCGGTGACTACTCCC
XLOC_323567	TCONS_00671199	1090	2	chr5	18145756	18146583	-	3.20734	2.11123	2.39629	0.274832	2.73204	CGCGAGCCAGTGGGGAGAGTCGCCGCTGAATGCAGGAGAGTCGCCGCCACCGTGACCGGAGAGGTGACAGGCCGATGAGCTCGCCGCGAGTGGGGATGGGGTCGCGCGGCTGCCGCGTGAGGCCAGGGCCCTGGCCCTGCCGTGCCGCCGCGTGGAGGCGGCCGTCCGCCGGGCCTACACGCGGCCGGCCGGAGGCGTGTGGAGGCGGCCGTCCGCTGGGCCTGACGTCGATGAGGTCCAGCCGCCTCCCGGTGCGGAAGAGGACAGTGCACAGCCTAAGGTAGAGAACAAACAGCTAAACTGCTGCTGCTGCAATTTTGGAGATACAGAGCAAACAACTAAACAGCTAAACAGCAATTTTGGAGAACAAACAGCTACACAGCTGCGAACACCATAGCC…
XLOC_332206	TCONS_00673195	1499	2	chr6	1349744	1349887	+	0.211904	1.08147	1.91784	2.60347	0.447142	CGACAGTGGTCATCATCATTGGCATCCATGTTTATCTTGTCAAGTAACTCCtttttgggggTGTCAAAGCCTACAAGCTTTGCTTCGTCGATGTTGCTACGAGAATGATTCCGAACATCCTCCATGGACTCGATCTCATCGAAGCTATTCGGTGGCGATCTTTGAGATTTGTCAATTGCTGCAAGAGGCTTTGGTTTCCGACATGGACCATAAACTCTTCAAGACAATCTTCAATGTCGTAGGACAAGCTCCTTACTTGCTCAGCCCACACCTTCAACAGCAGGTCCTTCTTCTTCATTGTTTCAGCAGCTATTAGGAACGCTTGCATTGtttttAGCTCATCATTCATGAACCTGCCaaaaaaaaaaACAGTGGTAAAACAAAATTTAGCACTCTTGA…
XLOC_334701	TCONS_00674330	3418	2	chr6	5892507	5892942	+	2.36468	2.77314	1.68972	2.91908	2.43905	gttgatgcggtcaaagggttacagatccaaatcgaatcccgtttcttgctccttctgcccgactcctctcggcccgattggcgccgccgcccagcgcctgccgtgcctctctccccactgaccagccgagcaccagagccgccgcaccccaccaccaaaccgcgccgccgtcgaaaatcgcctaggttcccgccgccaacgcccgtcctcgagtgcatgcctgcaggtcctgctgtcgacgcctctgaagacccccggtgatggacgacgctgccccgacgcaggagaggacgcctcctctgccgccggtgtccgccgcctcctccaagagccggcaccgccgagcttccgccgcctgcacctgctgctcgccgaagccgtgcagcgccgccggagccc…
XLOC_334701	TCONS_00674331	2851	3	chr6	5892507	5892942	+	0.18422	1.66838	0.909382	0.715763	0.728797	gttgatgcggtcaaagggttacagatccaaatcgaatcccgtttcttgctccttctgcccgactcctctcggcccgattggcgccgccgcccagcgcctgccgtgcctctctccccactgaccagccgagcaccagagccgccgcaccccaccaccaaaccgcgccgccgtcgaaaatcgcctaggttcccgccgccaacgcccgtcctcgagtgcatgcctgcaggtcctgctgtcgacgcctctgaagacccccggtgatggacgacgctgccccgacgcaggagaggacgcctcctctgccgccggtgtccgccgcctcctccaagagccggcaccgccgagcttccgccgcctgcacctgctgctcgccgaagccgtgcagcgccgccggagccc…
XLOC_336492	TCONS_00675005	1182	3	chr6	8939355	8939540	+	1.32154	0.875572	0.568056	0.344846	2.38294	CGCCTCGCCTcccccACCTTCCGATTCGCTCGCGTATTATATTGCGCCGTCTCGAGACTTCTAGATCCTTCCAGTGGAACCCGCCGCCGCTTCTGGATCCTTCTCCTGCCCCTCATTTTAAGCGCCACCTcccccGcccccccACGCCACCGACCGAGCTGCCGGCGGAGGTGCGAAGCCATCGAGTTATTGCATATGGTGGCACCAAGCATGAGGTTACAACTGCATTACTTGCAAGGGAATCACAAGTCACAAGAAACACATGTTATTACAATGGATAATCAATGGGTCATCATACTATGACTTTCTTGCAAGTTGTGCAGTTGTTGCCTCAAGCTTGCTGCCTCCGTCTGTCAGAACTGCAACTAAGCTAGGAAGTTCAATCAGtttttttttttt…
XLOC_337963	TCONS_00675578	951	2	chr6	11872986	11873714	+	0.831442	2.34354	2.06988	0	1.2354	CTACATAGTTGGAAcccccTATCTACATTTACTACTATAAAGCAGCTCTAGGAGTGAGCCACGTCATCGATTAAACCAAGCCGTCCGATTTAATCTGTAGTAAGAGACTCAGCTGTGCGATTTATTTCCATTCGACGGGCGGTACCCACCACGCCTCCCTATCATCTTTCGTAATTTTCTACGTAAAACCCAGCAGGCGAGGCCCAGTCCAAGAtttttGCATCGGCCCATCCACCACCACGGGTAAAGCGGCTGCTCCACAACCACAACCCCGAGCCGCCATCTGCACGAGTTTGCGACGCTAGCGATTCGCGAGAAAATCATGGCGTTCACCTTCCCCGGCTCTTCCGTCCCTGAATCGAGCATTCGTTCTTCAATAATTGCACCaaaaaCTGTCGC…
XLOC_338501	TCONS_00675769	878	2	chr6	13098556	13098656	+	0.253181	0.271085	2.20313	0.804208	0.225659	CACGAGATGGCGCAGGATGCAGCGCGTGCGGCGGCGGGCGACTCAAAGGCGACGGCGACGGCGAGGTGGCGCTCTCCCCTCCGGTGGCCACCTTATCACCGATGAAACGGGCTATTGTGAAGGTGATGGGGTGAGTGTACTGGCTTGAGGGGTTTGTGAGGCTTATGTTCTTGGATGACCAGACATTCTAATTATGAGAAACGTCAAGGGCCTAATTGTGAGGGTGGCATCCTCACCCTGTGGCATTAATTGATGCTGCTGCTATAtttttGCATGAATTCAGACATGTTTGTGAAATCATTATCTTTGAGCTCTAGGCCTTGATGATACTACAATATCATTGTTTTAATGATTAATCCATAGTGCAATTCTTGCACTGAGACATCAGACGTGGTTATG…
XLOC_339499	TCONS_00676141	301	1	chr6	15349538	15349838	+	0	2.31593	2.3316	12.7692	0.981991	gcgaagtctttgtagttcgcccgagatgccttcgcccgagatgcctttactttcggaataccgacgcggctttccagccttcgccatcttcgcttatggctttcgccatagggcttcgcctgaatggccttgacgtctttggcttgaatccttgctggtactatagtttcggcaggtccggccgaagggcttcatggcatgcctccaacaATGTTGAATGCTGCATGTGGTTTGACATGTTGTATTATTTAAATTTCATATGTTCTACACATCTTAAATTTCGTATTTCCCTAAGACTGAt
XLOC_339710	TCONS_00676232	309	1	chr6	15696944	15697252	+	0	1.01703	6.25369	0	0.865312	gttcatcttcaacctcaggacagccgaactgagaccgagttggctcggtttttctcctccgaatccggccttatctctcgtgtattccgaaaattagttgaggggatttgtttcccttatcctcctctatctcttcccccaaaaatccagttttatccctttgaattcgacgcgaatttggattcgtttgcgagtttatctctccaccaaaccctaggttttcccggcgcgattccttgcgttccaagcccgatctctctctcccatggctataaatagagtcccctccctctcctctttcgtttgcca
XLOC_343189	TCONS_00677567	2082	2	chr6	22740588	22741422	+	1.03251	0.7584	0.73789	2.44241	0.156365	cacacacacacaacactcctccccttcctccccttccccttcacctcaactccccctccccccttcactaacggcgacggcgacagcgagcggcggcctggcggcaggcgggcggcggcctcccctccagcggtggcagggccgcggccaccgaagcggcagagatggcgagatgggaggcagcggacggctggcggcctctcctccgctggaaatggcgggaggggaggcagggcggcggaggcgtccgggaggcggcgcacggccgggcggacggcagcggcgtgttttgtgaattttttttatttttggaatgatttgtaaattttgttgtagattattttagatttggggataattttgtgaattacttgtggattgcggatgattttttggaTG…
XLOC_345609	TCONS_00678537	2091	5	chr6	26554568	26555345	+	0	0	0.626702	1.64831	0.522124	CCAAACACCAAGAACTCCTCCtttttttCTCCTGTAATAATCCTGTACCctctctctctATCTCCCTGCAGCTGCTGCCTAGCTCCAGTACGGCCACCGTCGTCGATCGGtctctctctctcACCGGATCCGAGAAGCAAAGAACCGATCttttttCTTCttttttCCCCTGCGTGATGCTTCTTGTTTACTACTACGTGGGTGCAGTGCAGGTTTGTTGATCGATCTTGGGGCGGGGCGGGATCGAGCATATGAAAGGCGAGATTGTTGACAGAAGAGAGTGAGCACACGGCGCGGCGGCTAGCCATCGGCGGGATGCCTGcccccGCCGCGTGCTCGCTCCTCTTTCTGTCAGCATCTCTCATCACTCCCTCCCGCATcccccGCCCCGATCTCGCG…
XLOC_349529	TCONS_00680295	870	1	chr6	2232859	2233728	-	0.769369	2.01404	3.46913	2.21709	1.3982	ATTTGATTATCTTCTGATTCCGTAGCCAATTAGGGTAGGCGGCGCCGGCGCCGGCGCGCGCGAGGGGCGGCGACCGGCGGCGAAGCGCCTCCCTCCGCGcccccACGACCTCTGCGCCGCCAGATCTGGCCCCGCCTCCACCGCCGCATCCAGGTACGTCCACCTCCGCCGGCCTCTCCTCGAACTCTACTCTTTGCTCACACGAGTCACGACGCCGCCGCCGGGCCGCCAAATccccccccccccACGAGACCCCAAGGATTTTGGCCTCCAAATTTGGCGTGCGCGATGTCGATTCCGCTGCAGCGATCTATGATATGACGCGCAAGTTCTAGGATGAAGGGCGACACAGAAGATAATAGAGTTTAGAATTGAGAATTTACAGAGaaaaaaaaaTTA…
XLOC_350770	TCONS_00680856	3432	4	chr6	4463757	4465446	-	1.62114	1.62516	1.48628	2.52682	1.95113	CAAACCCTAGCCCTCTTGCCCGCTTCGCAGCCTCTCCCTTCTCCTCCCCTCGCGTTCGTCGCCGCCGCCACCGCTGCCGGCGCAGCCGCGCAGCCCGCGCTCTTCGAGCCATCGTCGCTGCGTGGACGAGAGGAACGCGAGCCGCCACCGCCCTCTTATCCCTATTCATCCCCATGCGGCCACCGCTTCCCTCTCCTTTGCGCTCTCCACTCCGCTAGGTGAGGTGCTCGATCTGGTTCAGGGGCCGCCGGAAGCGATGGTCTAGGACGCCCCACCAGTTGATCCAGTCGCCCTTGGTCCGTCCTCCGGTGCCAGGGACACGCCGCCTTGCACGCGCTCATTCCTGCGCTCCCTCAGCTCCTCCGTGCACCTGTCGATCTCGCGTCCACCCCGACGGCC…
XLOC_350770	TCONS_00680858	3445	4	chr6	4463759	4465446	-	0.817912	2.04248	1.2797	0.728872	0.890828	CAGAGATTTCGCTAGCCCACACCAAACCCTAGCCCTCTTGCCCGCTTCGCAGCCTCTCCCTTCTCCTCCCCTCGCGTTCGTCGCCGCCGCCACCGCTGCCGGCGCAGCCGCGCAGCCCGCGCTCTTCGAGCCATCGTCGCTGCGTGGACGAGAGGAACGCGAGCCGCCACCGCCCTCTTATCCCTATTCATCCCCATGCGGCCACCGCTTCCCTCTCCTTTGCGCTCTCCACTCCGCTAGGTGAGGTGCTCGATCTGGTTCAGGGGCCGCCGGAAGCGATGGTCTAGGACGCCCCACCAGTTGATCCAGTCGCCCTTGGTCCGTCCTCCGGTGCCAGGGACACGCCGCCTTGCACGCGCTCATTCCTGCGCTCCCTCAGCTCCTCCGTGCACCTGTCGA…
XLOC_356312	TCONS_00683071	232	1	chr6	14672543	14672774	-	0	20.62	0	6.02597	38.9595	gtcgttaatgctggaaacgaatcccatcgcactaatcggcgaaaagcttgacgctacccctacctggcgcaccaactatcgaaacaagatttcggcaatacaataagggggtggctatcaagcaggaaaagtggatgggtttggagacaagaaatttgtacaatttcaggccatctcaatgagaagtaataccctactcctatccggggattgatccgccgagtgtgttatt
XLOC_356903	TCONS_00683290	1295	2	chr6	16100110	16100414	-	1.32289	0.851553	1.10477	0.836519	1.57453	tattattattattattattgttCGTTCCTTTACAGATTTTGCAAGTTTTCCCTTTCATCGCACAATCAGTTGATCTCAGTCAGTAACATGCTTGTTGGTTGTCCACACAGTTTGTCAATATAAGCCTTCTTAAAttttttGAAAGTTCACTGGTCAGAGGCTTTTCACTGACTAATTAGGTTAGGAACAGCAAGGTACAGAAATTACTAAATGGAGTTAGATTCAGCCAGTGCCCACTGCCTAGTGTTTATTGATCAATTAATCTACCACCTCCTCTTTGTGACCTCTTGTTTGCTATTCACATTCACCCATATGGTCACTTACTCACAAATCTGCCAGCAGCTGATCTCCCAAAATAACTGGTGCATACTATACTAGCTAGTTAAAGAAGAATACTTT…
XLOC_357011	TCONS_00683338	682	3	chr6	16308794	16308846	-	2.02966	1.65516	2.98869	12.8058	1.98623	CTCCCTCCTTCCTCGTCGCGATCCCGAATAAGCGCAAAAGATGTCGGCACCTGCCCCAATCCATCCGTGGCAAACCTCTTCCCCTAGCTTCGCGCACGCGTCTcccccTCTCTCGCTCGCTATTTCCCTCGTTCGCTGCACGCCCCTCTTCCCTCCTCCCTAGCGCCACGCCGCCCCAGCCCACCCATTGATTCTCCCCGTCGCCGCTGCCCCATCTGGAATCCGCCGCGAGCCTGACTCCGGGCGACGACCGGACGAGGAGAGCTCGGCGGCGGGCAGACGCATCCTTTTGCTCTCTCCCCTTCGACCACCTCCAATGCCGCCGCACGCCGCATCGCTTCTCCGCTCTCTccccccTcccccATGAACCACCGCTGCCACACCACGCCGTCCCAATCC…
XLOC_358262	TCONS_00683831	643	1	chr6	19310731	19311373	-	1.3506	5.68799	6.27352	1.16591	3.12979	GTCCCATCTCCCCATCTTTTCCTCCATCCGGCGCGACCGCAGAAGGACAACGGCAGCAGCGGCTCCCGAGCACTCTCTCCGCGGATGGCGTCGAGGACAGGGACGCgggggACGAGGCTGAGCACCATGTGGCGGAGGGTGGGGAGGGGCTGAAGGTGAGGTCGCGGTCAATGGCACGGCGCGCAGGGCGAGGTACAGGTTGTGGTTGCCGCCCTGCAGGTGCGCGTTGGCGCGGTTGGCGAGCACCAGCAGGCGGACGCGGCGGCGGGAGGAGGCGAGCGCGGAGGAGAGGTTCCCGGCGAACCCACGTGCAACGAGGAAGGACTCGAGCGAGGCGAGCAGCAGCGCGGCGAAGGAGAGGAGCACAGCGTGGGAGCCCGAGAGGGAGCCCTTGAGCGC…
XLOC_359655	TCONS_00684354	1616	2	chr6	21936521	21937111	-	0.232184	0.323329	0.901194	0.366428	0.435964	CAACAATCCAAAGCCCACCTATTCGTTGTTGTTCGTTAATATTAATCCAAGCAGCCCAATACCGATCATTCTAATCAGTAGCCCTAGGTTAGAAGTCCTACCGTCTCCATCCCTGCGAGTCCCACTACGCCGCCGGCAGACGGTTAGGTGCGAGATGAAGCGATGGCGCACGGCCATGACCGTGATACGGTGGCTCCGATGTCAAGCATCCAAATCATTCGAAGATGCGGTAGTTGCGATACGGGCGGCGGCCGTGTGGCAACGCATCGATGGCAAACTGCCGTGATGCGGTGGCCGCGACGGCAAGTCGGCACTCATCCAGGTCACCGGGACGTGGGCAGGAGCTGCGTGTCCTTGAGCAGCGGCTGTGAAGTCGTGATGCACAACGATCTGTTGCTG…
XLOC_359655	TCONS_00684355	1087	3	chr6	21936521	21937111	-	0.137593	0.756592	1.22186	0.429883	0.505842	CAACAATCCAAAGCCCACCTATTCGTTGTTGTTCGTTAATATTAATCCAAGCAGCCCAATACCGATCATTCTAATCAGTAGCCCTAGGTTAGAAGTCCTACCGTCTCCATCCCTGCGAGTCCCACTACGCCGCCGGCAGACGGTTAGGTGCGAGATGAAGCGATGGCGCACGGCCATGACCGTGATACGGTGGCTCCGATGTCAAGCATCCAAATCATTCGAAGATGCGGTAGTTGCGATACGGGCGGCGGCCGTGTGGCAACGCATCGATGGCAAACTGCCGTGATGCGGTGGCCGCGACGGCAAGTCGGCACTCATCCAGGTCACCGGGACGTGGGCAGGAGCTGCGTGTCCTTGAGCAGCGGCTGTGAAGTCGTGATGCACAACGATCTGTTGCTG…
XLOC_361564	TCONS_00685020	232	1	chr6	24792414	24792645	-	33.7197	20.8371	0	42.3148	0	CCCTGTTACTGTTACATACTCCTAGTAAAATTCATGAACCAGAGtttttttttGTTTCATCTCCAATTTTATAAGGGAGTACAGCTTTGTACGGTCTCTTGTTTTGTATGCGATTGGCTGGGATAATTTGATAATTGCATAATTGTATTTGAGTTTGGCTCGGCTGCACCTTTTGTGCTATGGATTGGTATGTGTGTTATCCACGATGGATATGAAGGCGACCtttttGGAC
XLOC_336492	TCONS_00688380	689	2	chr6	8939361	8939540	+	1.30219	0.991889	0.201142	0	4.21175	GCCTcccccACCTTCCGATTCGCTCGCGTATTATATTGCGCCGTCTCGAGACTTCTAGATCCTTCCAGTGGAACCCGCCGCCGCTTCTGGATCCTTCTCCTGCCCCTCATTTTAAGCGCCACCTcccccGcccccccACGCCACCGACCGAGCTGCCGGCGGAGGTGCGAAGCCATCGAGTTATTGCATATGGTGGCACCAAGCATGAGGTTACAACTGCATTACTTGCAAGGGAATCACAAGTCACAAGAAACACATGTTATTACAATGGATGTAAGAtttttttATTCCCAGTTTATTTTCCCATGATTTTGCGACAGTGAATAGTTTTAttttttttAAATAAAATGAACTTACATGATCATTGATGTTGTCTTTAACAACAACTCACCAATGAAC…
XLOC_336492	TCONS_00688381	1505	2	chr6	8939361	8940456	+	3.54192	2.50843	0.672302	0.294088	9.27187	GCCTcccccACCTTCCGATTCGCTCGCGTATTATATTGCGCCGTCTCGAGACTTCTAGATCCTTCCAGTGGAACCCGCCGCCGCTTCTGGATCCTTCTCCTGCCCCTCATTTTAAGCGCCACCTcccccGcccccccACGCCACCGACCGAGCTGCCGGCGGAGGTGCGAAGCCATCGAGGTGAGTGGAAGCTTCTGGAACCTTACCCTCCtttttCCTTTCTATCTCGCTGCGGTTGGCTTAATTTGCCTCTGCGGGCGCGTCGCGGTTTTGCTTCTAGAACCTTCTAGTTCTTGTGGTGGTATGAAGTTTCTCCGTGAGTGTCAAATGTGGATCCGCCATTAGAGATGGATTTGAGTTCGCTGTGCTTTGTGACGATAGGCTTGTTTCGGTGGAGAT…
XLOC_339501	TCONS_00689042	355	1	chr6	15351395	15351749	+	0	5.23023	3.39407	12.6646	0	ATTTGATTAACTGTGTATAGTGCATTTTGCTACTAGCATATGGTAGCCAtttttATCCTGGCATATTGGGCTTAATCGCAATAAAAGTCTCAATTATTTCACTAGTGATAATTCTTGTATATTGACACTGTACCTCATTTCCTTAAATTTAGAGATTTGTTCAATTATCTCTCTAGGGCATGGttttttCCCTGAACGTACCTTATAATGACATATGTTGGTGCTCTTTTCTTAAGATGCATATTTTGGTGCTCTCTGCTTAGACATTGCTGAATAGCTGGCTGTATCATAATATTGTGAGATTGGTTTGAACAAGGGCATGGGCAGATGTGTAAAACTCATGCTTCATTGTCTT
XLOC_343189	TCONS_00689914	1449	3	chr6	22740585	22741422	+	1.68942	1.42126	5.29775	2.59463	1.54056	caacacacacacacaacactcctccccttcctccccttccccttcacctcaactccccctccccccttcactaacggcgacggcgacagcgagcggcggcctggcggcaggcgggcggcggcctcccctccagcggtggcagggccgcggccaccgaagcggcagagatggcgagatgggaggcagcggacggctggcggcctctcctccgctggaaatggcgggaggggaggcagggcggcggaggcgtccgggaggcggcgcacggccgggcggacggcagcggcgtgttttgtgaattttttttatttttggaatgatttgtaaattttgttgtagattattttagatttggggataattttgtgaattacttgtggattgcggatgattttttgg…
XLOC_347278	TCONS_00691057	1570	2	chr6	29343901	29343916	+	0.924779	0.257525	0.249812	3.63151	0.078039	CTGATTCTTCCTGCTGGGGAACACACTAGCTACTATACCTACACATCGGCCATACTGGGGACAGGACGTTCAGAGGGAGGCTTATCCAAAACGCCTTTACAAGACGTGGACGCCGCAACTGATCGTGATCGGTGACCAGGTTCAGCGGAGAGCTTATCTAGTATAGCGCTTAGTACTAATCGACCAGGTTTTGCTCAATAATTAGCATGGATTTGACGCGAAAACACTCAGAATTTCTTATGATTTTGGAAAAGAATtactaattcatcttaaaatataacaacttttagttattactggatatacatttatctagttttatagccaaagatgtttaCTTCCTCTGTCTTATaaaaaaaTCAAAGTAGTACTAGATATCTAGATTTAgggcccctttga…
XLOC_352228	TCONS_00692522	1110	3	chr6	6788380	6788936	-	0.123171	0.656903	0.654058	1.12862	0.0591509	GCAGATGcccccGCGGTCACCAGAGCTAGCATTGCCTTCACAAGAATCACAGGATGAAAGAAGAAACTTAGTGTTCAAAACTGATATGCAGTAAACTGGAGAAAGTGATAATCTCACCGCATCGaaaaaGATCAAGATGAGCCTGCTATACTTAGCCCTGCTCCTAATGACGTGCACAATTGACAGTGGGAGTGAAAGGATGAGATAGGCAGAGACAATAGAGTTTGCCACCACaaaaaaCCTGCCAACAAGAGATaaaaaTGATCGAACCATCAGATGTCCATAAGTTATCTAAAGAAGCAATGCTATCAACTATTGAGGAGGCTTCTGCAAGTACGTGAGAGTTGGGAGATCGCTGTATTGCGCCTTGAACCGGATGAACTGGGTGAAGAAAGGCAG…
XLOC_353778	TCONS_00692922	901	2	chr6	9225705	9226492	-	2.11653	1.9166	3.95202	10.2701	0.939577	GCGGTggcgagggcgtgcgcggcggcagcggccgtggcgagggcgggctggtggcagcggcggccgcggcgagggcgaggacgtgcgcgcggcggccgcggtgagggcgtgaggcggccacgcgcggagcttcgacgcggcggcaagggcgtgcacggcggcggccgcagcgagggcgagggcgagcgcgagcgcgcggcggcggcggcggctgcGAGGGCGGGCAGGCTCCTCACTGGCCCTGGCAGCGGCTACTGTTGTTGCTCCCGTGGCCGCTGGCTTCCACGCTGACTCGCCGAGGCGTCGTCGTCGTCCGCCTCCGCTTCCACGCAGGAGTTCAAGCTCTCCCCGACCTCTGCCCTCTCCCCTGCCGCGAGTACGCCGCCATCGAGAGGTCCG…
XLOC_361781	TCONS_00694975	3334	4	chr6	25121724	25123305	-	2.26695	1.52836	2.79136	3.55784	2.28545	CGGGTGGTTTCCTTCTACACGCGTCGTTGTCTCGTCCTGGGACTGTGAGGTGCCTCGCTCTTGCGCCGCCGCTGCGGAGAGGGGTGGTCGCCGGGAGAAGGAAGGAAGGCGCTACATGGCGCCAACTCTAACGGATCCGGATGGTGTTCCTCGATGGGATCGGAGGAAAGGGCGGCAGCCCTCCAGGtttttGTGCGTCCCATTCGACACCGATTTCTTCtttttACGGAGAATCATCCGATCCATTTCCTAGGTTTTCCTAGGTTGGGGTAGTATATTTGTTTTCTGTAATCCTTGATCTAATCAAGTAGCCGCAGTAATTCTTATGCGATGTTATCTAATTTTCCCCTATCCGCTTTCTGATTGGCACCATAGTACATTTGtttttACCCTTGACTA…
XLOC_361781	TCONS_00694977	1606	3	chr6	25124665	25124682	-	1.163	1.23311	0.109234	2.79387	1.26396	GTCCTGGGACTGTGAGGTGCCTCGCTCTTGCGCCGCCGCTGCGGAGAGGGGTGGTCGCCGGGAGAAGGAAGGAAGGCGCTACATGGCGCCAACTCTAACGGATCCGGATGGTGTTCCTCGATGGGATCGGAGGAAAGGGCGGCAGCCCTCCAGGtttttGTGCGTCCCATTCGACACCGATTTCTTCtttttACGGAGAATCATCCGATCCATTTCCTAGGTTTTCCTAGGTTGGGGTAGTATATTTGTTTTCTGTAATCCTTGATCTAATCAAGTAGCCGCAGTAATTCTTATGCGATGTTATCTAATTTTCCCCTATCCGCTTTCTGATTGGCACCATAGTACATTTGtttttACCCTTGACTAAATTACAGTTCAGAGTCTAGTTCAGTTTCATTG…
XLOC_363939	TCONS_00695582	221	1	chr6	28538760	28538980	-	0	24.6349	31.8734	4.77514	4.39401	cataaactgagcttccaacttttcccaaattatctttggtaaggtctcctccatcacatggtacatgacctgatctgagagacatagccttattgtcgcagccgcctgcaactgcatctcctcccaatcgtcatcctccatcttggccggtttgacacccttcaaagcctttgaaactccttgttgagctaacaaatctttgaccctagtttgccacaagc
XLOC_332206	TCONS_00696282	491	2	chr6	1349994	1350117	+	0.66239	0	0.38267	1.43118	0	CTTTGAGATTTGTCAATTGCTGCAAGAGGCTTTGGTTTCCGACATGGACCATAAACTCTTCAAGACAATCTTCAATGTCGTAGGACAAGCTCCTTACTTGCTCAGCCCACACCTTCAACAGCAGGAGGTCGTCCTGCTATGTctggtgtcacatggtctcctgctaaacatgcgaacatggtgtcacatggtctcctgcaaaacatgccaactggtgtcacaCATATCAAGTTTCAAATTAGTACTCCGTGAGATGCAAACCATGCACACATACGACCTGCTCCAGTTGGAACAAATTTGTGATACTCCGTGAGATGCATGTCCAAATAAATTGACCAAGCTGGGGCtagagcaagtttaatagtatagccaactactagctctaatttatctatagct…
XLOC_334701	TCONS_00696940	2297	4	chr6	5892471	5892942	+	3.77984	4.28811	5.19984	7.68412	4.54454	accggaacaggtgtcctttactcggtcaaagaatcagttgatgcggtcaaagggttacagatccaaatcgaatcccgtttcttgctccttctgcccgactcctctcggcccgattggcgccgccgcccagcgcctgccgtgcctctctccccactgaccagccgagcaccagagccgccgcaccccaccaccaaaccgcgccgccgtcgaaaatcgcctaggttcccgccgccaacgcccgtcctcgagtgcatgcctgcaggtcctgctgtcgacgcctctgaagacccccggtgatggacgacgctgccccgacgcaggagaggacgcctcctctgccgccggtgtccgccgcctcctccaagagccggcaccgccgagcttccgccgcctgcacct…
XLOC_335620	TCONS_00697123	644	3	chr6	7422514	7422655	+	2.43323	0.728059	0.354216	0	2.21123	CAAGAGTTATCGGGACCGAATCGCCACCCGCCGCCGCCGCGGCCGCTCGCCGCTAGCCGGCCGCATCCCCGTTGCATCTTCCTTTGGCGGAAGCGGCACTCCATCCAGTCTCGCCGAGTCTCCGGCCGAGGACTTCCATCAGTTCTTCATCCGTGCTGTGAGCGGATGCCGGCAAGACGACACGAGCTGAGCCGAGGCAACAATACGTTAAGaaactatggagaagaccaaaaagagaggctagaaggatgatgtcaggcgttgaagtcaagatggagggccaactcatatcaagtttgagtctaccttaggctctaggagtagtctgcgctaaaaacatcacgcagccgcattcagactcacatatggaaagctaacgagaccacctttccaatgggt…
XLOC_336368	TCONS_00697262	478	1	chr6	8741407	8741884	+	5.60327	2.05078	0.605941	5.04527	1.13517	AGGAGGTGGTGTTTCTGAACTCTGAAGAGACGTGTAGCTGGTAAATAAACCAAaggccgagtttagttctaaaatttttctttaaacttttaacttttccatcacattaaaactttcctacacacagactttcaacttttccgtcgcatcattccaatttcaaccgaacttttaattttggagtgacctaaacaaacccAAAGTTTGAGGGaaaaaGAGATTTGGTACTCACTATCATGCAACCAGCAAAGCCggggggTCGAAGCCaaaaaCCATTGATGAACAAGAAGACATGGATAAGCAGATTAGGAGGAGATGTCGGCCAATGGCGCCGAAACTTAGAACAGCtttttCCACGCTGCACTGCTGCAGCACAGTACTGAAACGACAGCAGCCGCT…
XLOC_338654	TCONS_00697651	268	2	chr6	13384462	13384649	+	1.86453	0	1.37848	22.2319	0	atggactgctccgttttccatgcagagtagatttgttcccaacaagtcctaccgaactcagcctTAACGGAATAAGGGCAAACCCAAGCTTTAGATTCAAATAACAATGTTAAAATTACAAAGTTATAATCGACGATGTAAACAAGGAGCACAGTTGCCTCTTAAATCAAAGAGATAATTTATTTTGATCCTCTTTTCCAACTTTATTCATTTAACCCCACTTGCTATTGGATCGTCTTCTTTCTATAGAGTAAATACATCTCTTCTT
XLOC_339860	TCONS_00697836	519	1	chr6	16026881	16027399	+	4.55203	8.85154	27.6685	5.55437	8.25111	TTATCTAAGGTGCTATACGTTTCAAAACTAAGCACCATATTTAGCTACCACCAACAGGAGGAACGACAGTCTGTGCAATGCACGGGCTGACAACTAGTTCCCCTAATTACACAAATCTAACTAGACAAAATTAAAATAGGCACGAGAGAGCTCCTAGGCTCTGGTAAACTAAATaaaaaaaaTGAATAGGGTTGAATTACACCTCACAAATCCAATTTGTAGGGCGCGACCCATAGTGAGaaaaaaGTTTTGTTGTGACAAGGTCCAAAGTGTGCAGCCTCAGTTGCAAATTCCTACTGATCATCGTGCTATTGTATTAAAGACAGGTCCCAAGCCAATTGGTACACATGAATATAATCCACAAAGGACTAACCATCTTCCTTTTATTaaaaaaTTATC…
XLOC_345609	TCONS_00698922	1642	5	chr6	26554545	26555345	+	1.5343	1.15591	0.646906	1.48838	0.671473	CCAACATTCACATTCAGTGCACCCCAAACACCAAGAACTCCTCCtttttttCTCCTGTAATAATCCTGTACCctctctctctATCTCCCTGCAGCTGCTGCCTAGCTCCAGTACGGCCACCGTCGTCGATCGGtctctctctctcACCGGATCCGAGAAGCAAAGAACCGATCttttttCTTCttttttCCCCTGCGTGATGCTTCTTGTTTACTACTACGTGGGTGCAGTGCAGGTTTGTTGATCGATCTTGGGGCGGGGCGGGATCGAGCATATGAAAGGCGAGATTGTTGACAGAAGAGAGTGAGCACACGGCGCGGCGGCTAGCCATCGGCGGGATGCCTGcccccGCCGCGTGCTCGCTCCTCTTTCTGTCAGCATCTCTCATCACTCCCTCCC…
XLOC_345609	TCONS_00698930	689	2	chr6	26560058	26560255	+	0.797849	0	0	0.212207	0	TCTCCAGATAAAACTAAAACAACTTAGACAAATTCATGTGCTGTATAAtttttAACATCCACACTGCCCTGTTATTCAGCAGTACAGGTGCACACGATGAAGAGGGAACAACAGCTGAAAAGAAGTGAAACATAGGCTGCTTCTGCAGTATTGATAATTTCTAACAGTTGCTGTCATAGAAGGCAAATGCATCTGCAGCTTACATGGAGCATTCTGCAAGAGTATGTTTGGTGATAACTGAGtttttAGAGGATGTGTGCAACCAATTCTCGCACGCAAGTCCATCGCGATAGGGGATTTGGTGTTCACTGAATTCAAACCGTTCCTTTCAAGCAAGAAGGGTCCTGAAGGATATAACAGCTTCAAATCATACAATCTTTGCCCCTCCCTTTTATTCGG…
XLOC_348385	TCONS_00699545	2019	4	chr6	269178	269285	-	2.90145	1.52343	0.957074	0.547935	2.32351	GAGGTAGGACAGCACGGCCATGGCGACATGCAGCCGGTACTTGGATCGCCTCCCCAGCTGCAACCAGTAGTGACCGCCCTGCTCCTCCCTCTCATCCACATCTCCAATGCTTCTCAGCTCAGCCATCTAAATTCAAACCCCATAAATTAGAAATTTATTCAATTCAAGAGAATCTAGTAGTCAAGATATGATTTTGAGtttttACGCTGTGAAAGATGATGGGAAGTCCACCGATGAGGTTTGCTATGCCCAAGATGAATATGTCCACTGCAAATCGACCAACATATGTGATGGCTGATGCAGGAAGGAAGGAACCAGAATCAACAACAGAGAGGAAGCTTTACATGTCCTGGCGCCGCTGGATGCAGCTGCTGAAACCACAGAGAGGCTGGTGATCGA…
XLOC_348696	TCONS_00699621	206	1	chr6	812974	813179	-	93.3705	0	30.4477	61.6777	131.292	TTGGCACAATAGTGCCTCGCAAATttttttttttGGCACAATAGTGGTTCTATATTCCACCATTTCTTTAATCTAGTTATAGACTGTACATATCTGGAAATGTAGCTTGATTGGTTACATGCTTCATCTGGTTTCAAACTGAAAGCTTTCTCTATTATGAGGCTGTATATTGAATGTGTTGTTTGTACAAGAAAAGAAAAGCATCA
XLOC_349529	TCONS_00699835	490	2	chr6	2231550	2231893	-	11.0861	6.80308	11.5268	9.84164	7.32456	GGAAGTTGGAGCGCTTCACGGCGACGACATTGTTGTCCCTGAGAATGCCCTTGTAGACAATGCCATGACCACCGGCGCCAAGCTTTTGTCCGCTGTCGAAGTTGTTGGTCGCATTCTTTAGTACCTCTTCTGTGAATATTTCCACTCTTCATTCTCTGAATCTTGATCAGCAGAGTGGAGATACAGATGATGAGGAAGATGATGCTGATGCAAATACCTGGAAATGGATGATTACCTATCATAAGCTCGACTAGCCCCATTATGACAGACTTGTTGTTTCCGTTTGTTGGAATGGAATTGGTTAGGTTGAATAGAAACGGATAAGTAGAAAATTTCAGAAACAAAACAACCTGTTAttttttGCTAAGAAAACAACATATATAGTCGaaaaaaaaaCTG…
XLOC_350770	TCONS_00700173	2618	5	chr6	4463759	4465446	-	0.389419	0.668635	0.965765	1.64278	0.345478	CGCGTTCGTCGCCGCCGCCACCGCTGCCGGCGCAGCCGCGCAGCCCGCGCTCTTCGAGCCATCGTCGCTGCGTGGACGAGAGGAACGCGAGCCGCCACCGCCCTCTTATCCCTATTCATCCCCATGCGGCCACCGCTTCCCTCTCCTTTGCGCTCTCCACTCCGCTAGGTGAGGTGCTCGATCTGGTTCAGGGGCCGCCGGAAGCGATGGTCTAGGACGCCCCACCAGTTGATCCAGTCGCCCTTGGTCCGTCCTCCGGTGCCAGGGACACGCCGCCTTGCACGCGCTCATTCCTGCGCTCCCTCAGCTCCTCCGTGCACCTGTCGATCTCGCGTCCACCCCGACGGCCGGACGACCTCCCCGCATCCCTTGCCTGTGCTCCCGCAGCCAGATGGCCAG…
XLOC_356903	TCONS_00701393	988	2	chr6	16099897	16100414	-	0.3153	0.361126	1.79879	1.02528	0.267842	GaaaaaCGGCGCGATCTGTTATCTGCTCGTCTCCACATCGTAATATGGCGGCACCCACCATACTACAGCTcccccGGCGGCACCGGGAGATGAGAGGAAAGCGGAGGAGGCGCTCAGCTGCATCACCTGCAACCTGCGCTCAGCGACGAGATTAATTTCCTCCGTGGGGCAGAGAGGACGGTAGCGGAGGCGGTGCTCGCTCCCTCCCGGTTcccccACGACCTGAGCGACTGATGCGACCTCCTTCCCACTCGTTCAGATCCCTCCCCTGCAACTTGGTTTGGACGGATTGCAtctctctctctctctctctctctctctctctcCCCTATTCCTCTTTTCCCCAAATTTCTCTCTATTTTCTACCTTCCTGAGATTCATACCGGAGCATCCTGTCAG…
XLOC_356903	TCONS_00701394	861	3	chr6	16100111	16100414	-	2.47368	2.17378	0.926881	3.44355	2.23742	GGaaaaaCGGCGCGATCTGTTATCTGCTCGTCTCCACATCGTAATATGGCGGCACCCACCATACTACAGCTcccccGGCGGCACCGGGAGATGAGAGGAAAGCGGAGGAGGCGCTCAGCTGCATCACCTGCAACCTGCGCTCAGCGACGAGATTAATTTCCTCCGTGGGGCAGAGAGGACGGTAGCGGAGGCGGTGCTCGCTCCCTCCCGGTTcccccACGACCTGAGCGACTGATGCGACCTCCTTCCCACTCGTTCAGATCCCTCCCCTGCAACTTGGTTTGGACGGATTGCAtctctctctctctctctctctctctctctctcCCCTATTCCTCTTTTCCCCAAATTTCTCTCTATTTTCTACCTTCCTGAGATTCATACCGGAGCATCCTGTCA…
XLOC_357011	TCONS_00701422	1175	2	chr6	16307077	16308168	-	1.47371	1.2765	1.2054	5.6723	0.937669	aaaaaacagaggtagtaTTAAGTTATAAGTTACCATGGTTGAGATTCTAGAAGTCTGAACTTTGGAATATTCATTGACAAAAGTAGTTCAGCCAAATTTTGCTCAATCAAGTTGTTATCTCAAGCTAATTTTAGAGACAGGTTTGGAAATGCATTTAGCAGTCAATTATGTACTATGCTAACACATTGACCAATTAATAAATTGTTGCCTTCTCCAACAAATACATGATACATTTGCTATTCTATACTTTCTCATAGTTGCTCTGATTTTCCAAATGGTTTCGATTGAGCTTCTATCAGGTTTTCAGAATCTTAGCCGAAACTACAAGAGAAGGCCATCTATGTCATTGCTATCATGCATCATCAAGTACACCtttttttGTCTTGATCTGATGTTTTC…
XLOC_357290	TCONS_00701487	269	1	chr6	16835656	16835924	-	10.9265	0	5.40098	1.97414	3.65171	GAGCTCTCTCGGCGCCCTCAGTGtttttCCTCGGAAGCGGCGTTGATTGTTTCGCGTGGTGGTTTGCTCGGTCGATTCCAGCTGTGAGCCATGGCACACGCTTTTGCTCCTGGTTTAGCATTTgggggCTTTTGGAGGAAGTTGGCAGGCGATTTCTGATCTAtttttAGGGTTATACTATCCGTTGAATTTGTCTATTGATGTTTCGCGGCAGTCGCAATGCATTTGGCCGCATATGCGCTTCATCTTTGGGTTTGGGGTAGTATTGC
XLOC_350655	TCONS_00709184	625	2	chr6	4249118	4249256	-	0.431318	1.08804	0.717504	3.5697	1.12207	cttctctatcctctctctcccctcttctctctatcccttccctctctccggccgatggagtagggcgagcggcggccgtcccggggcagcgcctgcacgagctgcgactcgaggcggcgcatgaggcgggagttgcgccgcgtgactgctgcgtacgcgtcgccgccgccggcgtcggcgtcgttgcaggacgcgctcttgggaagcatgccggcttgttgcaggtgcgcctcgacgccgtacgactgctcaactgcagcgatgacccTCCGAAGGTTGTCCAGCGCCTGCAGCAGGTCCCTCTGGAACACCGGGTCCGTCAACGGCGACCTCGCCGCGCCGGATGATTCGTACAATGACGACGACGATGCCTCGGACGGTTGGTATCCCGACGACCCC…
XLOC_354789	TCONS_00710463	320	1	chr6	11172453	11172772	-	0.74486	0	2.42064	7.28329	1.48481	tttaaaagtggaaaaaatttaaatgccccTTGGGTAAACCGAAAAGGCCAAACCGAAGTAGTTCGATTTGTTTTGCTCGGTTTTAGTTCCttttttttCTTAGCAAATTCGGTTCGTATTTCTTGAAAACCGAACTTTCAGCAAACTTAAGAAACCGAACCGAGAAAACCATATAAACTAAGTGCTAAGTGCCCAGCCCTAGATAATACCATAAGAAAAGTAAAGGAACTTTGAGTCATAAGGATGAGAAAACATGTGGTCAAGCCTTATGTTAGtttttttttCTAAAATTCCTTCAAAGTGAGCAATTTCATAGGAAT
XLOC_356903	TCONS_00711022	1252	2	chr6	16100108	16100414	-	0	0.355527	0	2.71745	0	CCCTTTCATCGCACAATCAGTTGATCTCAGTCAGTAACATGCTTGTTGGTTGTCCACACAGTTTGTCAATATAAGCCTTCTTAAAttttttGAAAGTTCACTGGTCAGAGGCTTTTCACTGACTAATTAGGTTAGGAACAGCAAGGTACAGAAATTACTAAATGGAGTTAGATTCAGCCAGTGCCCACTGCCTAGTGTTTATTGATCAATTAATCTACCACCTCCTCTTTGTGACCTCTTGTTTGCTATTCACATTCACCCATATGGTCACTTACTCACAAATCTGCCAGCAGCTGATCTCCCAAAATAACTGGTGCATACTATACTAGCTAGTTAAAGAAGAATACTTTTGTTGGCATTGACCACTCTGATGATCTCATTAGTACATTCCTTGTTGAG…
XLOC_357011	TCONS_00711048	1900	3	chr6	16307034	16307952	-	0.0588038	0.0580539	0.442245	2.05534	0.254647	GTGGCAAACCTCTTCCCCTAGCTTCGCGCACGCGTCTcccccTCTCTCGCTCGCTATTTCCCTCGTTCGCTGCACGCCCCTCTTCCCTCCTCCCTAGCGCCACGCCGCCCCAGCCCACCCATTGATTCTCCCCGTCGCCGCTGCCCCATCTGGAATCCGCCGCGAGCCTGACTCCGGGCGACGACCGGACGAGGAGAGCTCGGCGGCGGGCAGACGCATCCTTTTGCTCTCTCCCCTTCGACCACCTCCAATGCCGCCGCACGCCGCATCGCTTCTCCGCTCTCTccccccTcccccATGAACCACCGCTGCCACACCACGCCGTCCCAATCCCCAGCCAGCCATCGCCGAATCCTTGCTGTTAGGTCGCCGTCGCGGCTGTCTGATCCTGCTCACGGG…
XLOC_335392	TCONS_00715240	266	1	chr6	7054801	7055066	+	0	4.72609	1.43776	0	13.7307	CTTTAATTTCAAGTTTCAGATTTTAATGTAAATCAATTCTTCTATCACTATAGCAATACTATAGCAATAGCAAGATGCATCTCAAACAGTTTGCTATTACTTGGATGGACTTGGTTACAATTTCTTTGTTATCCGTGACATTAGACTAATAGAGTGGGTACCTTAGAATCTAGTTGATGTGTAGATTGTCAAGAATAAATGCATGGGCTCCTGTCCTTGAACAAGAATCTTAATGTGTATTCAGCATTTGCACGTTCTTATTGGAC
XLOC_336216	TCONS_00715538	331	2	chr6	8516190	8516253	+	0	0	0	0	3.23658	CCGATTTGTAGTCGCACCACCATCCCTCCGACTCGCACTCACGCTGTCCCTTCTGCGTCGAAAGGTGGTACGATGTTGGAACTGCCATGGAGGCCGAGCTCCAAGTGGTCTACCACGTATTCATTGGCGAGATTGGCCTCAAGTTACAACTGTGGAAATTTAACATGTTAACTACCGACCTACGGGCCTGTTGACTTGGTGTTGTATCATATGttttttACTAGCCCAAAAGTTAAGACCGGTTGATTATGTAAAACTGAATCATTTTAGCTTTGTTTTATCAGTGCTAAATATGTGATTGATGCGATCTGTAACTTTGGTCACATTGCCG
XLOC_338501	TCONS_00716289	418	3	chr6	13098533	13098656	+	0	0	1.20745	0.105051	1.07784	GGGaaaaaCATGTGGAAAATATCCACGAGATGGCGCAGGATGCAGCGCGTGCGGCGGCGGGCGACTCAAAGGCGACGGCGACGGCGAGGTGGCGCTCTCCCCTCCGGTGGCCACCTTATCACCGATTTCTTTTAATACTATGGTGAGACATCCTCAAGATGAAACGGGCTATTGTGAAGGTGATGGGGTGAGTGTACTGGCTTGAGGGGTTTGTGAGGCTTATGTTCTTGGATGACCAGACATTCTAATTATGAGAAACGTCAAGGGCCTAATTGTGAGGGTGGCATCCTCACCCTGTGGCATTAATTGATGCTGCTGCTATAtttttGCATGAATTCAGACATGTTTGTGAAATCATTATCTTTGAGCTCTAGGCCTTGATGATACTACAATATCATT…
XLOC_339254	TCONS_00716545	309	2	chr6	14599628	14599660	+	0	0	0	0.941334	4.32656	CAGCTAGTTTCGATTTGAACTACGAGGATTCAGatgcaaacatttctgggcAAGCCAGTGAGTTAAGTGGTGGGTTGGAGGATCAGTACTATGCCCCTTGGTGTGCTGAAAATCAAGGGGATGTTGTTTATGACTATGACATGTATTATGGAGGATGGGATGAGTAGATGTATGCAGGGGAGTGGTCTAGTAGCTTTGTTAGTGAACCTGGAATATTGGAGCACCTAGTGACCAAAGTATTGCTAGCTCCTGCTTGAAACTTGTATTATTAATGGGTGAACGTGTAAGGCCCTGTTTCAGACTTTAGCC
XLOC_339855	TCONS_00716723	391	1	chr6	16014013	16014403	+	1.8952	10.2161	16.394	3.6915	8.55795	caaattaagtcatcacatgattctacaTCgatttcacaggaaaacgaaggtaagaatccatccacttcgagctcttttttcaattccttcgcgtaagTGATAAGATCATCAATTGTAAGCAGCTACGATCGGTCAAGAACAAAGATGCAGAGCACACCGGAAATCTAAAACCTTCCCTCGTGCTGGCAGCTCAGTTCTCCCCGCCGACTGCTCGATTCTTTTCAGCGACATCCGGCATATATTGCATGTACGACCACTATTAGTATCTCCTAACCAGCAGTCCGGATCACATATCCTAACCGCCAACAGTGGCCCATATGCTCCTCCTTTCATCATGTAACCAAGGCGATGCCACCGTCACCCCGCTATTTTCACTGAACCACCACCAGAC
XLOC_339857	TCONS_00716725	1408	1	chr6	16016004	16017411	+	3.06656	8.12748	15.9776	2.95819	5.35487	ataatccgatcatagattggatgagtaagttaagagaaaattttatttgaaatatagatggtaggaatatattttatatagacaagtactatagatTAACACATATTCGGACAACATCTCATGGCGTCGCTCATTAGCACCAGATGCCTCTTGATTTTGATTTTGCAATATTATATGTATTAGTATaaaaaaTACACCAACAACAAAATGGGTATTACGGGAAACAACAGAGTAGTTGCAGCAACCAGACCATGCTGTGCAATGCAAGTTGCGAAGCAGGAATAATTATCGTGGCAAATAATTACTAAATTACCCATATTTCTTATTTTCTACTTTTAGTTTATCCTTaaaaaaaaCAACGGTCAAAAGTTGTGATACTTTCCAAGCATCATaaaaaGG…
XLOC_339861	TCONS_00716728	228	1	chr6	16030729	16030956	+	32.5281	64.6125	211.8	35.3304	58.6774	CGAAGTAATAAAACCTGGAGCAATAGAGAGCCAAATATaaaaaCTAATCGAAGACACTACTTCCTGCGCTAATCTATAAGCAGCTATATTCACTAATCTCCTAACCCAAACAATACTAACGCTATCGCAAAGAATCAACTTTATCTTCAGATCTTTGTACCAAGCACCCATAAATCGATCTGTTAACTTCACTCTGCGCAACCATCCTCGTTACTTTCAAATAATCAA
XLOC_345950	TCONS_00718927	1685	1	chr6	27084743	27086427	+	0.626986	2.66414	4.94514	0.397453	1.6266	CTTGTGTGCAAGTGCAAGACCAAGTTGAATGTCTATTAGACTGTCTCCAACAACGCGACGCATACTCATTTATCCGTCGTGCACAGTGATTTTGGGTaaaaaaaaCAGCCTCCAACGGGAGAGGCAAATGCGATACGCATATTGGGTAGCGGCCAAAGCGCTAGGCAAATATCCGTCTCCTCTCTCCACCGACGCAAAACACTGGAGCGGAGCTCGTGCAGTCGCGCGGTGGGCCAGGGTgaggcggagctggtgcggcgaggcggagctcgcacggcggggcgggagcgccgtaggggcgcggtcggagcgcgccgtcagggagcaccgtcggagcgcgccgtcggggagGAGGCGTCCTGCTCCCGTAGTGGCGTCAGGGCGGAGTGCGGCCGGCGG…
XLOC_346903	TCONS_00719319	248	1	chr6	28696752	28696999	+	0	7.86877	0	17.3753	9.65863	CTAAGTCATAGAGTCTAGAGAATCCCTTCCATAAGTTAGTTATGCTGACCAGACTTTCTAGTTAGGCACTCAACTCAGTATTTTCTGGGGAGAATTGGACAAGCCAACCATCCAATAttttttttCGAATAAGAGCAACCATCTAATAATTAGTTATTCAGCAACTGAGACTTTGATTCAGTTTGAATCTAGTAATGGTACTGCCACTAATATGGTTGCACTGAGTTGAGTCTGGTGCTAGATCGAAC
XLOC_350770	TCONS_00720744	1930	4	chr6	4463759	4465446	-	4.92697	2.36786	2.10433	5.04738	5.86816	GTGCTTATTAAGCTtctctagatgcaggtatccctctctagatgcaggtattcctcCAGTGCATATGGAGTGGTACATATCTATGTTGTAATTAATCTGGCCTGTTGTTGCCATTTCCTACGCATCCACTATCTTTCCCCTTCTGCGAATCAGTCAGCTAACACAGCATGATATGCACCACTTGCCAATTGTTGTGCTTCTATTTGGACCGTATGGAAATTCTTTGTTGTCTTCTCTAAGAGAATGACAGAGTATGTATGATATACTTTTGGACAATCTTATGTTGGGAATATTGATTGATATGTCATCAAAGATTCTCCGAACTTGGCAATCTTGGTATATATCGCATTGAACCTTTCAGTTTGTCCATTCAAAGGTATTGTTATTCGTGCATTTGTA…
XLOC_337737	TCONS_00727960	412	1	chr6	11265869	11266280	+	0.987986	6.2438	4.78312	4.98835	2.5791	GGCATCTCTGCTCTCTACTACTGGACATTTCATGTGACCCTATAATCCATCTTGTCTACCTTTTCTACCAGCACTGAAGTGATAACTGCATGGACATGTAACCCTAAACCCTATAAACCTATTCAAATCTCACATACTGTCTTGTGGCCCACAAAGTTGGCCTGCTAGTACCAAATAGTCTCCACCAGAATGAAAATTACCTGTTATCTaaaaaaaaaGGGTCTCCACTACCACTAGGTTCATCCCCGTTGTTTGTGAATTTGAttttttATATGTTAGATAGTAAACTGTAGTTAGTGTCAACATCCTGGTTACATTGTTTACAACTAGAGCAATGATATTCtttttGTAGGAAAGATACATAGATAACAACATAATTGAAAACGCTTGATACAAACA…
XLOC_345609	TCONS_00729825	878	5	chr6	26555308	26555345	+	0.685628	2.02477	0.322314	1.44365	1.02657	GCAAGGAGGAGGAGGAGAAAAGATGAGCATTTGATGTGTTATTTTCATGGTTGTTTAATTAAGGGTTCTTGGCGTTTGATGATGAACTGATGATGATGATCCAGTGCTGCTAGCTGGGCTTGGTGAGCTCCTGCTGGCTCaaaaaTGGAGCATGGAGGTCACTAGGAGGAGAACCATATTTGGCAAGGACGGTGGTCTCGCCTTTGCTTTGGCCAGATCTGATGGATGATAAACTACTACATGCATGATATAATGGATAGCAGAAGCAAGCTAAGccaccaccaccaccaGCAGCAGGAGCACTAGCTGCAAGTCTCTGCAATATCACCAATACTAAGCAGTACAGGTGCACACGATGAAGAGGGAACAACAGCTGAAAAGAAGTGAAACATAGGCTGC…
XLOC_348657	TCONS_00730728	278	1	chr6	743272	743549	-	2.98435	17.8659	0	1.61865	11.9621	CACGTAGAAATTATTTCAACATAGGATCCAGTGTTatatatatatGGTCTGGTCTGTTTCTGCTGATGACCAAAATTATTAAATACAGCAAACATTTAGATGACTAGTTATCTCAGCTTTCGCCTTGTCAAGTTGCtttttttAGGGTTCAATCTTATAGTACTGTGAGAACACATGTTGGATGTTGCACATTTACtttttCTATGTCGCAAAATGATAATGAGCAATATTGTTTGTGGAGATCATTATTGACTGTACTTTTCTACTTTTCTGTTGAG
XLOC_353507	TCONS_00732016	227	1	chr6	8824774	8825000	-	0	16.8281	16.8723	7.35814	33.9313	CTAGCAGAACGAAGAAACTGACTATGTTGGTCATCTAGGCATATGACTTCAACACTCATaaaaaaGTGCTCACATGtactccatccgtcccataatataagagattttggtgggatgtgacacattttagtactacgaatctggacagagagcttgttcagattcttaatactaggatatgtccacaaaaatcccttatattataggacagagtgagtaATTATGTA
XLOC_360941	TCONS_00733805	494	1	chr6	23876964	23877457	-	2.62075	3.59461	2.27299	12.4915	7.63472	GCAATTCATGTTACGTTTGTGATTTGCGTTCCAGCTATTGAAAATAAAAGAAATTAGTTTTGCATATCATCTAAAGATATGGTATTGCTCAACAGAAATTTGTGTAGCTAATTTCATGATCTTCATTAGTTGACTCTTTTATGCTTAGCTGAGATGTGATTGATGGTCCTAACTTTGCATGCTATTCGTCATCCTAGTGCTTCTTTAGTGGACTACtttttAAAGTCAGttttttGCTAGCTGCAATGAACTTGAGGCTAATGAGTACCTTGGTTACTGTGTTATTATGTGCTTGTGGACAATGGTTTCGGTGGACGTACTGTGAACCAGTGACCTGTGACCACTCTTTGTATCAGCATCTTGCttttttCTGtttttCCTTTGCAAGATGCAAGTTGA…
XLOC_362346	TCONS_00734184	742	3	chr6	25955415	25955934	-	0.970168	3.01269	2.2756	4.76809	1.14267	CTTGCTCACGTCCAGCCTTCTCTACACAATGATATACAAAGATGCTGATCAGATCAGAGAAACCATGAGATAATAGTGAAATCCAGAAGCTGTGAACCCCTGCTATCTGCTGCTGGCGATGGTTCACTCTGGTTCACTGCAGGTTTgggggCTGATTTCTACAGGCGTTGGTTGTGTGCGACGTCCTTCCCGGCTCCATGAAGATTTGGCCATTTCATTGCTGTATAATCTTTTGCCAGATGAAACCAGCTGCATGTATGGCTGAGCGTGCGTGGGCGCACAGTTAGTGATCAGTATTCAGTAGGTGCCTCCTTGTGACCACTGACCACGCTCCTTTCTACGAAAGCCATATGCAATTAACCACCAATAAGGCCAGACGCTTCTTATCTACaaaaaGAG…
XLOC_364989	TCONS_00734920	346	2	chr6	30350278	30350533	-	0	3.83065	2.7588	0	0.553093	GTTTCACACCTCGCGTCCTTGGTTGCCGCTTGTTGAATCAAATCCAATTTTCCATTTTGTCCCAAGCCTGGTCaaaaaTCAGTTTTGCAGGTAGAAGaaaaaGCTTTTGGTTTGACCATTTCAACCACCAACAAACACTTTGAATTTTGAcccaaacagttattactactactgccgagtttagttccaaaatttttctttaaactttcaacttttttatcacatcaaaacttttctacacacaaacttacaacttttccgtcacatcgtttcaatttcaatcaaactttcaattttgacgtgaacACGTTGAAGAAAGAAAGATGCTGATATGCAGATATGGAGC
XLOC_344547	TCONS_00737724	317	1	chr6	24839090	24839406	+	1.54967	2.71506	10.6669	3.36748	2.31827	AATCCGGTTGCTGGCTGAGACCTTTTCAGCTGGCCATGCCTTTTCTTTGGACAAAATTGGCGTTTCCTGAAGCTGGAAAGGGAAAACTAAGTTTCTTTTAAATAAGAATACAGAAGTAAtttttATTGTTTCAATGAAGGCAAAAGTAATCTCACTATAAGCTGTTATAGGATGGAGTAGTATAAATTTGATAGGCTGAATTTCTTTCCTCTTGGCACCTATCTATAATTCAATCAAACTATTTATTTTGCTTATTCATCTAtttttGTACCAATATTCAACCAACTGCTATGGTAGTTTTATTTCTTTAGTTGATG
XLOC_348548	TCONS_00738560	299	2	chr6	573591	573806	-	0	2.38831	3.99648	0	0	GCCGAAGACGACATCAATTCCTCCGGTTCTTGAATCTCCTCCTCTCTCGCTGCGTTCTTGCGTTCTTGGTGGTGAAGAGGAAGGGACAGGGAGGAACTGAGAAGTTCAGAAATGaaaaaGGGAAATGTAGGTTGGTTGTGAGATGATGAGTTCTTCAGACCTTTGTTTGCCTGAGAATGGTAGTTGTCTGCTTTGATGAAGCTGCAACCTAAGGTTTCAGCAAGGAGTGCTACTACTGTCCTGCGAATTCACAGTGAAATGCTGAATTCATAAGAACTGTCATAAATTCTGCTAAGAGG
XLOC_348557	TCONS_00738562	201	1	chr6	581603	581803	-	0	0	91.5458	0	0	agaaaaagaaaaagaaGTACCATGCCTTGATGCTAGGGTCTGATAGATGGATCATGCATTGCAACAACGCTATATCATACTAGCAGTAGTACCATTCAAAAGGGGAGCATCTTTTGATGTTTACATAAATTaaaaaGCAACCCATCCATGATCCGTCCATCCATCCACAATCTTATTGAAATCAAAtggagtatggatcca
XLOC_350655	TCONS_00739052	378	2	chr6	4249215	4249256	-	4.32042	3.0305	5.11708	3.67141	0.894858	ctctccggccgatggagtagggcgagcggcggccgtcccggggcagcgcctgcacgagctgcgactcgaggcggcgcatgaggcgggagttgcgccgcgtgactgctgcgtacgcgtcgccgccgccggcgtcggcgtcgttgcaggacgcgctcttgggaagcatgccggcttgttgcaggtgcgcctcgacgccgtacgactgctcaactgcagcgatgacccTCCGAAGGTTGTCCAGCGCCTGCAGCAGGTCCCTCTGGAACACCGGGTCCGTCAACGGCGACCTCGCCGCGCCGGATGATTCGTACAATGACGACGACGATGCCTCGGACGGCTGAAATTGGGAGGCAGACAGCATCAGAACGTCAATGGGAG
XLOC_350770	TCONS_00739072	1853	4	chr6	4463773	4465446	-	0	9.52756	6.5951	3.41211	3.39602	GGAGTGGTACATATCTATGTTGTAATTAATCTGGCCTGTTGTTGCCATTTCCTACGCATCCACTATCTTTCCCCTTCTGCGAATCAGTCAGCTAACACAGCATGATATGCACAGCCACTTGCCAATTGTTGTGCTTCTATTTGGACCGTATGGAAATTCTTTGTTGTCTTCTCTAAGAGAATGACAGAGTATGTATGATATACTTTTGGACAATCTTATGTTGGGAATATTGATTGATATGTCATCAAAGATTCTCCGAACTTGGCAATCTTGGTATATATCGCATTGAACCTTTCAGTTTGTCCATTCAAAGGTATTGTTATTCGTGCATTTGTATCTCCAtttttATTAGCTTaggccctgtttcttttagcttgagattattataatccagattat…
XLOC_351202	TCONS_00739160	237	1	chr6	5221092	5221328	-	0	0	18.201	0	0	TGAGCCTGGCCAATTGGGCCTGTaaaaaaTTAAAACACATATGTAAAAGAGCCGTATTAACAGTAAAGATAACTAAGCTGTTTATATTAGAGCTTataagttggctataagattatctctatatttcgtttcctctctttatgttacttataagaatttaatatatttaccttaaagcatgtgtagagctagattttacttgaaagccaacaatattttttaaaaaaatctttatcc
XLOC_367456	TCONS_00742697	468	3	chr7	3130764	3130893	+	1.95402	0	1.26606	0.527905	0	CTATCTCTCTACCTCTATGTGTATATATGCAGGTAAGCTGCTGCTGAATCCAAGGCAGGAAGAGAGGAGAGGCAGCAGCTGGAGCTGGCCAATGAGAGGAAGCTTTCGTGACACAAAGAAAGCCCTTGTGCCACTCTGCGCAGCATTCAACACGAAACACTGTTCATGATGTACCATTGCACAACGGCTGCCCCTATAAAACATCACCAGAGCATTGATCATATGGACCCTTTCAGATATAGTCAAGCTGTGAACTGGAGCAGCAACCATTGGGAACAGAACTCAGCAAAGCAAGCAAAGAAAACATGAACCTAGGaaaaaaaaaaCAATGAGGACAGGCAAAGGCAGCTGTGTAACTGTCCCTAGATCTCTTCAACCTTTATGCTGTGGTAGCCAGTG…
XLOC_373188	TCONS_00744915	343	1	chr7	11401403	11401745	+	1.14168	5.25102	4.7313	7.43435	3.39636	aaggatccagaaggagaagacgtttggcttataccccagttgagctgcctgtgggagtggagctgaagccatcgctagatcgttattccgctgctgttttcttttcttttgtaagtatgtaacgttattattatgatggatttgtatattaaattgtcagtttgtgtacctcggctgattcctggacgaggattttatgcacaaataagttcggaaattactagtgaatttccgggcgtgacGCTAaatccccttagttgtgtgtgtgttgtaattttcttcttctccacttgcatgaatcttaaagcaaatctaatagtttcaaaattacatgaaagttacc
XLOC_373725	TCONS_00745091	218	2	chr7	12458572	12458743	+	0	0	5.93881	0	0	gtcttgctcgggaacacgcgtggacgccgacgtcgccgccctccagccaccggagagccgccgccccgctcgccttctcctctctcttctctcggctctctctctctggaacagagaagagaagaagacgacgacgagagaaggagagagaaaaagaaaaggagattgacagAGAAAACATGCTAACAAGGAGATTAGAAGGAAGCGAGATCTACGGC
XLOC_377568	TCONS_00746477	1395	4	chr7	18152430	18152583	+	0.508591	0.885445	1.72216	2.49159	0.665382	atcgctagcagccagccctaaccgctcctgcgcgcttgccgccgccgccgtcgtcctggttgccgccgccgtctttgcatcgccgccacgaccatagccggagaccacagccgtggtcatccatcacaaccggtgtttcctttctttcttcccgagagaagggtacagagaggttgtacaggaggaagaaggaaaggaaaaggcagagcaacgttgagaaatttcagcgatttctcaaattagagaaatttgtcgcaaggtgtggagggttccaacgttggaggagttaagtcggagtatcgaaggagttaaggtacctaatgatattgatcggcatgggacaggagtagcacccttggactacacattattattgcacactactgaaatttagtttta…
XLOC_379280	TCONS_00747181	533	1	chr7	20971887	20972419	+	2.06633	2.86538	3.26979	1.01422	0.182071	aaaaaaTACTCTGTGTCAATGCACAATGCTTGCATCATTTGTTATGCGTGCTTATCTTAAAGTAGGACCCGCTTGACTTTCCTGTCCATaaaaaGAATTCCCCAATCCACATCAGCCTATAGAAACGAATTGTTTGCTGGCCACGAGTATTAGTTCCGGCTGCAAATATATTCTACGACCCGGAGCCGTGACAGCTGATCGATCAAAGTCTTGCCTTTCAAGATCTGAGaaaaaGAAAAGGGTTCTAAAATGATGTCAAATGGATGATCGAATCGACCATCAAATTTCCTCAATCCAAACACCTTTTGTGTTTATTAGTTTATTAAACTCTTGGAGAATACCCATTGCCCAATCCAGACACTTGGGTAGGGCCAttttttttttCTGATATTTTAATGT…
XLOC_387508	TCONS_00750709	211	1	chr7	5328565	5328775	-	0	0	64.1961	46.9002	0	ctacggtctaccaacccatgccgcgccgcctcggctacaagaccctcaagtgggtcgttgccgacaagacccacggcgacggcgcCACCCGGAGCCAAGCATGACGACGTGTACCTCGCCGCACTGCTGCAGAAGCCCTGATTCATTGCCATTGCCACTAGAATATTTGATGTTGCTGCTGCTCATTATAGGTGGGAACCTGAAAGAGGGC
XLOC_390211	TCONS_00751653	823	2	chr7	9095349	9096090	-	2.00843	0	2.13606	6.56004	1.05165	GGCCTCAACCTTATCCATGAACGCGGCCGATAGCTCGCTGCTCGCTGCCCCTCCCACGCCTCCCTCGCGCGGACAGTATAGGCTAAGATTATTGATTGCCCATTTGATTGCATCTGTGGAGAACTGAAGATATCCAGCTGAATTTTCTTGTGGACATAACAATCAAAAGCATGAGAGGAATCGAACAAAGATTGAATTTGTGtttttGAGAAGCCTACTTAGGTCAGCCACATCACTCCGACGGATCACATTGGCTTTCCATGGTATGATTATGAGTCCTGACAATGGGGAGCCATTCCAGAACTTCCTGGTTGAACTATCCAGCCTGATGAAATTCAAGGAAATTTACCGCGCTGAGAGATCCGCATTCAGACCAAACTGGGAGTAAGCGTGATCATT…
XLOC_390211	TCONS_00751654	900	3	chr7	9095349	9096090	-	2.57541	2.94323	2.09747	5.68392	3.43643	CCATGAACGCGGCCGATAGCTCGCTGCTCGCTGCCCCTCCCACGCCTCCCTCGCGCGGACAGTATAGGGCATGCCTTTGGATCATGTGTATTTTATCTGCTCAAGATGTGTGTACAAGAATAAGTAGGCTGGAGTTGGCAATAAGTGGTGACCCGGAGGCTAAGATTATTGATTGCCCATTTGATTGCATCTGTGGAGAACTGAAGATATCCAGCTGAATTTTCTTGTGGACATAACAATCAAAAGCATGAGAGGAATCGAACAAAGATTGAATTTGTGtttttGAGAAGCCTACTTAGGTCAGCCACATCACTCCGACGGATCACATTGGCTTTCCATGGTATGATTATGAGTCCTGACAATGGGGAGCCATTCCAGAACTTCCTGGTTGAACTATCC…
XLOC_399406	TCONS_00754993	296	1	chr7	23348282	23348577	-	8.49902	1.25756	0.836148	4.61664	3.18994	ATACTCCCAGCCTGGCATTCAAAATTGATGTATTTGACTCCTTTCTCTAGGTCAACGAATTTTGAGAAACACATGCCATCTAACCTCAATACATCTAAGACAAATATGGCCTCCTACACTCCTACTGACAAGATCCACAATAAATTTCGGGCATCTCATCCAAAACGCATCAtttttttACAGGGTTTTACATGAACACCATGATAGACAGCAATGTAATTAGGTGAGTCAACCAGCACGAGTGAATTTGTGTAGCAAAATTGTCTGGGCTTACGGGCCCAGACGCCGCACCACCG
XLOC_399928	TCONS_00755212	250	1	chr7	24142136	24142385	-	0	18.3914	2.09517	0	3.01922	gaaaagtttgcgattcaactgaaccccatgtcccaagttggttcgcccctgACaaaaaaCTGTACACAGAAGAATGTaaaaaaTAGGTCGCAGCTATGATTATATGGCAATGTTGACATGATTTCTCAGAATCCTTCAACAGTGGAATTGTTAGATTAGTTTTGATGAATTCCCGCAGAAATAACGCCATAAACAGTAAGGCACGCACTGGCAATGAGAGCTTTGGTTCCCACGTTTTGAAATCGTCTAC
XLOC_402174	TCONS_00756209	705	2	chr7	28282471	28283124	-	1.39911	0	0.331326	0	0.899417	GTCGTCCAGCAAGACGTGGGTCACCGCCGCGAGGCCTCGCAGCGCTCGCAGATAATCGGATGGTCGTCGCGGCGGCGCCGGCGGTGCGCCGCCGCCGTCGCCTTTCTGGCACTGCACCGCCGTCAGAGGCGGTCGGGCGGCCGTCGTTATCCTGCAGGACTGCGTCGTCGTCTTCAGTCTTGGGAGGCAGCAATTACGTTGGCTCGCCGCCGGCGAGATGGCCGGCGAGGTAAGCGGACTCCTCCTGATCGACAATGCCGTCGCCGGCGAACACGAAAAGAGACAGCTCTGCAGCGTGGTGGCCATGGCGATCGAGCAGATTGTTGGACACGATCGAGAACAATGTACTGTTCCAATTGCAGAAAGTGGCGATCAAGTAGCTTGTCGGCCACGATCGAA…
XLOC_402416	TCONS_00756302	309	1	chr7	28685717	28686025	-	0	5.08516	9.03311	2.824	1.73062	CGACGGCAATCCAGAAAACaaaaaaTCTTGCTACTGCAAGATGGAGGACGAACAGGTCTAGCAAGATTGCAAGAGCGGGAGTCCtctctctctcaaaaaaaaaGAGAGAGGGaaaaaaTAACTTGTAACAGGAGTGGATTTTGTATTGGAGAGAGAAGTCGGTACAGATCAAGAAGCATGCAAACCTGCTAATAAACGGACGCAGATTCAGTAACATTCCCCGTGACATTCTCGGTGACATCTTCACTGAATGCTCTACGATTTTAAAGGACTATAATTGCGTATGCTAATACGAGCGTACCTCCTCCG
XLOC_368283	TCONS_00757455	455	2	chr7	4567333	4567493	+	3.37806	4.01205	1.34415	0	3.79742	atttaggagtcttatagctataccaaacatgctcTACAGACCAGCAACTCAGCTCTCCGCGATGCTTGGGCTCTGCTCTGCCCACCCAAACGCGTGccccccACGCACACACGAATTCGGCGTGAATTTAGGCACAAGCACCAAGAAATCgggggaaaaaGGTTTGGAAGTAGCAATGATGTGAACACAACCCAACAGACAGCTGCTGGTGATTGATTTGTCTCGAGCTGAACTGGTGCTAATCATGCACGGTACTACTCCAGTAGTGAtttttGTACAGCCAGCTGGTACTAATTTCCTCCTAAACATAGGGTTGTTGTTAGCATTTTGTTCTCTCATCAGCTTCTACCTGCTCTTGAAATAAAAGTAGGACTGCAATCTGTtgtaccttactatggc…
XLOC_371982	TCONS_00758377	355	1	chr7	9793340	9793694	+	0	0.579545	2.11879	1.10046	1.50522	ggaagtggagctactaacgatggaggagatcccacgctagctcagattctggcccaacaaacacaactgatcaatctgttagtgcagcaggcacagaatcagcaggcaaacaatcagaatcagaatccacccccacctccccaaaacaagttggcagatttcttacgtgtgagaccccctaccttttcaagcaccaccaatccagtagaagcaggagattggctgcatgcggtggagaagaagttggacttgatccagtgtactgagcaggagaaagtttcttttgcttcgcatcagttgcatggacctgctgctgaatggtgggatcattttcgccaaggcagggctgaaggag
XLOC_400435	TCONS_00765787	409	2	chr7	25126477	25126506	-	2.68461	0.374613	0.859396	4.72034	0	CGGCCAGCGGCGGCCGCTGGCGCCGCCGGCCTCCATCAGCAGCGGCGTGCACCGCGGGTGCACGTCGACGTCGCACTCCACGCAGCGGTACATGCAGCGGCCGGCGTCGGAGGTCTCCCTGCAGGCGACGCACCGCCGGCTGGCCGTGAGGACGGAGAGCGTGAGCTCGTGGTCGCGATGGCGCCGGCCGAGCTTGACTCGCTTCGGCAGGGTGAGGCAGGCCTCGTGGACGTCGAAGCCGCCGCACGCGGCGCCGCCGCCGCATCTGTAGCCGTAGCTGCCGCCGGAGATGGTGCGGTCGCACACGTTGCAGACACCGGCAGCGCCCCGCTTGCCGCCGTAAACGCGCCTCGTTAGCGAGTGCTCCGGGTGTAACCAGGAGGTGAATGCTTAGTTGTC…
XLOC_400997	TCONS_00765957	261	1	chr7	26120213	26120473	-	0	13.4383	12.8344	0	4.44668	aagctgtcttaggtatatcttcctctttgattctcaactggtgataccctgatcgaagatctatcttggagaaaacggtggcacctttaagctgatcaaacaaatcatcaattctgggcagcggatacttattcttgatagtcacatcatttagtgcacgatagtccacacacatcctctgggtatggtctttcttttccacaaaaataaccggagctccccatggagatgaactcggtctgatgtatcctttctgaagca
XLOC_370404	TCONS_00767633	346	2	chr7	7739900	7740045	+	2.76803	0	0	0	0	ATCATCCCGTATGCAGGCCCTGCGGAGCTTGCGAGGAGCTGCAGCCCGGCACAGGAAGGTACCAGGACCGTGCAGCCGCTCCCACTCCAAACGATGTAGCGCTTCAATGCATACAGCACATGCTAAAATGGTGCAGGTATCTGCAGTGGATTTCGGTGATGACAGAAATTTCaaaaaaGAAAGACCGAGACCAAATTGATCAGTCTCACCAAATGCCCACCCCTACTCCTACATATCTGAACTAAATTAGCGTGACAATTGATCGGGTCGAGCAGCAGATATGTGGAACTGCTTTGTATAACAATTTGTACTAAACGTGCATTTACCAGAAATGATATGACCAGAT
XLOC_390211	TCONS_00771564	1433	2	chr7	9095349	9096090	-	2.13508	1.0608	2.32976	4.32164	0.833931	CAAGGCCTCAACCTTATCCATGAACGCGGCCGATAGCTCGCTGCTCGCTGCCCCTCCCACGCCTCCCTCGCGCGGACAGTATAGGTGAGCAtttttttCCATAGCTCAATTTTGATCGCTGGATAGGCCAATGGAgggggAAACAAAACCCAAGtttttGGttttttCAGCATCTGTCTAGGACTCTTCCTATGCTACAGTTGACAACAACTCCGtttttCAGATGGTGTGTTGAATGGGAATTGTTCGCTTCTGCTAAACATCCAATTAttttttAcccccAtttttGCCATTAAACTTCTTTGTGTGGCTGATGCCATGGACGCTTGTTCTCCCTTATCCCAGAATAAAACCTTCTTTGGAATGAATGGAGGAATTTTCAGTGTTTGTTCTGTGAGA…
XLOC_392067	TCONS_00771850	244	1	chr7	11566456	11566699	-	18.2053	0	2.46919	7.88396	3.64453	CTCGGTGaaaaaTCTAAAAGACAAGGTTTTATCTCATCTGATAGTCTTATTAAATGCTATTCTTCTGATAATTTTATTGCTTAATATTATGGTTCTGTGTCAATAAACCCTATTACTTTGAATGTATACATCAGTAATTCAGTTGGTGATACTTAGTAAATGTTAGTTTCAGTTGATGCATTCTAAAATAGTAGATTGACTAGATATGAGGCTGCGGTCTATTAATGTCTCTGCTGTAACAACT
XLOC_367044	TCONS_00774582	260	2	chr7	2400554	2400581	+	0	0	13.1291	0	2.28186	aaaaaaGTTCTCTCGATTTTCAGGAAATGCTACTCTTGGAACGGATTCGTGCACATCAAGACAGGTTTGCGCGGAACATGATGATTTCTCAAGCAATTGGTAATTTAGTTGGGTATGGCATCTTTTGGTATCTTGTCAACGATGTTTCCAAGAACTTGGCAAATTGATCGGGTTCAACAATGAACCTGTTATGTATGGCTTGATGAAGCACCTGTTATGTATCTTCTAAAGGTCCTGAAGATGAACCTGTTATGTATGGC
XLOC_367608	TCONS_00774744	304	1	chr7	3398996	3399299	+	3.73482	5.49841	8.18261	22.3198	14.0017	CTTTGTGGCATTTCATCGTATATATATTGTATGACCttttttATCTATTAATCTGAGAATCAACTTAATGCACATGCATGTTTATTACCAAGAACGGTAAGTATTATTATTCtttttATCTTGTTGCAATACTCGAGTTAAAGCTTTTCATTGCTAGAAAACAAAGCATATGCATAGTTATTAGATGTGCAAGTTTCACTATTGGAACATAGAGGTGCATGTGTGATACTGTCTTGCCTTTTCAGCTCTAACTTCCCTGCGTCTTGACATTATGAAAACCCTTTATTTGTTTTGTGaaaaaaCC
XLOC_373725	TCONS_00776558	459	2	chr7	12459852	12459919	+	0	0.280819	1.09927	3.02981	0.496391	caacctatggtatttcgagaatcggataatcaggttgcctatctcgtatttatttgcgttggagcaagAGAAAACATGCTAACAAGGAGATTAGAAGGAAGCGAGATCTACGGCATCGACAAGTTTGTCTAGACTAGTCTACACTCGAGCTTTTGCCTATGGAGTTCTTTGAATTCTTTGCAGTTTATTGGCTGTAGTTTTAGTAGTTGAAGAGCTTAGGAGTTTAGTAGTTTAGTACTATGGATTTTCTTGTATTTCAAATAAGGATATATTAGTTTGGATCTTTTCACCTTTTAACAATTGTATAATTAGCTTGTATAACCAAATTTGTATAATTAATCGAAAGCTGTTCTGTATATCAATTTGTACGTGATCGAAATCCTAGACGATCACGAGTGG…
XLOC_377186	TCONS_00777499	288	1	chr7	17347102	17347389	+	9.84227	8.74066	0	2.65958	17.3776	gccgacgtttgggaaagcgagcaaggcaagtcacatcatccttgaacatattgaatcccagtttataaaattatgttgatttaaattattgcattatcgcgttatttaaattcccgtgttatcactgttttatctagccatgcctatttacctttgttatgaccttattattgttattgttattatttccttgttcaccctagaataaacaaaaccccaactagtggacactctactcatggtaccactagtatgattttaggtagatgcttcgctggttaattaggc
XLOC_387687	TCONS_00780761	282	1	chr7	5629543	5629824	-	0	1.64183	0	8.95304	0	aaaaaaaagaaaaaagaaaaacgcgttggaggagaaaaaaaatacgaaaaaagaaaaaaaaaGCGCAAGGACAGCCCAGCTGACATGCTGCTGGCGCGTACGCGCGCGCTAGGAAGCCCCAATAGTTTCACATGAGTAAGGAAAATGATCATGAGAGGCCTATAAAAGGACCATCATATACCCATATATACATCTCATCTtaggaataagtccacttgccgtccctcatctttccgctgagtttaattgttatccttgaattgcaatactagaaatcttcgc
XLOC_392899	TCONS_00782229	245	1	chr7	12923573	12923817	-	17.6178	8.6278	0	7.62547	56.4468	GCTACTTCACCCTTTGTTTTCTTGTAACTGGCCTTACAACGTAGGAAGTGAAGTTCCCCATATCCTCGTTGCATTCTCCACCAGTACTTTACTTATGTAGTACTAGTACTGTATGTTGCTTGTTATCACTCTTGTAAATGGATAGTTTTCACTTGCATGTCCCAACTTATAtttttAtttttCTAATGGAAGGACTAAGGATGTCTTTCTGTTCATTGGGTACATTTATTAACTTCAAAATTATG
XLOC_400161	TCONS_00784406	368	1	chr7	24582758	24583125	-	8.59171	6.67174	1.1409	10.7818	11.5956	AAAATATTACTGCTGGTGTGCTTGTCGTTAAtttttCATGTCATGAATTCACTTCCCACTTCCTAGTTGCTAGGCTCTGTTATGGCAACCAGTGTCTCTTGACTCTCTGTTTAAGCACCACATCACAACATAAGTTGCTTGTGATGTGGATATTTTGTTCAGAACATGTTTGTAAGTACTGAAGTCTTAGCCATGTCCACAAACTCATGCTTCACCTCAAAACAAGGACTGGATTGTCCAGAGTAGTACGATGTTACTATGCTTCtttttGGTCCGTTTGGAACGTGGGTATTTTACATGATATGTTCAGTTGTTTAAAAGCCAGTTCTTTTGACATTGTAGTAAGGACAAAGCAAACTGTCAAGTCA
XLOC_367381	TCONS_00786077	238	1	chr7	2896183	2896420	+	0	0	5.88478	0	26.8054	aagaaaagaaaccgagggagggagaagccgaggaagagagaaaggagccgggagggagagaagaaagggaaaaataaagagaggagagaaagaaaagaaaaggaaaagagagaagaaagggaaaaagaaagagaggagagaaagaaaagaaaaggaaaagagagaaaaagagaaaaagaaaagggaaaagagaaaggaaaagaaaaaggaaacggagaaaaaggaaaaggaaataaat
XLOC_385210	TCONS_00792754	266	2	chr7	1254686	1254905	-	0	0	1.43776	16.9611	9.80767	GGTTGGTTGATTTGAGAGTTGAGACAGATCGATCTCTGCTTGAATGTGGCATGCTTGGATAGATCGACGAGGAAAATCCAACTGTGTACTGCATGGTTGAACATGTCAAATTTGGACCATCGGTTTCGAGGAATCATGACAGAGCAGTACTACTACAGTAGTACCAGGAATTTCGCAGCATCTTTTGCAATTGATTCTTTACCATGATTGGACTAATTTCGATTCGCACTAGGCTTTACTCCATTCCATTCCAATTTGGTTCTTGG
XLOC_402951	TCONS_00799271	233	1	chr7	29592192	29592424	-	0	6.61225	6.88265	0	26.7925	TCCTTATCATGTCAATGTTGTGTTGAGGATTAATCAGAAGTTAGTACTGGAACACTGGATATTTGCTGTTTTCCTAGTCCATGTGAGATGGTGATATGATGTTGAGTAGAGCATATCCATGCTGAAAGAAGCCTCCATAGCAGTGTCGTGGAAAACGATTGATACAACTGTTAAAATGGAGTCAGCGAGCTCCCGTCCGCGAAACGGTCTTCATTAGTCGTTCCTGAACATGT
XLOC_370026	TCONS_00800465	298	1	chr7	7195680	7195977	+	0	6.07344	0	0	1.02809	GAAAGaaaaaaaCAGAACGGAAGGTACGGAAGaaaaaCACAGaaaaaaCCATaaaaaaaaGAAACTGaaaaaGACaaaaaaGAAACGGAAAACGCGGACGCTTCAAGACAAACCGaaaaaaaaGGAAAACGCGGGCGCTCCAAGCGACACGCTGTCCCGCCGCACTAGTAGTAGAGAGAAGAGACTAGAGGGGTCAGAACTGATCGCGCGGGGCGCATGGAGCGCGACTGATCGCCCATTAGGGCTcccccGTTTGTTCCGCCTGTTGGTTCCttttttttttttATttacaaaatag
XLOC_371618	TCONS_00800839	297	1	chr7	9333492	9333788	+	0	6.17908	0	0	1.04545	GGaaaaaCAGCTGCGGCAGAGATGGGGAGAAGGAAGACACTCACAAACAGATAGATTAGGAAGGGAAACAACAATGTTGGTATGAATATGATGATACATCACGAGCTTGCAATGATCGATGACTACAAAGCAAATGCAACCCAGTGGCCGGATAAAATCATTACTAGCTTACTGCAACAAAACTCAAAAGGGCATTCCAGATCTGAAAACACAAATGGGGAATAGATAAAAGCATGCAAAAGAAAATCATATTGGATGAAAGGATCAAGGATGCACAAATATTGGTTTGTGTGATCT
XLOC_378459	TCONS_00802525	665	2	chr7	19661014	19661630	+	0.127873	1.24126	1.907	0	0.493619	aaaaaaGTGAGACAGGGAACAATGGAAATAATTATGTAATTTGGTTTCAGGAAGCAATAAAATATCATCAATTCAACACGGAATCTCATTTTCTTAAGCTGCATAACAGGATTGTATAGGCTAATAGACCAATATATTTTCTTACAAAGCTAAATATTTGCTGATATTATTATCAAATAAGTTTTAGATACTTGATCCAGAAGGTTCCAGTTTATGCACAGGTTAAGGTATTAGTACATGAAATTTTGtttttACTTGTAGCTTGAAAGTTACTGATCCCCTCTGTCCTATAATGTAAGATATATTTCATCTTGAACATAGACCAAAGAGTCATTAGACGTTACTTGATTACTCTCTAATTAGTATCTCTAAGGGCTGCAGTCCaaaaaaTATGCCTTA…
XLOC_378587	TCONS_00802572	359	1	chr7	19844486	19844844	+	0.978103	6.13258	0.40941	2.12113	1.44972	TGCTGGATGGTCATAATGGTGTAGTTTCATATTAAAACTTTGGAAttttttCAATATGTAGTATAAATCAATTTAGCGTGTTTTCTTATGtttttATCACTAAATTCTGTTCTTATTAAtttttCAAATACGCAAGATGTTATTTAGATTaaaaaactttccatccacttcactgtccatcacttcacATGTACAGTGTGAAATGCCAATGTAGtttttGAAGCTTCCCTTATGTCTATTTTCTGGTTGTCACTTCCTAGTAGGAGTACCAtttttAGCAATCAACATAAAGTGTTTGATAGGCTTAgactgtgttcttaagtctatcttcccaacttgacctcccttgttttccatgc
XLOC_387909	TCONS_00805115	429	2	chr7	5973314	5973679	-	0	1.6709	0.511055	0.32302	0.881555	AGGAAGAAGATGTGACGCTGCTGCGGTCATCATGGTGCCAAGGAGGAATGAAGCTGAACCAAGGTGTAGATGCCAGAAtttttCTTGTATTGTCTTAGAAAGAAAAGAAGCCATGAATACTGAGTGCTCCTCAAAGAACAACTACCTGATGGAGAATAGATTTCCCTTGTGGACAAACAAAATCTTACAAGATGGATCAGCTTCCTTCTCCATGGTGATTGCTAGCTTTGTCCTTTGGGTGCTTGTTTTCCTGCCAAGAAGAAAAGGTGCAATAATGCATCACATTGTTACAAGAGCACCGATCAGTTCGGAGAATTTTGTTAGAAATGGAAATTGAAGTGATaaaaaTAAATAACTTTGGGAGGGCTGGATACCCATATATGCCAGCTCCCATGATGA…
XLOC_390830	TCONS_00805888	319	1	chr7	9842427	9842745	-	0	5.28177	0	0.819873	0.752284	aaactacttaggacagggaattactttaacttttattgatcttaactgagtttcattattacaaactgaagactctcacaacactaaactcaccaacttcctaacactcaaaaaaaaaaacaaacaaacgcatgcacttacatcccatcactgatgtaaatcacatgcaagacccacacaagcaaatttaaaacaagcaaactaacacaacgatctaagacaacggcttaacaaggcactctagttcttccgagcatcggagttgattgaaggctcgttcggctcgtcttcatcatcttgagttgctccccactcgatc
XLOC_398067	TCONS_00807773	239	2	chr7	21054672	21054778	-	0	26.4943	0	0	0	AATGAAGCTTGTATCTCCAGCTCCACGCGTCCGACGTCGTGGTAGCTGACGCGGCAGGCGCCGAGGTCGACCATGGCGCGCCTGCTATACCCGCACAGCCGCCGCGCGTACCGGAGCGCCTTGGCGACGCAGGCGCCGCAGTCGGAGTACTCCGGCGCCGCCGACGAGTTGGCGCCGCAGAAGGCCGACGTGGAGATCTGGTCGGGCCGCTCGCCGACGAGGACATCGACGCCggagga
XLOC_400660	TCONS_00808567	640	1	chr7	25619963	25620602	-	0.82172	1.77302	7.16142	3.23739	0.798469	GTAAGCTTCCAATACCTGCAAAGTTGCAATATGATTGGCTTCATATTTCATATGGTACTCATAGaaaaaCCTAAGTTTCTTCCACTGCCTGAGTTTCCACTAACTCATGGGAAAACCCAGGTTTCATATTTCATATGATTATACTATATTCTATCCACTCACCCCAAATTCCCAATTATTAATTACCCTTTCCTTTCTATTGTATGTTCTTGCTCTGAGCAGTAACTACAACTCAACttttttCCAGGGTAGCATTGATAGTTTAAATATACGGTATTAATTATTTGTCTTATTAACATGCAGTTAAAATGAACTTAAATTAATGTCCTTTGTAGGTGACTGGGTGGTGTACCCTTACCTGAAGTTCTTTTAGCTttttttttttaaaaaaaaaGAGAT…
XLOC_378406	TCONS_00811699	217	1	chr7	19567010	19567226	+	0	3.30886	34.9066	2.88217	10.5884	tggggcggacggaggatttgggtggtatctggaaaaggctagtaccgtccccggtcaattaaggaccgagccatgaagttaagcatgaaacgacccccgtacaaccgtacttctcgaatgggtatagacctagcggattagatagccgagcagaggcagtatccctgcatagatggttcacccctgagtgaggcaggtgcgctatggtgggacagcc
XLOC_393911	TCONS_00814766	3171	2	chr7	14586857	14586925	-	0.543263	0.747899	1.75713	4.77994	0.468146	cgataaatcCATAAATGTAAATCTAATAGAATTAATCCATATAAttttttAGAAAGCGATTATCAAATATATAAATATTTAATTTAGAATAAAACCGGAACGACAAATAATTTGAAATGAAGAGTGGAGATTGATTGTGGTATAGCAAATAGTAGCAACCACTATTCTTCCAGTTTGGGGTAGCCTGCACATCACATGCACTGTAGTACTATACAGTACACAGCCCCACAAAGGTAGCTGCAGGATCCATGAAAAGTAATTGTGTTTCTGAACTTGTGATAAGCATTGAGTAAACTATGATTGGGCACATGATTCATGAATTTATACCTTTGCCAGCCTACAATCAAGCCCTTTGCCCTAGGAATTATAGATAGCTGCACTCAACTGAATAAAGATTGT…
XLOC_402174	TCONS_00816438	501	2	chr7	28282735	28283130	-	0	1.39122	0.729165	0.228941	0	GGCGTACTCGGCGAGGCTATCCATGGGCGCCCTGTGGCTGACGGCTTCCAGGGCGTCGTCCAGCAAGACGTGGGTCACCGCCGCGAGGCCTCGCAGCGCTCGCAGTTGCAGATAATCGGATGGTCGTCGCGGCGGCGCCGGCGGTGCGCCGCCGCCGTCGCCTTTCTGGCACTGCACCGCCGTCAGAGGCGGTCGGGCGGCCGTCGTTATCCTGCAGGACTGCGTCGTCGTCTTCAGTCTTGGGAGGCAGCAATTACGTTGGCTCGCCGCCGGCGAGATGGCCGGCGAGGTAAGCGGACTCCTCCTGATCGACAATGCCGTCGCCGGCGAACACGAAAAGAGACAGCTCTGCAGCGTGGTGGCCATGGCGATCGAGCAGATTGTTGGACACGATCGAGA…
XLOC_420989	TCONS_00823531	915	2	chr8	26283434	26283504	+	0.956245	0.682042	2.69653	2.52218	0.0766364	CAGCTGTTGTGTCCTCCTTAGTACTTGACATGATGCCTGGCTTCTTAAGAACTTTGGAGCAGTTCTCACAGTAACTTTTGCTGAGGAAGCGGTCATCTTGGCTTCTGTACTAACCTCTGGTTGAACAGCACTGTCAtttttCTCTTCGCTTAGTGGAGAAACAAATGATGGTGAAGCAGGATCTTCTGGAATGCGGGGAAGGACATCAACAACCTTTCCTTGGACCTTATCCTTTCTAGTCTGCAAAGGACCACCTGCATCCATGCTATGAGATATCTGTTCCACTTTGGTAGAATCTGCAGAATCAAGCATATAAGtttttAGTTTTGTCCTCAACAGCTACTTCCTGAAACCAGCAATCTTCATTCTCTACATGGTTTGAGAACCTTTATCCTCTAC…
XLOC_421392	TCONS_00823717	312	1	chr8	26992303	26992614	+	5.81188	1.9467	1.33821	2.70771	0	agagaatatttccttccacatggagattacagttttatcttcagtttttaagatttcagaccatattgccgcttcactgacgcaccgtcttaagcacaattgtatcgacggtgcactccttctgaaaaccacatcgtgtctatggttccacaaagcccagaaacataggaggtagaaaactctgaaaTGAGGCATCGGAATTTTCTGCACTGGCTTTAGTTCGTGCAATCTTGCCACCTCCTGAACTGTAGGTGTAACCTGAATCTTTTCCCaaaaaCTTTGAGCGAAAGGGCAGAGGATAAATGCTCCCAC
XLOC_428009	TCONS_00826333	581	2	chr8	9173910	9174224	-	0.320956	6.09139	5.46676	3.11806	2.79424	attaTTTGCTACGTCTCGAGAAGCTGAGAttcttcttcttcttcCTTTGGTTGTCTTCTTCTTCTCTCTCTGCATCCAACCGCTCCGCTATATATACCACCAGCCGAAGCAGCCATTGCTCCTCACCACCAGAGCTCTCTAGCTAGCTAAGCACAAGAAGCATAAGCAACACAGGGATTAATTCATCTCACTCAGTAATTAAGCTAATTAAAATCTTGGACCATGTCGGACAAGTGCGGCAACTGCGACTGCGCTGACAAGAGCCAGAAGAAAGGTACCAGCTATGGCGTCGTCATAGTTGAAGCCGAGAAGAGGTAACTAACTCAATATCGATCAACCAAAGCATATTTCCCGTCCGAATTTACATTTATTCTTCTTTCCTCTCAAACACATACGATA…
XLOC_428653	TCONS_00826558	2540	3	chr8	10084743	10085143	-	0.747139	1.93536	2.09392	0.872629	0.321244	gttctcttcctctctctctctctcactctttctctcctctccctctctttctcttcctctctcggcgcccccgtcgctcgggctgccctccgcgcgcggccgctcctccccggtggtggtggcggcggcggcggcgaccccgacgacgacgacgccgaccccgacgacggcgacgacgagtgggcgacgatgacgacgacgcgggtggtgccggcggcggatggcgacctcgggcaggagcggcgatggcgtcggcgggcggcggatccggcggcgccgccctcGGGAGGGCCGGATCCGCCGCCATAGGGAGCGGCTACGGCGGCGACGGGCGGCGGCTCGGCGACCTCGGCTCGGCGGCCCGCCATCCCCTCCTCACCGCTGCTGACAACGACGATG…
XLOC_428653	TCONS_00826559	3509	2	chr8	10084455	10085143	-	1.09902	1.90355	2.35511	0.171857	1.13905	ctcagtcctcacacgttctcttcctctctctctctctcactctttctctcctctccctctctttctcttcctctctcggcgcccccgtcgctcgggctgccctccgcgcgcggccgctcctccccggtggtggtggcggcggcggcggcgaccccgacgacgacgacgccgaccccgacgacggcgacgacgagtgggcgacgatgacgacgacgcgggtggtgccggcggcggatggcgacctcgggcaggagcggcgatggcgtcggcgggcggcggatccggcggcgccgccctcGGGAGGGCCGGATCCGCCGCCATAGGGAGCGGCTACGGCGGCGACGGGCGGCGGCTCGGCGACCTCGGCTCGGCGGCCCGCCATCCCCTCCTCACCGCTGC…
XLOC_428653	TCONS_00826560	2168	3	chr8	10084786	10086429	-	1.26843	1.41719	2.21239	0.383151	1.78849	cacgttctcttcctctctctctctctcactctttctctcctctccctctctttctcttcctctctcggcgcccccgtcgctcgggctgccctccgcgcgcggccgctcctccccggtggtggtggcggcggcggcggcgaccccgacgacgacgacgccgaccccgacgacggcgacgacgagtgggcgacgatgacgacgacgcgggtggtgccggcggcggatggcgacctcgggcaggagcggcgatggcgtcggcgggcggcggatccggcggcgccgccctcGGGAGGGCCGGATCCGCCGCCATAGGGAGCGGCTACGGCGGCGACGGGCGGCGGCTCGGCGACCTCGGCTCGGCGGCCCGCCATCCCCTCCTCACCGCTGCTGACAACGACG…
XLOC_430758	TCONS_00827285	2862	2	chr8	13063760	13064811	-	0.754164	0.9375	0.838419	0.841689	0.833978	CttctcctcactctttctcttcctctctctcactctctctcctctccctctttctattcctcttCCGGCGACGAGCACGAGTGGGCGGCGTGCGCGTGCCGGCAGCTGGCGGCCGCCGCATCGTCCCCGTCGCTCGGGCTGcccccTCCGCAGCGGCGCTGACCCCGACGAcaacgaggaggcgcgaccccggcaacgacgacgccgaccccgacgacgagTGGGCGGTGACgcgggcctcgtcccgcccggatccggcggcggcgggcctcgtcacacccggatccggcggcggcgggcctcgtcccgcccggatccggaggcggGAGTGGGCGGCGGCGGCGCGGCGGATCCGgctcgggcgcggcgtcgacgacggtggcgggcggcagcggcgag…
XLOC_432965	TCONS_00828015	309	1	chr8	16196144	16196452	-	0.8663	7.11922	10.4228	13.1787	1.73062	ctcgatttcaagttttagcccctcacacatttccttggacttctcggagtcaaaccgcttgttattgccggtaatgaactctttcggcacaccgaatcggcagaaaatgcttttccgaacggatttttacactagtgccgaaggtactgccttagcccatcgaaggcggcttgacactcaggtgtccaattgagtttgccggcccctcggagcatcttgaaaaatgataaatctctttcggctgctctggggagCAACTCCTTAACTCATTttcgcccctagcccttgtcgccgtacctcgttggtact
XLOC_433012	TCONS_00828036	641	2	chr8	16255203	16255537	-	222.069	77.893	56.878	294.284	38.0725	TTAAAATATTGTGCATATCATTATAGATATGCATATACTCACGGTGGCCTGAACTGTCGTTAGGCTCTTGTCCTCGGGACATGACTTCACTGAATTGGCCAAATGTGCAACACCGATCAATCGATACATGCATGCATGCGaaaaaaaaaaaaCAATATTTGGAATAAGTTCATCAGTTCCACCGTTGTGGATTAATAACTTTGTTTGTATATACCTTTGACACAGCTGATCGGAGAATGATATGGAGCAAGCAATCCAGGCGGTAAACACAATCGCGTACTTCCCCGGCCCATGATAAATACATAGCGCGTGAGCAGCGGAAGCATGCATAGAAGATATTCATCGGATCGAAGATGGCGTTCAGCTATATTGTAATAAGGAACATATAAGAATCCAGCC…
XLOC_433012	TCONS_00828037	3193	4	chr8	16255191	16255537	-	41.8809	14.1551	22.7399	77.4317	7.59874	ttataaggatgaattatatagttatataggatattataaaaaaataatggagagatatattgaaatgttatgtgaattatgtggcatgatttaacctgtttgcattttaaatctctaaaatttaataaattataaaattatagataatatagcatgttcgtatgatgcttaaatgtaattgttagtagatgatgatttgatatctttgcattttaaactttacgatttagtgggttataaggatggactatacagttatataggatattataaaaaatgatggagagatattttgaaatattatctgaattatgtgggatgatttaacatgcttgcattttaaatctttaaaatttaataaattacaaaattatagataatataacatgcttgtatgat…
XLOC_439759	TCONS_00830560	1040	1	chr8	26203991	26205030	-	1.20696	1.64652	7.82768	6.72289	0.257711	CTCCAGCTGTTGTGTCCTCCTTGGTACTTGACATGATGCCTGGCTTCTCAACAACTTTGGAGCAGTTCTCACAGGCCCATTCTCTCTCCTCTGTTTCAAGATACAATTCCAAGCATTTCTCAATCGATGCAAGAGAGTTGATATCATGTGCCTTGTCATAAACAACATCGCTAATCTGAGTTTTCCCCTTGTCTTTTGTAGTAACTTTTGCTGAGGAGGCGGTCATCTTGGCTTCTGTACTAACTTCTGGTTGAACAGCACTGTCATTTATCTTTACATCACTGCCTGATGCTATCAGTGCATTCTCTTCGCTTAGTGGAGAAACAAATGATGGTGAAGCACGATCTTCTGGAATGCGGGAATCTGCTGTTGCTGCATCCATTCCATCAACTTTGGCAT…
XLOC_407619	TCONS_00832363	225	1	chr8	6936591	6936815	+	0	27.4846	4.53191	8.00448	44.2649	gaacgacagagagacacccttagaacggagttatttaattaatttaaattctatattgctcttaactgtgtatgattacatttaagttgcattaacactatctcaccaactatcttacactctgacaagcaaaagaactagactcatgctgttacatcccaccaatgatgtaagcaacaactaaaacccacacactcacaagcaaacttaaacaagcaatctaac
XLOC_420892	TCONS_00835721	432	1	chr8	26122947	26123378	+	0.87878	1.62402	2.5145	5.38498	2.57441	GCGTGGTTGGCAAAATAGCAGTGAGAGAACAGGTTGAGTTaaaaaaaaTaaaaaaTGTTGAaggaggaggaggaggaggagTGTATACTGTTGAGTTCTTGGAGCCAGCGACCGACGTTGTCGAAGGTGGAGCGGCGGGAGATGTCGTAGACGAGGAGGGCGCCGAAGGCGCCGCGGTAGTAGGCGGAGGTGACGGCGCGGAAGCGCTCCTGGCCGGCGGTGTCCCAGATCTGGGCCTTGACGTCCTTGCCGTTGATGTCCATGCTCTGCGTCTGGAACTCGACGCCGATGGTGGCCTTGGAGTGGAGATTGAACTCGTTGCGGGCGTAGCGGGACAGCAGGTTGCTCTTCCCCACCGCGCTGTCCCCGATGATCACCACCTTGAACAGGTACTCCTCC…
XLOC_428653	TCONS_00837759	2160	4	chr8	10084552	10085143	-	0	0.139316	0.258343	0.496143	0.0200674	gttctcttcctctctctctctctcactctttctctcctctccctctctttctcttcctctctcggcgcccccgtcgctcgggctgccctccgcgcgcggccgctcctccccggtggtggtggcggcggcggcggcgaccccgacgacgacgacgccgaccccgacgacggcgacgacgagtgggcgacgatgacgacgacgcgggtggtgccggcggcggatggcgacctcgggcaggagcggcgatggcgtcggcgggcggcggatccggcggcgccgccctcGGGAGGGCCGGATCCGCCGCCATAGGGAGCGGCTACGGCGGCGACGGGCGGCGGCTCGGCGACCTCGGCTCGGCGGCCCGCCATCCCCTCCTCACCGCTGCTGACAACGACGATG…
XLOC_434618	TCONS_00839166	676	2	chr8	18420270	18420816	-	0	0.96672	3.0828	0.806331	0.329894	cttgctacccgatcaaacaactcactgagaacacagggaagaaccgaaacacatctctctctgtgcttccaaacgagagagaaaaagagaagaacaaagatagagaaatgggaacccctggagatcaagGTTTGTTTGATCTTGTTCCATCCTACGGCGTACCTCTCTCTCCATTCTTTCTTCCCAGGCATCCTCGATGAGTTCTCCACAAACCCTTTCCATGCAAAGaaaaaCAAGAACTGGATACTCATAGCGGACAATGAAGTAATAGCCAACGTTGCTGCCTCCTACATGAGCTTCATGTCCGCCTTGAACTTGGGACTATGGCTACAATCAGGAGTAGGCACAAGAGCGGCGGTAGATGACTCAATAAAGAAAGCCACACCCGACAGGTGGCTG…
XLOC_434618	TCONS_00839168	502	2	chr8	18420376	18420758	-	0.2111	2.32076e-05	1.98305	0	0.718341	gatcaaacaactcactgagaacacagggaagaaccgaaacacatctctctctgtgcttccaaacgagagagaaaaagagaagaacaaagatagagaaatgggaacccctggagatcaagGCATCCTCGATGAGTTCTCCACAAACCCTTTCCATGCAAAGaaaaaCAAGAACTGGATACTCATAGCGGACAATGAAGTAATAGCCAACGTTGCTGCCTCCTACATGAGCTTCATGTCCGCCTTGAACTTGGGACTATGGCTACAATCAGGAGTAGGCACAAGAGCGGCGGTAGATGACTCAATAAAGAAAGCCACACCCGACAGGTGGCTGGTCATgggggCTATAGCTGTGAGGTGTAAAATGTCTAATATAAAATGACTTGATGATGATAATTTGTA…
XLOC_404285	TCONS_00841153	209	1	chr8	1671249	1671457	+	111.072	0	8.81006	17.437	15.9278	CTTTATTTACTTTGATTAAATGCAGTTCGCTCATGCTAGGACAGAATCAGATTTTAATTAAATGCTGCATTTGTTGGTTATTTTACATCAAAtttttACGCTGGAATACACACAGATGGTTATTCTGGTAGAATAAttttttATTGTATGCTTATGaaaaaTTGACTTCTCTTGTCAAATTATCTCCATTCTGCAtttttACTCATGCA
XLOC_409535	TCONS_00842150	216	1	chr8	9759637	9759852	+	66.404	0	12.9047	24.2145	11.1139	AAGGATGAAGCTTGATTAAAGTCATAACTTAGATTAGTTGCTTTTATTTCATCGGTTGTCATTTTCTATAGTTTCAAACAGAGTTAACTGATTATACTTAACTTAATATCTGCAATGCTTGCTTTCTGACGACACATACATTTAACTTACTACATATTTTCTCATTTTGTTGTCAAATAAACATGAGTTGCATTTGGAAGTGTAGGTGAAGATATG
XLOC_420169	TCONS_00844002	242	1	chr8	24943915	24944156	+	23.3862	0	5.23029	4.21312	7.79779	CTTTTATCTCTTCATGGCCAGCTGAAAAGGCCGATGCAGATTGGTTCACATCAATAATGCTTGGAATGAGAAACCTATAGCTACTTCACTTGCATGTTCCATTGATTCAGACTACTTACTGTATTAGCTTGCTTCTATATTTTGTTAATACACAGGAAATATTTTACATTCTTTAGCTGTTACTTATGCCTAATTACTGAGTAATTGTTTGTTCCATTTGGTCACATTCCTTGTATTTAGCT
XLOC_421270	TCONS_00844290	282	2	chr8	26817445	26817720	+	75.6363	41.0458	13.6967	17.9061	49.5953	AAGCAAAAGAGAGAAGCAGCCTTACATGGATGGCAGTAAGGACTTATCTCTGATAGCCAAGGATGACTTGCCTGTGTCCTCCCTGAAGGATTAGCAATTTAATGATCCTTTAAGCTGGTTCATGGGCAGTCTCCTTGGCTAGCCTGAGTGGTTCTTATTGCTCATGCTAGGCTTAATTGCATCTCTAATATCCTACATTCCTACTGTGGATTTATGCTGAGGGGATTTTGTTCCATATACCTGGATGGCCGGCCTAGCTACATGACATTCTTGAAAAAAGAA
XLOC_426357	TCONS_00845334	269	1	chr8	6524481	6524749	-	20.032	4.39001	13.54	1.97414	10.3871	ttgtcacgatttccccctttgcaatgccgtggtggtatttcggggcatggcaacatgtgtggaatcgtgtcttgtgggtacagtggtacacctctggccagagtaaaactattcgaatagccgtgcccgcggttatgggcgggttgagcaatgtttttcgtgattagtctcacacctctcacaataattattgatgattataactggtaataatttgcttagctcctggtttggagttagatctgtacagccgggtatggttgttcagg
XLOC_434636	TCONS_00846781	2857	3	chr8	18458108	18460416	-	1.40769	1.72427	3.32099	1.16112	0.848558	aTCCGATCCCGTTCCGGTCGCAGCCATCGCCTATCGCGGCGCCGCATCGCTTCTCCACCGTTGCAGCCTGCCACCCGTCGTGGCAGATCTCGTCGTCGTCCGTCGCGGCTACTCCTGAGTCCTGTAGCCACGCGCCATCCTCGCTGCCGGGGAAGACCGTCGGGGCGTCCAATCCGCCGTCGACTGCTGGCCACCGCGTCGATCTACTCCGTCCCGGCCTCGCCTTCTCCGTCGCGGCAGCGGCATCGCTGCCCATCGCGGCTGCTGCCCATCCATCCCGCACTTGCCGTCCATCACAGCCGTCGTGAGTCCACAGCTTGCGTGTTGCAGCTCCATCCTCACTGCTCACCGTGCTGCAGCCTCTGCTCCACTCTGCTACAGTGCTACTGGTGTTTTCCT…
XLOC_436175	TCONS_00846995	271	1	chr8	20627345	20627615	-	13.9512	6.28904	9.09351	7.55883	0	GTGGGTGCGATGCGAGCTCGGATTTCGGGCATGTGATGTGATCCACCAGAGCAGAGATGAATGCGTGCAGCTGCGGATTTGGGATGGCATCGATTGGCCGCCCAATTCGCAGCTTTCCtttttGtttttGTTTAGTTATAAAAGAGGCTTTCAttttttttCAAtttttttGACGGCTTTAAATTGCTTGTTCAAATCGGCACGATTTTCTTGTGCGTGATTTAGCGCCttttttttCTTCGATTCTGCGTAGGTAAATCTGTGCTGCGAT
XLOC_436224	TCONS_00847010	1073	2	chr8	20698019	20699056	-	0.579237	0.961533	4.72592	2.01209	0.865586	CGTCGGACAAGAAGAAGGTCGCCGACAAGAAGCAGAAGAAGGCGAGGTTTATGACTGACGTACCTGACGAGATCATCGACTTCTGAACATTTGATGATCGGCATTATTGCATGCAAATCACCATGAAACAGTAGTGCAGATGGATGGAGGCGAATTTTAGAGAATTAATGTTTTCAGGGAGGAGATAATGAGATGGATCGATTACTATCGCGTTTGCAGGTTAATTGGGAGCAATGAGCACTGACACGAGAAGCTGCGATGTGAAGATATGAATGGCTTCCTGTCTCTCCCAGCCTGACGAAGTCTTGTCATCTGCAGCTGTAGTAGCCTAATCTGAATATTTATCTGATATTTCTTGTCGTCAGAAACGGCTTAGAATTAGTTGGTGATTGACTTTTG…
XLOC_409536	TCONS_00849983	220	1	chr8	9760108	9760327	+	0	45.8721	5.47949	79.9941	0	TGATCATATACTTATGATCATCAACATACATGAAATTGTGACTCGGTAAATGCATGGAAATCAGACCTGTGACTTGTGAGAATGTCCAGCACAACAATACCTTCTACAAACTGATAGTTATTAttttttttATGAAGTCCTGCTAACTTCTGATGAGCTTAAACAGTCCATGACCTGATTAGCAGACCTATTATTTCCCTTCTTTTCCCTGATTAACGCC
XLOC_425542	TCONS_00854719	214	1	chr8	5300368	5300581	-	0	27.3324	42.165	67.7476	62.1204	tgacaaacctaccccccttaaacagaatctcgtcctcgagattcggaagaactggcgaacagatgcggatgagctgacttcaattcatcttctcgttcccaagttgattcttcttccgagtgattactccattggactttgcaaaaacggataactcgattcctggttcttctctcacttgtttccaagatacggattggtttctcaacatagg
XLOC_430758	TCONS_00856216	1180	2	chr8	13064227	13064811	-	0.241319	0.613383	0.754673	1.34008	0.136676	ctcctctccctctttctattcctcttCCGGCGACGAGCACGAGTGGGCGGCGTGCGCGTGCCGGCAGCTGGCGGCCGCCGCATCGTCCCCGTCGCTCGGGCTGcccccTCCGCAGCGGCGCTGACCCCGACGAcaacgaggaggcgcgaccccggcaacgacgacgccgaccccgacgacgagTGGGCGGTGACgcgggcctcgtcccgcccggatccggcggcggcgggcctcgtcacacccggatccggcggcggcgggcctcgtcccgcccggatccggaggcggGAGTGGGCGGCGGCGGCGCGGCGGATCCGgctcgggcgcggcgtcgacgacggtggcgggcggcagcggcgaggtcgggcacggcggatccagagcggttgcgagcggtgg…
XLOC_436175	TCONS_00857755	210	1	chr8	20627467	20627676	-	0	37.9644	25.246	49.5808	15.1073	GCtagtagtagtagtagtagCGGCTTAGCTCGCGGCCATGGCGATGCGGGtttttAATTGGGTGGGTGCGATGCGAGCTCGGATTTCGGGCATGTGATGTGATCCACCAGAGCAGAGATGAATGCGTGCAGCTGCGGATTTGGGATGGCATCGATTGGCCGCCCAATTCGCAGCTTTCCtttttGtttttGTTTAGTTATAAAAGAGGCT
XLOC_437338	TCONS_00858109	209	1	chr8	22381788	22381996	-	0	0	0	17.4014	0	AGGATAGGGCGCATACTCTTTGCAACACCTCGAGACCGGCTGAATCCGTTCAAGTCCCTGTAGCTCTTGCTGCaaaaaGGGAGcccccAGTCAGGCCGAGGCACATGCACATGGCTTCCACAGACCTATACACAGTCCTGCTCCATGTGCCATGAATGGAAGCAGTAAAGAACACGAGCAATGCGCagcagcagcagcagcGTCTCTAC
XLOC_405112	TCONS_00860016	270	1	chr8	2927881	2928150	+	0	6.42872	7.93745	3.85774	16.0539	CAGATTGAGTTTTGTAGAAGTGATTTATGATCCGGTTCATTGTCAATAGCTTGAATCATGCCtttttCTTGATATATCTGCTTGATTGGGAttttttGTCGGTGGCATTTGAGACCTGACTCAGCCGGCATAACCATGCAAAACCTCATTTACCAGGAAATAATGGaaaaaaaTAATTGTTTACTTTAATTTGCAGTTTTATTTTAGGGCTCTTAATAATCTGGCTGAACTTTGAGTTACTCTATTGACAGCGATTAGTGCCAATACGGG
XLOC_409835	TCONS_00861774	218	1	chr8	10133829	10134046	+	0	0	5.93881	0	50.4759	GTCCATGCCCTTTAATGTCATGTAATATTCGTACAGTAGAGGATAATTGTTTGTTTCCAGTATTCAGAAGTGTTGATTCAACTATTTGTCCATTATTAAAGGTCTACTGTAATTTAGAAGTGGACTTAtttttGCTTTCTTGGTaaaaaCTTGAATGATAATTTCCTTGAGTAAGATCAAGACGTATGGAGCTTGCTACTGATGATATCTAGACTAAG
XLOC_418059	TCONS_00864794	312	1	chr8	21760475	21760786	+	0	0.972359	0	0.901709	5.79905	GAGCTTATGGAATGAGGTAATATGAGATCCCTAGACAGAGAAAGAAGGGCTAGACCATCTGAAGTCAAACTCCAAGACGATGAAACAGAAGTgaagaagaagaagaaAAACCAGTGCCACACAACCAGCCTCATTTTGTGCCTGaaaaaCATTGAACGGCAGTCAGCAGAAGCTTATTAGATCTCTACTTCATGTGGGaaaaaaaGGCGGTTCCTAGAATTGTCTCATGAATGCATACTCCATCTTGAGTACCAAATAACAAACTTTTCTGTAATCATTTGTCAAACAGCACAATTTTAGAAGGAAGTAGCT
XLOC_424328	TCONS_00867195	282	1	chr8	3523167	3523448	-	1.37521	16.4183	0	1.49217	12.3988	TGAAGAGTGAAAATTATGTCCCATTAAGTATTCTAGTGAttttttAGTTCAGTGTTGTAtttttACTGTATGCTTAGAAATTTTGGTTGAAGCTTGCtttttCTTTTCCCTGTAATTTCACTGTGCTTTAGTGTATGAATTATCATGGAGAGTTTTAGCCTTCAATTTGAGCCCTAGGCGTCCAGCGATCCTGGCCCCGCTCCGCTATCCTGGATGGTGAAACGCAAAAGTACTTATGTGGGCATATCGTGGGTGTGATGCAACTatatatatatGACTGGG
XLOC_424722	TCONS_00867321	289	1	chr8	4091276	4091564	-	0	11.4332	0.934562	7.83282	1.204	GCAACACTTGCCTCATCAGGCAGCCTGAAGCTTTGTGTGTTTGGTTCATGCACATGCCTGAAGAATAATAGAATATCaaaaaGCAACTTTTACCAGAGCAAAGCATAGAATAAATGACACATGCATCATTAAGAGTAGCTGCCTGAAGCTCAGGCGTCCAAATTCGATGGCCTGGCTCAGGCTAATGAAGTTGCCTGAGGATTTAGCAGGCTAATGAAGAGTCAGGTCAAGCTAGCTTAGGATACACCAGGGCACAAACCAAACACGTAGTTGTTGGAGCTCAGGCAGC
XLOC_424903	TCONS_00867377	290	1	chr8	4352078	4352367	-	7.08266	0	1.83868	0	2.36415	ctttgtggagctagcGtttttCATAGTCTCCATCTTTCCTTCACTTGGAAAGTTTCCATGTTGAGCGGCGGCACGCCTGCACAAGAAATCAAGGAAATCCATCTGATCTGCAACAATTTgggggTAATTTGCAAGAAATCACTGGAATAGGAGGCAAAAGAAGGAAGGATCGCCGCATGCCTATGCTCGTCGGCGCAAAGCCGTTGCTCCCCGACCAGTCCCACGATGAGTGCGACTAGTGCGAGCGAGGCCGATCCGCCGATGCCGAGCGCAGCAGCTTGCCTGATCCC
XLOC_428455	TCONS_00868702	249	1	chr8	9815741	9815989	-	0	7.58802	0	17.0205	9.33579	caatcggggtacctgaatcacgccatgaagggagactacggggaaagggaactctcggaaggaaagcaataatgacggtagacaacaatttattccgtaaagcccatttcacggttctgcaacaatcttcattggtagctccttacatcgaggagcacttggctctagttcgcgccaggaacatcggtaagtccgatgcatggattacacggcatcacattgatactttccccgcgtggctacgacaac
XLOC_428653	TCONS_00868775	2305	3	chr8	10084786	10085143	-	1.46682	1.11988	2.07124	0.295471	2.04143	cacgttctcttcctctctctctctctcactctttctctcctctccctctctttctcttcctctctcggcgcccccgtcgctcgggctgccctccgcgcgcggccgctcctccccggtggtggtggcggcggcggcggcgaccccgacgacgacgacgccgaccccgacgacggcgacgacgagtgggcgacgatgacgacgacgcgggtggtgccggcggcggatggcgacctcgggcaggagcggcgatggcgtcggcgggcggcggatccggcggcgccgccctcGGGAGGGCCGGATCCGCCGCCATAGGGAGCGGCTACGGCGGCGACGGGCGGCGGCTCGGCGACCTCGGCTCGGCGGCCCGCCATCCCCTCCTCACCGCTGCTGACAACGACG…
XLOC_429147	TCONS_00868965	276	1	chr8	10735338	10735613	-	0	0	0	0	7.80081	gaagattggaaaaccacttgtagtagtaaaataacacggcatcatatttggtcacgcatgctgagatgtcgaagctcttgtagacgttgtggttggtgaagtatgtcacgcccgaaatttctatccaaaattccaaacgcttacatgtgtgtaaattctcgtccaggaatcagccgaggcacataataacaaattgataatagagtgcaattattactctaattaataagggaatataaagtcattacagaggcaattattactccaaacaataaa
XLOC_432279	TCONS_00870080	347	1	chr8	15208500	15208846	-	0	5.03031	5.92166	6.54156	4.34396	GTTTCCTCAACTGTTGTAGGTGCAGTTCTATGCTATAAGAAATAAGTTATATCTACAGATCTACTTTGTGGGATGGAATTTCAGAATTACTAGAATCTTTCTCATTGCACAATAGACTCTACACCTATTTGGCAGGGCTCCAACTCCTGTATTCTTGCATATATTGATTCAAGCTAAAACAAAGTGGTTCAAGCTTCTTAGCTTTTATATCTAAACAGGCTTGCAATTTGCTGTAtttttAGTCCCCATATAGAATGGTTTGATCCCTACTTAAGCCAttttttATTCATGAAACTATATGATTTTGTTGTCTGGAGTATACATCCAGCATGTCAGCTAGATCAGGC
XLOC_434636	TCONS_00870879	2150	2	chr8	18459039	18460843	-	0.49116	0.850546	2.40388	0.927212	1.15648	CGCTTCTCCACCGTTGCAGCCTGCCACCCGTCGTGGCAGATCTCGTCGTCGTCCGTCGCGGCTACTCCTGAGTCCTGTAGCCACGCGCCATCCTCGCTGCCGGGGAAGACCGTCGGGGCGTCCAATCCGCCGTCGACTGCTGGCCACCGCGTCGATCTACTCCGTCCCGGCCTCGCCTTCTCCGTCGCGGCAGCGGCATCGCTGCCCATCGCGGCTGCTGCCCATCCATCCCGCACTTGCCGTCCATCACAGCCGTCGTGAGTCCACAGCTTGCGTGTTGCAGCTCCATCCTCACTGCTCACCGTGCTGCAGCCTCTGCTCCACTCTGCTACAGTGCTACTGGTGTTTTCCTGCGGCTGGATAATGTACTAGAGTAAGCCATTTGGAAAGAACTTGGAC…
XLOC_440586	TCONS_00873075	1680	3	chr8	27690501	27690569	-	1.47441	0.575965	0	0.675877	0.941371	TTCTTGGTCAGGCGGGTGTAAGACTGAACATTGGTCTGAACTGCTGCATCTTCTCCTCTCTTGATGGCCAACTGCATCTCCTGGGTGGTTGCCTTGAGCTCAGAGAAGCTCTCTTGCATGGCGTTGCAGAGGTCAAGCAAGAGGGTGAACAGATGATCTCCCTGAGGCTCGCCAGCTGTTCTTCGATGTTGGTTTCATTGGAGCAAGGGCTGGAAGGCACGCTCGCGGATCTGAGGTGGAATACCATGGTTGGGATGGAAGCTGATGACTCGTTTCTCTCTAGAAATGGAAGAGAACAGACTGCTTTGCAATGTTGTCAACAGCAAACCATGGCTTCTCTATATATAACGAAGGAGGGAGAAGCAGTCTCATTACTGGACCAGCAGACAGAAAGAATCT…
XLOC_406333	TCONS_00874081	330	1	chr8	4949920	4950249	+	0	5.34193	0.540296	2.14894	2.62016	CTACATCTCCTTTTACTAAATAGTGGCAACACTTTACTCGAGCACACCACTTTTAGCAATACTTGTTTTCCTCTCCTTAAGTCACATCACCCTTTACTAggaaatttaactatttgccacttttacgtttgccaattgttcaaataccccttttaggtttgcaattaactatatgccactagagagaagattttctaattttttttgccacttttcgcactgtagacagccacatggccttgccagcgtggaaTAGGCACCTGAAATGACAAGTATACCCTTGGTAGCAATTGGCTGCAATATAGAGCCGAATCTGAAACAATATTTGGG
XLOC_420284	TCONS_00877695	839	2	chr8	25121233	25121546	+	1.81484	1.59229	2.87213	35.8301	1.4569	GTTTGCTTACACCCTAAGCTAAGCCCCAATGAAATCCCCACCTCTCTCTGCCTTTCCTCTCGAATGCATTTCATCGAGCACCTTGTGTGCGTGCCTCCATAGCCATTGCTTGAAGCCGGAGCCGGTGCTGACGACCGCGGGAGCTGTGGCTTCGGGATGCCTCTGCTGCTGCTGCTACCTTGGATCAACTCCGGGTGCCGTTGTGACCTGAGGACCTGCGGTCGTACACCTGCGCGCTCGCCGCCGTCGTCCACCTCTGCTTCACTGCCGTCTCCCCACCACGGCATCGAACATCGCCGTTTCGCTGCCTCTCGagtattgaagagaagcccttgttagtacgcttgcgtacctaacaagataatcggagtgcggttccgttctaggtctcgttcccca…
XLOC_420997	TCONS_00877924	249	1	chr8	26298083	26298331	+	0	18.97	0	0	0	GAAATCGTACAAAGTGAATCGAGAGAGGAAAAGAGGAGGAGAACAAGAAAGaaaaaaTCGCCAAGAGAAATCAACATTTGGGCCAACTCGAACCCGTCAATAATCGCAAGAGGAACCCTACGGACTAGGAATGGATCAAGAAAGCGAACGAAGAGGAGAGAACCATATGGAGAGGCTCCAACAAGaaaaaaaaaaaaGGTCGGCGAGGACCAAGAACTGCGCCGCCGCGGATTCAGGAACCAAGAAACC
XLOC_421092	TCONS_00877949	203	1	chr8	26441014	26441216	+	0	140.453	11.7896	0	66.7934	ATTAAtttttCaaaaaaaaaTACTATATGGTGAATTAACAAAATTTAAGCAAGtttttGGAGGCAGTTCAAGGGCTTAAGCCTTAGCTACCCTAGGCCTGCCTCCGCCCCTAGCCACCGGTGATAATATTCTACTCCGTAACAGCTAGCTTACTTGaaaaaaaGAAGACGATGAACAATAAATAAGTTTAAATAAGAAGTGGT
XLOC_438697	TCONS_00882528	771	2	chr8	24470721	24470926	-	0.101778	0.546466	0.716758	3.18352	0	GTTGGGGAGGGAAGGAGCATCAGCTACAACATGAAGTATTGAGAAACATCTTaaaaaGGGGATCATGACGGGGTCAGATCCTAGATTGCTCAATTAGGGCGATATTTTCCTTCACCAGAAAGGCGACTTGGAGTTCATTCTttgaaatctgttgaaaaattcttctgtttcgctctagccaaacgttccaccatgttatgatgagagctcccagaaccttgttcctgttctgtcttggcgaaatagtgcagaaactgatccaccagtccgatagatttccttgcaaatgatgttgaggcagctgaaaattcatccaaatacaaatctgcatccacccggtcactgtgaaagggcattcttttgcaaggtgggctgcatcttcaaaggcactattgcaca…
XLOC_439246	TCONS_00882687	251	1	chr8	25383037	25383287	-	0	17.8385	0	0	0	ACAGGGACCAGCTAGGATCGCCAAAGAGAAGCATCTGTTCATCTGCAAACTGCATCTCACCATCTATCATTCACCGATCGGCTAAGCCCAATGCTTCAGCTCGGAACAGAGAGACTGCCATGTGGGCCATGCGCCTAGCTGGCCCCACATGCCAGTGACAGCCCCAAGGGAGGCCATGAGCTCGTGCAACAAGTTGATCTATAGCCCCAGCTGCACAAAGCTCAGAAGTGGCTGGCAGGATGGCGTTATCC
XLOC_419312	TCONS_00886149	383	3	chr8	23606649	23606713	+	0	0	1.69878	0	0	CCACGGCTGATTCTCCGATCCGGCCGCCGACATCGCCGCCGGCAGCGTCGGCGGCCACAAACAAGgtttgaaacttggtttgcgccaagattgaagcttCCATTATTCTTTACAAGTACCAAATACACCAGCTGCTTTCTTGTCAGGTGCTACCAACATAAGaacctgcacctataatctggtaaatttctcacacatgttcctgctgaaggtaaaacttgacgcctcttttatgcaaagttaaatttgacttgtattgtgtaatttatccttctcatttcagtatgcttctttggagccccttcctgtgttgagatgagaagcacctgtttcaaagttgtattgtagaaactagaatcctagagtatcattccctttctggt
XLOC_430758	TCONS_00888374	1981	2	chr8	13064297	13065674	-	0.811268	1.40264	2.02521	1.66685	1.04147	cactctctctcctctccctctttctattcctcttCCGGCGACGAGCACGAGTGGGCGGCGTGCGCGTGCCGGCAGCTGGCGGCCGCCGCATCGTCCCCGTCGCTCGGGCTGcccccTCCGCAGCGGCGCTGACCCCGACGAcaacgaggaggcgcgaccccggcaacgacgacgccgaccccgacgacgagTGGGCGGTGACgcgggcctcgtcccgcccggatccggcggcggcgggcctcgtcacacccggatccggcggcggcgggcctcgtcccgcccggatccggaggcggGAGTGGGCGGCGGCGGCGCGGCGGATCCGgctcgggcgcggcgtcgacgacggtggcgggcggcagcggcgaggtcgggcacggcggatccagagcggttgcg…
XLOC_440586	TCONS_00890225	1602	2	chr8	27690659	27692136	-	5.12039	2.82562	2.2936	2.30527	5.06967	GTAAGACTGAACATTGGTCTGAACTGCTGCATCTTCTCCTCTCTTGATGGCCAACTGCATCTCCTGGGTGGTTGCCTTGAGCTCAGAGAAGCTCTCTTGCATGGCGTTGCAGAGGTCAAGCAAGAGGGTGAACAGATGATCTCCCTGAGGCTCGCCAGCTGTTCTTCGATGTTGGTTTCATTGGAGCAAGGGCTGGAAGGCACGCTCGCGGATCTGAGGTGGAATACCATGGTTGGGATGGAAGCTGATGACTCGTTTCTCTCTAGAAATGGAAGAGAACAGACTGCTTTGCAATGTTGTCAACAGCAAACCATGGCTTCTCTATATATAACGAAGGAGGGAGAAGCAGTCTCATTACTGGACCAGCAGACAGAAAGAATCTCTCTAATAATTGGCGAA…
XLOC_443199	TCONS_00891056	288	1	chr9	2772886	2773173	+	0	0	0	13.2979	2.45322	tggcccacgtggctacgatattttcgaccaaaatgaaaaagttcaaaaaacaccaaaacatgatttttggacatattggagtgtattgggtgcgttcggggaaaaaactcccttcgtgattcgcgcgacgatcttttgtcaattaatgccaatattggcataattggcaaacacggatgcgatgtttttgaccggaatgaaaaagttcgaaaagcagcaaaacatgatttttggacatattggagtgtattgggtgcgttcgtggcaaaaactcacttcgtgattcgc
XLOC_446373	TCONS_00892155	240	1	chr9	7331602	7331841	+	12.4842	10.1202	2.77104	0	20.8462	ACTGTTATGGTATGAAATGGAAGTATGCTGGTTTGCCACATTTTACCATTTACCAGTAAATCTACCATGACCAACTATTGAAATTATTACCATTGTTGTTTGCATGCTGCCATGCTGCTCGGCAAATATCGCTTTCTAGATTGTAGTCCCTCTGTAGTTGAAAGTATCAAGGAATAATAGGCTGCTGCTGGATTGAGATTGAAACTACTACTAGTATTTTACACATAATTTCTTCTGCCC
XLOC_453539	TCONS_00894745	644	1	chr9	18351892	18352535	+	4.04147	8.29154	5.9036	32.8529	6.76377	GTTTCCTACGCCCACACGGGGAGGCCACCCGGAGACGGTGGCGCGTAGCCGGCGCGGGGCGGCTCGTCGGAgaatcgaatcgagtcgaatcgaatcCACTCGCTAAGTCCGGGCCAAggcggcggcggcggcCGGCGGCGAGGAGGAGTCGGCGAGGAGGCGGGAGCGGCAGAGCGGGCAGGTGGCGTGGTCGTAGTCAAGCCATGTCTCGAGGCAGGCGCGGTGGAAGATGTGACCGCAGGGGAGGCGGTTCACCACCGCCTCCGCCTCGAACCGCACCAGGCAGACGCGGCAGTCCGCCGTCGCGCCGCCGCCGCAGCGCCGGTGGCCGAACCGCGCCGGTCGGAACCTCGCCCTGAACGTGTCCGCCAGGCTGGGCCccgccgccgccgccgccgC…
XLOC_458279	TCONS_00896774	1390	3	chr9	2923268	2924168	-	1.85382	0.000885077	0	1.79171	3.96724	ACCTGGCATGTATATATACTGGTTTTACCATCTCTTACGGTTATTTCTAttttttttGCACCAGCCTTGTATCCGAtttttGTGGATCTGGGAACGGCTGGCCAGTGTGCGGTGGTGATGGCGGGCTACAGGAAGGAGGCAGCGGCGTCCTGGATCTGTTCTCGCTAGCGGCAGCGGTGAGGAGTCAGTGGATCTGGTGGATTTGTCGATGGAGTCAGGTGGAGTGCCGTCGCCGATCTTCAACTTCCCCTCTCCCGCGAGTTTCCTCCCATGTCGGCTTCTGCTAGCCATGGTAGAATCGGTGCCGCTATCGAGATGAGCCAGATCCGGCATCTACCTTCCACAGTTCCCCACCGAGGATGCAGACACAAGTTGAATGATTAGACCCCAAGAGAGACT…
XLOC_458279	TCONS_00896776	1107	4	chr9	2923232	2923708	-	14.1029	7.85252	7.56398	8.39269	13.5656	tttATCTCTGGAGTAATTTGTTTACTGCTAGAAAACACCTGGCATGTATATATACTGGTTTTACCATCTCTTACGGTTATTTCTAttttttttGCACCAGCCTTGTATCCGAtttttGTGGATCTGGGAACGGCTGGCCAGTGTGCGGTGGTGATGGCGGGCTACAGGAAGGAGGCAGCGGCGTCCTGGATCTGTTCTCGCTAGCGGCAGCGGTGAGGAGTCAGTGGATCTGGTGGATTTGTCGATGGAGTCAGGTGGAGTGCCGTCGCCGATCTTCAACTTCCCCTCTCCCGCGAGTTTCCTCCCATGTCGGCTTCTGCTAGCCATGGTAGAATCGGTGCCGCTATCGAGATGAGCCAGATCCGGCATCTACCTTCCACAGTTCCCCACCGAGAACAG…
XLOC_465074	TCONS_00899134	421	2	chr9	12805332	12805646	-	1.87138	1.04067	0.267072	0.337366	0	CAGATCACCTGCCTCGCTCGCTTCGTCGCTTCCAGCTTCACGCAGTCGCAACCAACCAACCAACAACCACTCCATCAAACTAACTCTACTTCGAGACTTGCGTCAGGTCAGGAGGAAGGAAAGAAGCAGCGACGCCGACGCGCTAGCACGCGAGAGGCGAGACGCGGAGAGTTGACACGGTGTCATTTATTGCGACCCCAGATAGGCGGAAAATTGATTAAAGTTTGATGAAATAGTCGCTCACGTGGCACGCGTGCACGCCCATCCCAAATTaaaaaTAAATACTCCTTAGAAATTTTGGCACAAAATTCCaaaaaaaaaaCAGAGGCAGAAAATTAAGGGCGAAGGAAACCAAGTCAAACCCAGCACAGGAAATTCCGGAAATGCAGGGAAATTGAG…
XLOC_466056	TCONS_00899513	658	1	chr9	14151472	14152129	-	0.270556	0.868386	0.701562	2.55603	0.648	AGAAAAGGCAAATCTCATCAAAATTTTACACGAATCCGTCTGATTTTGCCGTGAACTCGAGCAGAATTCGTCAGCCCAATAGCTAGGCATGTGGGTGAGAGATCAAAACCATGGCTTGCAtttttttGTGTTTGGTATTGATTGTTTACAACTATGGAGTATACTCCAGTTGAGAACGTTAAGGGTCAAGTCAATTAATTCCAGTATTTATGTGATCGCATCGATCCAAGTTATTAATTAACTACTCCGTAACCCAAATAAACATACACACATAATTTAACCAGCAAGAGCTAATTAATTTAACGATGGTTTGCTATTGACGAACACGTAGCTAGAGTGATCGACAGCACGGAAGATGGATAATTAATTAGCTAGGTAGCTAGGCTGAGCCAGCAAGAT…
XLOC_468630	TCONS_00900522	296	1	chr9	18352346	18352641	-	19.1228	32.6967	25.9206	140.807	18.0764	GCAAACGCTTCCCACCCTCCACTCCTTCGCGTCGATCTCCCCGGAAGAATCGTAAATTACAGATAGGTCCTCGGATCGAGCGGGCTGAGATATTCGAgggggTTTGCTGCAATTTGTTGTGTTCGTCGGCGGCGAGCgagagagagagagaTGGGGATCTCCAGCATGCCGGCGCCGAAGGATAGCCTCGTGCTGTACGTGCTGTACAACGCGGTGGTGTCGGTGGCGGCGCTGGCCGGCGTGGTGCGGGCGGCGCTGGTGTTCCTGGGGCTCCCCACGCCGCCGTCgctgctgct
XLOC_469089	TCONS_00900745	321	1	chr9	19076583	19076903	-	0	5.14032	1.79413	16.7765	3.74517	GGCATAGTAACAGAGATATGAAGATCTTTGCCATCATTTACAGCTTCCAACATTGTGATGCACTGGGAGCTTTCCACATTCTGTGCAGGATCCTGACCGGTGGCAATAAAGATGGCTGTTACAATGTTGCTAGCATGGGCATTGAAGCCACCCAAAGCTCCAGCAACAGCTGAACCAGCAAGGTTCTTGATGACGTTCAATTCTACTAGTGACTGAACGTTGGTCTTGAGAACCtttttCACAACTTCCTCTTTGATTACTGCCTCACAAACCACAGACTTTCCACGTCCCTCAATCCAATTTACAGCAGCTGACtttttG
XLOC_455849	TCONS_00905597	1577	2	chr9	22104604	22104757	+	0.375695	1.1317	2.64627	1.02672	0.365565	CGAGCCCaaaaaCCCTAAcccccccTCTATTAAAGCCTCCGCGTGAAGAGACCAAAACACCACCACCACCGCGAGACGACGCGAGCGCACGCACGCCTGCACGCGCGGCCGCATCGGCATCTCTCCCTGTCCACTCCTCGCGCACGGTCTCGAGAGATggcggcggcggcggcAGTGTGTGGAACCGAGAGGGTCGCCGAGGTGTCGGCGTCGGCGTCGGCGGTGGCCTTTGTGGCCTTCGCTGCCGCCGCGGCGGAGAGATTCCTGGCTGTGCTCGCGCTCGCGGTTAGTGTTTTCCTCTTCGCCTAAGGCTGCGATTAGCTTGCGAtttttGTTGCTAGTGGCGCTAATTGTTGATAAATCATGTTGTGTTATGTGTTCATCGAGGGTTTGACCTGA…
XLOC_458279	TCONS_00906256	1428	3	chr9	2923298	2924168	-	0.0114851	4.03225	0	0	0.00478527	CGGGTCGCTAccccccACCCCACCAtttttATCTCTGGAGTAATTTGTTTACTGCTAGAAAACACCTGGCATGTATATATACTGGTTTTACCATCTCTTACGGTTATTTCTAttttttttGCACCAGCCTTGTATCCGAtttttGTGGATCTGGGAACGGCTGGCCAGTGTGCGGTGGTGATGGCGGGCTACAGGAAGGAGGCAGCGGCGTCCTGGATCTGTTCTCGCTAGCGGCAGCGGTGAGGAGTCAGTGGATCTGGTGGATTTGTCGATGGAGTCAGGTGGAGTGCCGTCGCCGATCTTCAACTTCCCCTCTCCCGCGAGTTTCCTCCCATGTCGGCTTCTGCTAGCCATGGTAGAATCGGTGCCGCTATCGAGATGAGCCAGATCCGGCATCTA…
XLOC_458279	TCONS_00906257	1023	4	chr9	2923345	2923708	-	2.74348	2.73552	3.59691	2.3448	1.35592	cccATCCCGGGTCGCTAccccccACCCCACCAtttttATCTCTGGAGTAATTTGTTTACTGCTAGAAAACACCTGGCATGTATATATACTGGTTTTACCATCTCTTACGGTTATTTCTAttttttttGCACCAGCCTTGTATCCGAtttttGTGGATCTGGGAACGGCTGGCCAGTGTGCGGTGGTGATGGCGGGCTACAGGAAGGAGGCAGCGGCGTCCTGGATCTGTTCTCGCTAGCGGCAGCGGTGAGGAGTCAGTGGATCTGGTGGATTTGTCGATGGAGTCAGGTGGAGTGCCGTCGCCGATCTTCAACTTCCCCTCTCCCGCGAGTTTCCTCCCATGTCGGCTTCTGCTAGCCATGGTAGAATCGGTGCCGCTATCGAGATGAGCCAGATCCG…
XLOC_466579	TCONS_00908102	252	1	chr9	15104164	15104415	-	2.83774	0	1.98979	101.444	11.383	gctcagaatcgtccttattattgatataatcttgatcaaccttcacctcctggaagctgcatacgttgcctcacgactaaccgatacacaaattctataatacgcgagaaaaaccaatattcaacaacaagcaaatatgcacaaccaaaatacaaatgtcggggtcgaacctagggttgctcatactattcgtgtctgctaatggattccaatcacgttaggggctaaggtttcttaatctttctattgtca
XLOC_466895	TCONS_00908206	3143	4	chr9	15628061	15629340	-	0.321521	0.578332	1.18889	1.38963	1.50742	CACGCGCGCCGGCCCGCAGCCCGCTCCCTCGCCCTTCTCCTCCCCTCGCATAcgccgtcatcgccgtcgtcgccgccgccgccgtcgCTCGTGCCGACGCCGTCCTCCTTGCCGGTGGATCAGCGAGGAGCCCGGGGCTGCCAGATCCGAAGACCCCGACCTCGCTGGTGGATCTAGCAGCCTGGAGGAAAGGGACGCAAGCCATAGCGACCCTCTTCCCCTCTTTCATCTCTGCTCCGCCATCACATCTCTCTCGATCGACCTATCCGCGCCGCTTGGTTGTTGCAGGTTTGTCTCGATGGCCGTCGGAATTGATGATCTCGACCAGAAGTGAAGGCTGCCACCCCTGCTCTCTTCTCCTCTTCCTCTCCGGTCCTCCACTGCTCCTCTCGACCCTCT…
XLOC_466895	TCONS_00908207	2546	3	chr9	15628314	15629866	-	0	0.279433	0.241003	0.313451	0.245619	CGCCTGCTCCTCCCTCACGCGCGCCGGCCCGCAGCCCGCTCCCTCGCCCTTCTCCTCCCCTCGCATAcgccgtcatcgccgtcgtcgccgccgccgccgtcgCTCGGTGCCCTCTCCTTCATGCTCTCCATCCTCGGCTACTCCTCCCCTCGCTTTGCGCCATTGCCGCCTCACCCTCCTCCTCTTATCATCGCAGTGCCGACGCCGTCCTCCTTGCCGGTGGATCAGCGAGGAGCCCGGGGCTGCCAGATCCGAAGACCCCGACCTCGCTGGTGGATCTAGCAGCCTGGAGGAAAGGGACGCAAGCCATAGCGACCCTCTTCCCCTCTTTCATCTCTGCTCCGCCATCACATCTCTCTCGATCGACCTATCCGCGCCGCTTGGTTGTTGCAGGTTTGT…
XLOC_466895	TCONS_00908208	3021	3	chr9	15628314	15630341	-	0.771615	0.364289	0.626517	1.94029	0.913573	CGCCTGCTCCTCCCTCACGCGCGCCGGCCCGCAGCCCGCTCCCTCGCCCTTCTCCTCCCCTCGCATAcgccgtcatcgccgtcgtcgccgccgccgccgtcgCTCGGTGCCCTCTCCTTCATGCTCTCCATCCTCGGCTACTCCTCCCCTCGCTTTGCGCCATTGCCGCCTCACCCTCCTCCTCTTATCATCGCAGTGCCGACGCCGTCCTCCTTGCCGGTGGATCAGCGAGGAGCCCGGGGCTGCCAGATCCGAAGACCCCGACCTCGCTGGTGGATCTAGCAGCCTGGAGGAAAGGGACGCAAGCCATAGCGACCCTCTTCCCCTCTTTCATCTCTGCTCCGCCATCACATCTCTCTCGATCGACCTATCCGCGCCGCTTGGTTGTTGCAGGTTTGT…
XLOC_446373	TCONS_00910542	396	1	chr9	7331674	7332069	+	7.32375	6.99072	1.24352	3.95752	7.53602	AACTATTGAAATTATTACCATTGTTGTTTGCATGCTGCCATGCTGCTCGGCAAATATCGCTTTCTAGATTGTAGTCCCTCTGTAGTTGAAAGTATCAAGGAATAATAGGCTGCTGCTGGATTGAGATTGAAACTACTACTAGTATTTTACACATAATTTCTTCTGCCCACCAtttttGGCTTTCAACATCCTCAAGAACATAAATCCTAGATACTAGAAAACAACAAAATATGTGAAATAACTTAAGTCTGATTAATATGCtttttCCTTTTAGTTGaaaaaaTTAAGTCATTTGTTATTGTGCTTTCTATTTATCTTCTGTAAGATTTCAATGCCTATTTATCTTTTCAATGGACAGTTCCATTATGTTACTGTTCGATTGGTGCTGTTCTCCAC
XLOC_458279	TCONS_00913026	1584	2	chr9	2923232	2924168	-	3.15268	1.71647	2.60972	0.586633	2.34816	tttATCTCTGGAGTAATTTGTTTACTGCTAGAAAACACCTGGCATGTATATATACTGGTTTTACCATCTCTTACGGTTATTTCTAttttttttGCACCAGCCTTGTATCCGAtttttGTGGATCTGGGAACGGCTGGCCAGTGTGCGGTGGTGATGGCGGGCTACAGGAAGGAGGCAGCGGCGTCCTGGATCTGTTCTCGCTAGCGGCAGCGGTGAGGAGTCAGTGGATCTGGTGGATTTGTCGATGGAGTCAGGTGGAGTGCCGTCGCCGATCTTCAACTTCCCCTCTCCCGCGAGTTTCCTCCCATGTCGGCTTCTGCTAGCCATGGTAGAATCGGTGCCGCTATCGAGATGAGCCAGATCCGGCATCTACCTTCCACAGTTCCCCACCGAGGTGAG…
XLOC_458279	TCONS_00913027	1486	3	chr9	2923232	2924398	-	5.56524	5.19861	4.72097	6.2356	9.49926	ccACCCCACCAtttttATCTCTGGACCTTGTATCCGAtttttGTGGATCTGGGAACGGCTGGCCAGTGTGCGGTGGTGATGGCGGGCTACAGGAAGGAGGCAGCGGCGTCCTGGATCTGTTCTCGCTAGCGGCAGCGGTGAGGAGTCAGTGGATCTGGTGGATTTGTCGATGGAGTCAGGTGGAGTGCCGTCGCCGATCTTCAACTTCCCCTCTCCCGCGAGTTTCCTCCCATGTCGGCTTCTGCTAGCCATGGTAGAATCGGTGCCGCTATCGAGATGAGCCAGATCCGGCATCTACCTTCCACAGTTCCCCACCGAGAACAGGATGCAGACACAAGTTGAATGATTAGACCCCAAGAGAGACTAATTTCTTTGATGCTCTTAGATGTCATCGGTTTG…
XLOC_468092	TCONS_00914662	354	2	chr9	17474087	17474384	-	1.02422	0	5.98492	0.555441	0.506574	CATTATCTCCCAAGATAAGAAAGGAAGCTGCATTTGGTCAATGATAAGACAAAGAGGATAGACAAAGCAGCGAGCCGGGGATTGGAACTCCATAATCAATATGGTTACGGCCTCCCTGaaaaaCATTATCCAAGAGGTACGAGCACGGAAAGTACTTCAAAGTGGCTCACAACTATGTTCTGTATATTTGCTGGTTCATCACAGCTGTCAAATAGCTTAAGTAATTAGGTTGTTTCTGGGATCACCTTGTATTGTATGTTGATCATTCTCTCACCTGTACGTAATCATTCTCACATATGCGTGACGTATTACATCAGCTAACAAGTCATGCAACAAGATGGAAAGGAATATTCT
XLOC_469140	TCONS_00914925	210	1	chr9	19155116	19155325	-	120.415	18.9854	8.41463	16.5181	0	ccctagcttcgcttctagatctggaagctttttgtcttaatttgccctaaccttaatactgcctcccccactaaaatgtttgggggtttcaattgaacacccatgtcccgcgttagatccgcccctatgctcttctccattCAATCAGCTTAGAAATCGTTAAGTTATTACTGTCTGTGTTTATTCCCATCGTGATGATTAACTGCTGCC
XLOC_444938	TCONS_00916584	309	1	chr9	5273074	5273382	+	0	1.01703	0.694855	5.648	0	aaaaaaaaggaaaacgtaaacCGCaaaaaTAAATACGGAAAGaaaaaaCaaaaaaGATACCGAGAGCGCCGGGAAGaaaaaaaGAAAGCGCCaaaaaaaaaCCGCGCCATCCGCCGCCCTCCTCTCCCCACGCGACATCTGTCCAGTCGCGCACACGGGCCGGCCAGTCGCGAATTAGCCTTCTCGCCAAGGCTGACGCTCTTCATCCTCCTGCTCATGGAAGTTCCATGGCACGCTCCTAGGGAGCGACATCCAGTGATGGTAGGGGCTGTACAGATCGATTGTCGACTTCACCGTTCGCTAGTCGCT
XLOC_450953	TCONS_00918351	266	1	chr9	14227531	14227796	+	0	0	0	6.36042	11.7692	cggggaaaactacttaggacagagaattaatttaacttttattgatcttaagtgagtttcattattacaaactgaagactctcacacctctaaactcaccaacttcctaacactcaaaagcaaacaaacgcatgcacttacatcccaccactgatgtaaatcacatgcgagacacacacaagcaaacttaaagcaagcaaactaacacaacgatctaagacaacggcttaacaagtcactctagttcttccgagcatcggaggtcg
XLOC_466895	TCONS_00923159	2739	3	chr9	15628355	15629340	-	0.405894	0.789491	0.355967	1.86031	1.71508	CTCCTCCCCTCGCATAcgccgtcatcgccgtcgtcgccgccgccgccgtcgCTCGGTGCCCTCTCCTTCATGCTCTCCATCCTCGGCTACTCCTCCCCTCGCTTTGCGCCATTGCCGCCTCACCCTCCTCCTCTTATCATCGCAGTGCCGACGCCGTCCTCCTTGCCGGTGGATCAGCGAGGAGCCCGGGGCTGCCAGATCCGAAGACCCCGACCTCGCTGGTGGATCTAGCAGCCTGGAGGAAAGGGACGCAAGCCATAGCGACCCTCTTCCCCTCTTTCATCTCTGCTCCGCCATCACATCTCTCTCGATCGACCTATCCGCGCCGCTTGGTTGTTGCAGGTTTGTCTCGATGGCCGTCGGAATTGATGATCTCGACCAGAAGTGAAGGCTGCCACC…
XLOC_466895	TCONS_00923161	1942	5	chr9	15628355	15629340	-	0	0.914162	1.75293	1.71051	0.167594	CCTCCCTCACGCGCGCCGGCCCGCAGCCCGCTCCCTCGCCCTTCTCCTCCCCTCGCATAcgccgtcatcgccgtcgtcgccgccgccgccgtcgCTCGTGCCGACGCCGTCCTCCTTGCCGGTGGATCAGCGAGGAGCCCGGGGCTGCCAGATCCGAAGACCCCGACCTCGCTGGTGGATCTAGCAGCCTGGAGGAAAGGGACGCAAGCCATAGCGACCCTCTTCCCCTCTTTCATCTCTGCTCCGCCATCACATCTCTCTCGATCGACCTATCCGCGCCGCTTGGTTGTTGCAGGTTTGTCTCGATGGCCGTCGGAATTGATGATCTCGACCAGAAGTGAAGGCTGCCACCCCTGCTCTCTTCTCCTCTTCCTCTCCGGTCCTCCACTGCTCCTCTCG…
XLOC_462984	TCONS_00932732	450	1	chr9	9537837	9538286	-	0.266392	0	0.688405	6.62318	0.778962	cgacaatattctggactttgctcagtacgttggatttgaaggaaatcaaacgggcgaggaggaaagggatgctgatggtaacgacgttgcggatgatcttggtcagatgttgcaggacgccaaggaggactgcaaaagtgaaaaggaggcccataaattggacaagatgttagaggaccacagaacttcgttgtacctaggttgcgagcaggggcacaaaaagttggataccactctggagttcttgcaatggaaggcaaaaaatggggttagtgacaaggcatttggcgatttattgaaactcgtcaagaacattcttccggagggaaacaaattgcccgagacaacgtacgaggctaagaagatagtctgcccgctaggactggaagttcagaagat…
XLOC_470256	TCONS_00935381	228	1	chr9	21084971	21085198	-	0	0	20.362	0	13.0293	CACAATTTATTGCACTCACAACCACaaaaaaaGAAAGTAGGTACTTGATCGATACGCATTTCCTAAGTaaaaaaGTGTTCCAGCATACTTATCATGTATAGTAATTTCAAAGAATGGCTACAGAATACAGACGTACAAGTCATAGGAATATGGTCCGCCGCCTCATAGTATATTAGTATATACAGAAAACAATGATGTACTGCTACAGATATGCTGCAAACAAGAATG
XLOC_468093	TCONS_00942583	1025	2	chr9	17477436	17478431	-	0.0683538	0.510943	1.57144	0.368462	0	aaaaaaCATCGCTTCAATATATGAACTGGAGACATCGTACCGGATTATTGGCAGCTACTCCACCATCAATAAGATTGAATTCCTTGATGTTTCCATGACAATCTTCAGTCCTGAAGAAGTGCGCAGGCAGGTAAGTCGGAGCAGCGCTCGTGCTGATGCAAATATCTGATAGCAGAGCATCCATAGTGTTGTTGTTCTTCTTCTTAACCTATGATATGAGAGCATAAGGTTCATGTTGTGTAGTCTCCATCATTGTTGTATTGATGGGAGTTCTTATTACTGGCTCATAAATAATTCCTATGAATTATTTTCATAGCAAAATAGAGAAATAAGTACTTGTGTATAATACATGTTCTTGTGCCCTTAAAATTGAATTGATTGAATTTTATTACGAATTGT…
XLOC_458279	TCONS_00946883	1373	3	chr9	2923293	2924189	-	2.3399	0.841508	1.94996	1.15916	1.82025	CTGGTTTTACCATCTCTTACGGTTATTTCTAttttttttGCACCAGCCTTGTATCCGAtttttGTGGATCTGGGAACGGCTGGCCAGTGTGCGGTGGTGATGGCGGGCTACAGGAAGGAGGCAGCGGCGTCCTGGATCTGTTCTCGCTAGCGGCAGCGGTGAGGAGTCAGTGGATCTGGTGGATTTGTCGATGGAGTCAGGTGGAGTGCCGTCGCCGATCTTCAACTTCCCCTCTCCCGCGAGTTTCCTCCCATGTCGGCTTCTGCTAGCCATGGTAGAATCGGTGCCGCTATCGAGATGAGCCAGATCCGGCATCTACCTTCCACAGTTCCCCACCGAGAACAGGATGCAGACACAAGTTGAATGATTAGACCCCAAGAGAGACTAATTTCTTTGATG…
XLOC_458279	TCONS_00946884	1441	2	chr9	2923293	2924393	-	2.15908	2.62611	2.69561	1.52739	1.38713	CTGGTTTTACCATCTCTTACGGTTATTTCTAttttttttGCACCAGCCTTGTATCCGAtttttGTGGATCTGGGAACGGCTGGCCAGTGTGCGGTGGTGATGGCGGGCTACAGGAAGGAGGCAGCGGCGTCCTGGATCTGTTCTCGCTAGCGGCAGCGGTGAGGAGTCAGTGGATCTGGTGGATTTGTCGATGGAGTCAGGTGGAGTGCCGTCGCCGATCTTCAACTTCCCCTCTCCCGCGAGTTTCCTCCCATGTCGGCTTCTGCTAGCCATGGTAGAATCGGTGCCGCTATCGAGATGAGCCAGATCCGGCATCTACCTTCCACAGTTCCCCACCGAGGATGCAGACACAAGTTGAATGATTAGACCCCAAGAGAGACTAATTTCTTTGATGCTCTT…
XLOC_458942	TCONS_00946993	269	1	chr9	3813518	3813786	-	0	0	6.75123	0	0	gagaatgtgcatagactacaaaaagctcaacaaggctactagaaaggaccacttcctgctgcccttcattgatgaaatgcttgagcggctggcaaatcactcattttttctatttccttgatggctattctggctatcatcaaattcccatccatcccgacggtcaaagcaagataacgttcacgtgtccttacggaatgtatgcttatcgacggatgtcattcgggctgtataacacacccacgtcattccaactgtgcatgatgtct
XLOC_465496	TCONS_00948007	412	2	chr9	13372310	13372373	-	0	0	1.4068	0	0.644775	CCACCGCCAATTCTATAACACTTTCCCTCCaaaaaCCAAATGTTACCCACACCTAACAACCTGCTAATCACTCTCCGCAGATTCCTACGCCATATAATCCCAACTAACCCACGACCTCCAtttttCTTGGACGAGCTGGACTACCCACCAAACCACAACTCGCCTCTGAGATCAGATTCTTCATCTCCAATCTGAAATTCGCAACTGCCCCAGCCCTCTCTCTAGCTAGGGGCTCTCCTCCATCAAGACTCCTGAAGATCCAGATTCTCCTGACTGCTGTATCCTTCTTGCGTGCCCTTGACAAGTAGGGCAGAAGATTCAACATCTGAACCCCAAAAGGAGTCCATGGAAGAAGTAATGTGCTACTCTTTGGACTCTGGGAGATCCTCTGCCTAGCAG…
XLOC_466895	TCONS_00948312	3217	3	chr9	15628061	15629340	-	2.19084	1.96724	1.74363	0.66251	0.42403	GCAGCCCGCTCCCTCGCCCTTCTCCTCCCCTCGCATAcgccgtcatcgccgtcgtcgccgccgccgccgtcgCTCGTGCCGACGCCGTCCTCCTTGCCGGTGGATCAGCGAGGAGCCCGGGGCTGCCAGATCCGAAGACCCCGACCTCGCTGGTGGATCTAGCAGCCTGGAGGAAAGGGACGCAAGCCATAGCGACCCTCTTCCCCTCTTTCATCTCTGCTCCGCCATCACATCTCTCTCGATCGACCTATCCGCGCCGCTTGGTTGTTGCAGGTTTGTCTCGATGGCCGTCGGAATTGATGATCTCGACCAGAAGTGAAGGCTGCCACCCCTGCTCTCTTCTCCTCTTCCTCTCCGGTCCTCCACTGCTCCTCTCGACCCTCTTCCTCCCGCTCTCCG…
XLOC_466895	TCONS_00948313	3337	2	chr9	15628061	15631306	-	0.309291	1.59462	1.87032	0.000525191	0.756659	CACGCGCGCCGGCCCGCAGCCCGCTCCCTCGCCCTTCTCCTCCCCTCGCATAcgccgtcatcgccgtcgtcgccgccgccgccgtcgCTCGTGCCGACGCCGTCCTCCTTGCCGGTGGATCAGCGAGGAGCCCGGGGCTGCCAGATCCGAAGACCCCGACCTCGCTGGTGGATCTAGCAGCCTGGAGGAAAGGGACGCAAGCCATAGCGACCCTCTTCCCCTCTTTCATCTCTGCTCCGCCATCACATCTCTCTCGATCGACCTATCCGCGCCGCTTGGTTGTTGCAGGTTTGTCTCGATGGCCGTCGGAATTGATGATCTCGACCAGAAGTGAAGGCTGCCACCCCTGCTCTCTTCTCCTCTTCCTCTCCGGTCCTCCACTGCTCCTCTCGACCCTCT…

## Sheet: Table S2
Table S2. Expression profile of 704 cis-acting mRNAs
LncRNA	correlation coefficient	mRNA	Xoo_0h	Xoo_2h	Xoo_6h	Xoo_12h	Xoo_24h	ANNOTATION
XLOC_330203	1	OS05G0574900	0	0.152435	0	0	0	GRAS family transcription factor domain containing protein, expressed
XLOC_272616	0.997777	OS04G0182200	1.58448	14.5779	15.9109	16.9769	4.1582	1-aminocyclopropane-1-carboxylate oxidase homolog 2, putative, expressed
XLOC_266504	0.996983	OS04G0596300	4.53299	18.6616	20.6907	8.01047	9.365	expressed protein
XLOC_157684	0.996192	OS02G0121700	0.0296103	7.22582	9.50095	0.574315	0.141873	terpene synthase, putative, expressed
XLOC_197201	0.995552	OS02G0696700	7.22663	24.3523	13.0066	7.91739	8.20031	jmjC domain containing protein, expressed
XLOC_202268	0.995208	OS03G0106200	0.804327	0.936633	5.17102	10.7451	0.693013	expressed protein
XLOC_001736	0.995141	OS01G0137950	8.75239	4.17114	9.48376	36.8916	4.28514	expressed protein
XLOC_218060	0.994858	OS03G0647500	0.913254	1.07046	3.43206	5.30042	0.760475	GTPase of unknown function domain containing protein, putative, expressed
XLOC_051981	0.994678	OS01G0891700	0.24206	1.80098	2.11259	0.347823	1.85709	inactive receptor kinase At2g26730 precursor, putative, expressed
XLOC_086551	0.993265	OS11G0117400	20.5644	167.136	15.573	3.32755	13.0512	WRKY104, expressed
XLOC_453539	0.992369	OS09G0478600	0.44372	2.24092	2.19993	13.2492	3.00185	zinc finger, C3HC4 type domain containing protein, expressed
XLOC_400660	0.991352	OS07G0619800	5.05212	7.11378	36.3717	19.1836	5.00733	CAMK_CAMK_like5 - CAMK includes calcium/calmodulin depedent protein kinases, expressed
XLOC_051981	0.991223	OS01G0893700	0	0.115394	0.0944371	0	0	expressed protein
XLOC_024283	0.991141	OS01G0867300	8.23648	4.65924	4.401	28.7243	7.49537	bZIP transcription factor domain containing protein, expressed
XLOC_017396	0.991135	OS01G0645900	1.26634	1.7014	15.3779	6.422	0.74992	sulfate transporter, putative, expressed
XLOC_173100	0.990901	OS02G0634100	0	0	0.0645134	0.0782885	0.0348249	UDP-glucoronosyl/UDP-glucosyl transferase family protein, putative, expressed
XLOC_296119	0.990892	OS05G0218400	1.11147	5.18458	3.6247	6.97256	2.46067	retrotransposon protein, putative, unclassified, expressed
XLOC_136316	0.990888	OS12G0559934	7.38638	10.3904	58.1173	24.3346	8.82433	lipozygenase protein, putative, expressed
XLOC_263133	0.990143	OS04G0497200	0.183528	0.444831	0.442967	0.367249	0.276298	endoglucanase, putative, expressed
XLOC_359655	0.989858	OS06G0567200	0.209977	0.795716	3.11928	1.22827	0.546168	L-ascorbate oxidase precursor, putative, expressed
XLOC_290903	0.988163	OS04G0685400	0.890343	0.58138	0.964571	3.54044	0.787506	harpin-induced protein 1 domain containing protein, expressed
XLOC_347278	0.987986	OS06G0698748	13.9685	5.65932	12.841	96.3426	2.49942	expressed protein
XLOC_001736	0.987807	OS01G0137700	10.4036	5.27315	7.85665	33.3385	4.40126	serine/threonine-protein kinase At1g18390 precursor, putative, expressed
XLOC_339861	0.987575	OS06G0476200	20.9902	35.9541	133.988	43.7015	29.4043	expressed protein
XLOC_001222	0.987261	OS01G0121200	1.61225	0.833201	2.28707	9.42703	0.707353	protein binding protein, putative, expressed
XLOC_033247	0.987105	OS01G0278200	1.60494	1.62572	1.78958	2.57424	1.64617	expressed protein
XLOC_157684	0.986871	OS02G0121600	2.9057	7.12097	6.56045	9.8	2.72864	HVA22, putative, expressed
XLOC_245585	0.986749	OS03G0795100	72.8549	41.4329	26.9025	31.2846	58.6052	expressed protein
XLOC_048405	0.986022	OS01G0777200	3.63759	3.53048	4.47582	30.2858	4.29064	eukaryotic aspartyl protease domain containing protein, expressed
XLOC_339860	0.983442	OS06G0476200	20.9902	35.9541	133.988	43.7015	29.4043	expressed protein
XLOC_161653	0.983353	OS02G0244600	9.99883	15.0157	7.34246	5.99529	13.0831	CID11, putative, expressed
XLOC_469140	0.983248	OS09G0495300	0.318059	0	0	0	0	expressed protein
XLOC_251154	0.982341	OS04G0185000	0	0.195358	0.156442	0	0	amidase family protein, putative, expressed
XLOC_353778	0.982287	OS06G0271400	1.90419	0.761402	3.79289	9.6219	0.285725	expressed protein
XLOC_157682	0.981901	OS02G0120800	0.140054	1.2915	0.351323	0.38424	0.716658	ras-related protein, putative, expressed
XLOC_136316	0.981426	OS12G0559200	16.2787	26.8943	204.81	64.7173	30.993	lipoxygenase 2, chloroplast precursor, putative, expressed
XLOC_161653	0.980986	OS02G0245800	7.64155	15.1943	3.7767	0.730195	9.52853	potassium channel KAT1, putative, expressed
XLOC_051981	0.980269	OS01G0894000	6.47374	8.06641	7.55511	7.72514	7.62311	Ser/Thr protein phosphatase family protein, putative, expressed
XLOC_438697	0.979291	OS08G0495800	0.744749	1.18822	7.57771	104.376	0.49773	uncharacterized glycosyltransferase, putative, expressed
XLOC_466056	0.979014	OS09G0403000	1.91838	2.3698	2.4557	5.91054	2.06123	expressed protein
XLOC_048405	0.978133	OS01G0777700	6.11267	6.66296	7.02766	17.2249	6.76224	histidine acid phosphatase, putative, expressed
XLOC_468630	0.977969	OS09G0478600	0.44372	2.24092	2.19993	13.2492	3.00185	zinc finger, C3HC4 type domain containing protein, expressed
XLOC_157682	0.977331	OS02G0121700	0.0296103	7.22582	9.50095	0.574315	0.141873	terpene synthase, putative, expressed
XLOC_303277	0.977172	OS05G0361900	6.1873	8.0939	13.0217	28.6845	5.85256	mitochondrial carrier protein, putative, expressed
XLOC_032223	0.976814	OS01G0251000	7.03895	6.74912	10.453	18.2636	6.68664	expressed protein
XLOC_008551	0.97678	OS01G0335600	0.212439	0.169709	0.14117	0.114492	0.101958	#N/A
XLOC_153849	0.976253	OS12G0555200	23.743	17.2859	22.2628	122.377	22.8597	pathogenesis-related Bet v I family protein, putative, expressed
XLOC_001222	0.975866	OS01G0121100	35.7555	36.4091	36.0786	90.6361	29.2342	methyltransferase, putative, expressed
XLOC_159203	0.975855	OS02G0173100	6.22569	6.47307	19.5977	55.3656	7.13705	cytochrome P450, putative, expressed
XLOC_125896	0.975732	OS12G0239300	1.6655	1.96959	7.76612	3.82558	1.03151	expressed protein
XLOC_100981	0.975718	OS11G0600900	4.39726	3.50393	0.61705	1.65551	14.6901	mannose-6-phosphate isomerase, putative, expressed
XLOC_173100	0.975591	OS02G0632800	1.17896	3.78245	3.89969	3.77261	1.16248	OsWAK14 - OsWAK receptor-like protein kinase, expressed
XLOC_137895	0.975445	OS12G0601800	6.30376	24.5893	33.2527	0.599603	7.59799	bZIP transcription factor domain containing protein, expressed
XLOC_202268	0.975104	OS03G0105500	0	0	0.045208	0.16494	0	expressed protein
XLOC_197201	0.97469	OS02G0695800	1.58662	2.43386	2.81831	2.92562	2.12943	oligopeptide transporter, putative, expressed
XLOC_263133	0.974281	OS04G0497000	39.2835	174.51	79.6623	54.7135	36.9977	NADP-dependent oxidoreductase, putative, expressed
XLOC_359655	0.973822	OS06G0566500	0.374183	1.03673	2.3765	0.887575	0.208138	expressed protein
XLOC_195614	0.973478	OS02G0649400	8.4706	5.85451	1.0457	0.261529	14.3648	hydrolase, alpha/beta fold family domain containing protein, expressed
XLOC_086935	0.973467	OS11G0129000	3.85614	2.89809	0.764672	0.119781	9.19073	MATE efflux family protein, putative, expressed
XLOC_300410	0.973369	OS05G0298200	0.215147	1.44192	5.40089	11.3383	0.518342	expressed protein
XLOC_469140	0.97316	OS09G0495000	0.285032	0	0	0	0	expressed protein
XLOC_029933	0.972391	OS01G0185300	1.73667	2.68455	5.15021	9.40047	3.2172	transferase family protein, putative, expressed
XLOC_139560	0.972105	OS12G0115000	103.017	49.6553	26.533	5.88765	54.7287	LTPL11 - Protease inhibitor/seed storage/LTP family protein precursor, expressed
XLOC_157869	0.971702	OS02G0129700	13.8674	16.4924	17.8437	23.1479	18.6035	expressed protein
XLOC_157682	0.971558	OS02G0121600	2.9057	7.12097	6.56045	9.8	2.72864	HVA22, putative, expressed
XLOC_143007	0.971387	OS12G0226700	89.952	63.932	27.2731	3.0944	80.7814	NADP-dependent oxidoreductase, putative, expressed
XLOC_048405	0.971367	OS01G0777500	2.34215	1.92076	2.95869	6.12201	2.41277	acid phosphatase, putative, expressed
XLOC_242778	0.970992	OS03G0703300	383.391	180.505	40.1195	44.729	338.075	expressed protein
XLOC_469089	0.968535	OS09G0492700	0.722538	1.49972	0.824415	2.41787	1.1178	3-hydroxy-3-methylglutaryl-coenzyme A reductase, putative, expressed
XLOC_159810	0.968176	OS02G0190700	0	0	0.377309	0	0	expressed protein
XLOC_336368	0.967433	OS06G0264500	15.5685	8.70999	6.91821	21.7368	8.79496	peptide transporter PTR2, putative, expressed
XLOC_159203	0.966876	OS02G0172850	0	0	0.0852248	0.313036	0	expressed protein
XLOC_136316	0.96672	OS12G0560700	0.0218601	0.0463278	0.0583503	0.0235528	0.0209362	MCM7 - Putative minichromosome maintenance MCM complex subunit 7, expressed
XLOC_026002	0.965038	OS01G0923800	0.284404	0.559537	0.361574	0.984918	0.466892	dnaJ domain containing protein, expressed
XLOC_159810	0.964885	OS02G0191000	0.0212282	0.269903	1.47337	0.13723	0.02033	disease resistance protein RPM1, putative, expressed
XLOC_001736	0.964342	OS01G0137400	0.0314231	0	0.0279229	0.169303	0	expressed protein
XLOC_049889	0.964318	OS01G0826900	77.8817	77.6139	26.3376	4.61362	85.9081	expressed protein
XLOC_469089	0.964302	OS09G0494300	16.6345	19.6416	16.2518	20.6761	18.8987	methyl-binding domain protein MBD, putative, expressed
XLOC_469140	0.964019	OS09G0497500	0.296332	0.157721	0.131345	0.159697	0.142184	vignain precursor, putative, expressed
XLOC_173100	0.963822	OS02G0632500	7.41535	8.0805	9.41834	9.12754	7.78948	#N/A
XLOC_428009	0.963762	OS08G0249900	0.669889	8.00781	7.16668	5.36746	4.14686	oxidoreductase, 2OG-Fe oxygenase family protein, expressed
XLOC_359655	0.963731	OS06G0567950	0.447369	1.25494	6.4737	1.13632	5.88029	transmembrane 9 superfamily member, putative, expressed
XLOC_153849	0.962538	OS12G0555300	2.02627	1.13136	0.864624	6.94306	1.65389	pathogenesis-related protein 10, putative, expressed
XLOC_157684	0.962407	OS02G0120800	0.140054	1.2915	0.351323	0.38424	0.716658	ras-related protein, putative, expressed
XLOC_217035	0.962379	OS03G0621650	0	0	0	0.0804606	0	#N/A
XLOC_345950	0.962156	OS06G0658900	13.1002	18.2244	27.5953	14.8456	16.3036	prenyltransferase, putative, expressed
XLOC_338654	0.960929	OS06G0334400	17.6431	16.8479	15.7366	50.102	17.2655	cyclin-dependent kinase F-1, putative, expressed
XLOC_290300	0.959455	OS04G0666900	5.57631	7.73253	9.39204	5.71241	7.39375	kinesin motor domain containing protein, putative, expressed
XLOC_216056	0.959339	OS03G0594900	7.5603	2.75056	0.808278	0.188591	5.53635	cytochrome P450, putative, expressed
XLOC_138671	0.959298	OS12G0623500	70.5317	54.8747	86.9016	250.948	56.1842	amino acid permease, putative, expressed
XLOC_353778	0.958576	OS06G0273200	0	0	0.0439857	0.106965	0	proteins of unknown function domain containing protein, expressed
XLOC_469089	0.957716	OS09G0493700	13.423	13.2438	13.9827	19.2085	15.6769	no apical meristem protein, putative, expressed
XLOC_163855	0.956993	OS02G0298900	3.85085	3.38526	5.93406	13.34	3.3908	expressed protein
XLOC_140172	0.955453	OS12G0138050	4.51521	1.06464	0.955388	10.3229	4.25875	calmodulin-like protein 1, putative, expressed
XLOC_140172	0.955092	OS12G0136900	7.82356	7.6644	11.2783	36.1635	7.35066	calcium-transporting ATPase, plasma membrane-type, putative, expressed
XLOC_017236	0.95418	OS01G0642000	11.1965	4.97459	0.815601	0.585323	15.6271	serine esterase, putative, expressed
XLOC_267014	0.954008	OS04G0610500	13.3225	29.7287	66.4425	68.6057	11.8849	peptidase, M24 family protein, putative, expressed
XLOC_420892	0.953077	OS08G0525000	0.795067	0.695103	1.21367	2.02613	0.347373	ras-related protein, putative, expressed
XLOC_029968	0.952814	OS01G0186600	11.8353	4.55005	4.64557	18.5997	2.3802	expressed protein
XLOC_359655	0.952319	OS06G0567900	0.109037	0.173464	1.38147	0.117488	1.22751	L-ascorbate oxidase precursor, putative, expressed
XLOC_032223	0.952218	OS01G0250900	12.7684	14.87	26.29	42.8863	14.7358	5-nucleotidase domain-containing protein, putative, expressed
XLOC_379280	0.951586	OS07G0534700	3.46298	4.03098	7.4787	8.19209	2.74389	TKL_IRAK_DUF26-la - DUF26 kinases have homology to DUF26 containing loci, expressed
XLOC_086551	0.951075	OS11G0117500	0.773855	0.908004	0.68546	0.119164	0.291863	WRKY40, expressed
XLOC_176167	0.950226	OS02G0729700	28.308	33.4479	25.7547	30.3159	22.5007	homeobox associated leucine zipper, putative, expressed
XLOC_030044	0.950121	OS01G0188400	129.004	103.239	46.9536	44.076	178.494	NADP-dependent malic enzyme, chloroplast precursor, putative, expressed
XLOC_140172	0.949499	OS12G0135300	0	0	0	0.110386	0.0491454	#N/A
XLOC_377186	0.949142	OS07G0479600	21.9972	19.4842	10.7781	12.8211	23.4937	expressed protein
XLOC_138671	0.949051	OS12G0624700	0	0	0	0.0675713	0	expressed protein
XLOC_172964	0.946167	OS02G0629200	82.2032	68.8437	50.747	11.2114	132.161	aquaporin protein, putative, expressed
XLOC_263710	0.946013	OS04G0517400	20.4882	24.4246	24.6692	47.835	22.5314	glycosyl transferase 8 domain containing protein, putative, expressed
XLOC_163855	0.945803	OS02G0298200	1.02423	1.42925	2.85793	8.65463	0.800533	lectin-like receptor kinase, putative, expressed
XLOC_309759	0.945177	OS05G0555450	0.61608	0.44883	3.03144	0.443614	0.398592	expressed protein
XLOC_353778	0.944697	OS06G0272700	1.62518	0.949179	1.76527	3.84251	1.05671	expressed protein
XLOC_359655	0.944056	OS06G0568000	29.2184	36.8346	36.8774	32.9599	33.5672	#N/A
XLOC_197201	0.943961	OS02G0695900	0	0	0.141767	0	0	oligopeptide transporter 4, putative, expressed
XLOC_001222	0.943081	OS01G0120300	22.5978	20.4451	20.8342	36.4604	17.8657	tRNA synthetase class I, putative, expressed
XLOC_264744	0.941747	OS04G0546300	0.669597	0.876168	2.36627	6.91717	1.03723	AGC_PVPK_like_kin82y1 - ACG kinases include homologs to PKA, PKG and PKC, expressed
XLOC_339857	0.94153	OS06G0476200	20.9902	35.9541	133.988	43.7015	29.4043	expressed protein
XLOC_420892	0.941475	OS08G0524400	0.0753701	1.93388	4.06148	4.06322	2.46371	AIR12, putative, expressed
XLOC_198277	0.941389	OS02G0730400	0.0970378	0.236947	0.297165	0.623294	0.142073	NHL repeat-containing protein, putative, expressed
XLOC_269188	0.94126	OS04G0685400	0.890343	0.58138	0.964571	3.54044	0.787506	harpin-induced protein 1 domain containing protein, expressed
XLOC_283559	0.940726	OS04G0460500	16.8737	15.6737	18.584	23.9383	14.821	molybdopterin biosynthesis protein CNX3, putative, expressed
XLOC_024283	0.939828	OS01G0867900	41.3578	35.8677	38.5985	54.4365	35.5339	COV1, putative, expressed
XLOC_173100	0.939724	OS02G0633400	17.4999	18.155	19.8953	23.4975	15.8921	RPA2B - Putative single-stranded DNA binding complex subunit 2, expressed
XLOC_438697	0.939637	OS08G0494350	0.508103	1.32368	2.79995	6.51154	0.54204	#N/A
XLOC_009917	0.938955	OS01G0369000	51.362	50.3279	52.1153	94.3028	52.755	cullin, putative, expressed
XLOC_300410	0.938395	OS05G0297900	21.6216	21.3543	36.3287	52.302	17.7243	OsSigP4 - Putative Type I Signal Peptidase homologue; employs a putative Ser/His catalytic dyad, expressed
XLOC_309770	0.938259	OS05G0555600	8.37005	13.909	92.0648	19.7628	4.85977	glutamate synthase, chloroplast precursor, putative, expressed
XLOC_354789	0.937953	OS06G0298200	1.49241	2.58856	1.92899	307.246	1.48122	CCT/B-box zinc finger protein, putative, expressed
XLOC_050470	0.936866	OS01G0847600	1.6881	1.14758	0.498984	0.303237	2.20453	oxidoreductase, aldo/keto reductase family protein, putative, expressed
XLOC_159203	0.936083	OS02G0173000	0.572471	0.539153	0.773536	1.9646	0.670083	URED, putative, expressed
XLOC_360941	0.935959	OS06G0603600	33.3549	15.0379	22.2396	106.202	39.1417	SPX domain containing protein, putative, expressed
XLOC_198277	0.935599	OS02G0731800	12.2618	8.92462	39.8817	78.2145	6.32936	#N/A
XLOC_263133	0.93556	OS04G0499300	3.84391	7.10992	5.06949	4.74226	6.21754	eukaryotic initiation factor iso-4F subunit p82-34, putative, expressed
XLOC_420989	0.935095	OS08G0527900	0.158488	0.196079	0.485658	0.36011	0.126533	ubiquitin carboxyl-terminal hydrolase family protein, expressed
XLOC_263710	0.934874	OS04G0517500	0.27155	0.231439	3.22354	43.2031	0.208543	CAMK_CAMK_like - CAMK includes calcium/calmodulin depedent protein kinases, expressed
XLOC_218060	0.934825	OS03G0647400	1.76944	1.08259	5.87335	5.17899	1.54014	expressed protein
XLOC_290903	0.934442	OS04G0685500	0.0843891	0.201536	0.500067	1.42307	0.492216	exo70 exocyst complex subunit, putative, expressed
XLOC_138276	0.934042	OS12G0611700	37.7774	38.5316	54.6655	58.9229	37.8231	expressed protein
XLOC_202268	0.933674	OS03G0104100	2.74804	2.81892	3.41912	7.37006	1.63864	protein phosphatase-2c, putative, expressed
XLOC_439759	0.932719	OS08G0527900	0.158488	0.196079	0.485658	0.36011	0.126533	ubiquitin carboxyl-terminal hydrolase family protein, expressed
XLOC_055675	0.931637	OS10G0113900	302.844	192.105	138.658	252	171.663	oxidoreductase, aldo/keto reductase family protein, putative, expressed
XLOC_159203	0.931432	OS02G0173300	0.423416	0.45499	0.838189	2.96865	0	expressed protein
XLOC_087759	0.930928	OS11G0157600	18.2089	30.0313	67.8345	13.5703	24.5179	response regulator receiver domain containing protein, expressed
XLOC_260121	0.9304	OS04G0401400	0	0	0	0.0425361	0.113548	retrotransposon protein, putative, unclassified, expressed
XLOC_421092	0.929866	OS08G0530600	4.43674	9.62614	8.39293	5.77534	9.0904	expressed protein
XLOC_153849	0.929715	OS12G0556200	12.1425	13.5344	15.3489	41.4786	16.8192	calmodulin binding protein, putative, expressed
XLOC_029968	0.929665	OS01G0186400	0.045356	0.0479776	0.0202064	0.122153	0.0434064	expressed protein
XLOC_139118	0.929526	OS12G0641300	16.693	18.2987	6.81722	11.3416	30.4229	expressed protein
XLOC_052299	0.928967	OS01G0902100	4.97248	14.6063	26.9522	42.3904	9.15622	multidrug resistance-associated protein, putative, expressed
XLOC_173100	0.928961	OS02G0633000	0.113275	0.0603625	0.100317	0.183154	0.163137	phospholipase, putative, expressed
XLOC_110013	0.92833	OS11G0284600	0	0.0723298	0	0.0730309	0.195274	ZmEBE-1 protein, putative, expressed
XLOC_121099	0.928202	OS11G0707100	0.287543	0	0	0.155008	0.760043	#N/A
XLOC_352228	0.927158	OS06G0231100	0.243547	0.345166	0.828582	1.26861	0.233567	pentatricopeptide, putative, expressed
XLOC_268383	0.926899	OS04G0659100	402.282	444.677	238.019	217.675	466.645	glutamine synthetase, catalytic domain containing protein, expressed
XLOC_269188	0.926874	OS04G0685300	8.89761	9.10167	7.39354	28.0569	12.0331	harpin-induced protein 1 domain containing protein, expressed
XLOC_030044	0.926836	OS01G0188200	3.47575	2.87713	1.3194	1.27357	3.59813	EMB1895, putative, expressed
XLOC_347278	0.926745	OS06G0698785	1.58221	1.23516	2.21828	8.25432	0.797487	choline monooxygenase, chloroplast precursor, putative, expressed
XLOC_334701	0.926261	OS06G0214850	6.69978	7.41799	8.27709	7.63137	8.3785	gibberellin receptor GID1L2, putative, expressed
XLOC_099021	0.925987	OS11G0543100	0.710756	2.36547	1.88273	3.06551	1.74675	expressed protein
XLOC_179789	0.925882	OS02G0113300	0	0	0.155886	0	0.0421402	expressed protein
XLOC_267014	0.925683	OS04G0610600	0	0	0.0568701	0.0692981	0	late embryogenesis abundant protein, group 3, putative, expressed
XLOC_176167	0.925666	OS02G0728700	7.57556	12.7448	13.2362	11.7114	12.5226	expressed protein
XLOC_266504	0.925304	OS04G0596200	0.0404978	0.215229	0.107829	0	0.116514	aspartyl protease family, putative, expressed
XLOC_024283	0.924965	OS01G0867200	5.43331	5.92909	10.4604	20.1705	4.58909	expressed protein
XLOC_026002	0.924565	OS01G0923700	23.5484	26.0217	23.8756	60.1633	25.2439	histidine kinase, putative, expressed
XLOC_009917	0.924033	OS01G0371400	0	0	0	0.327521	0	glutathione S-transferase, putative, expressed
XLOC_065832	0.923921	OS10G0438700	1.82695	2.88264	5.46594	11.4007	1.96967	TRM112, putative, expressed
XLOC_151537	0.922872	OS12G0497300	0.251405	0	0.222837	0.596145	0.241271	DNA repair protein Rad51, putative, expressed
XLOC_268383	0.922514	OS04G0657500	272.481	154.039	78.9866	16.5685	239.583	lipase, putative, expressed
XLOC_032223	0.921589	OS01G0247600	2.99647	3.63399	4.27327	13.2016	1.44557	expressed protein
XLOC_339501	0.921292	OS06G0367100	5.33283	7.66097	15.1067	30.8911	6.12883	1,4-alpha-glucan-branching enzyme, putative, expressed
XLOC_139560	0.921217	OS12G0115100	1182.49	972.952	772.911	242.779	929.459	LTPL12 - Protease inhibitor/seed storage/LTP family protein precursor, expressed
XLOC_438697	0.920781	OS08G0494200	0.210444	0.565282	0.833254	2.8374	0.202759	pentatricopeptide, putative, expressed
XLOC_252369	0.920477	OS04G0210700	0.11507	0	0	0	0	#N/A
XLOC_122063	0.919929	OS12G0116700	9.37806	5.98448	0.79577	0.363192	4.74452	WRKY64, expressed
XLOC_001222	0.919808	OS01G0122000	0.656006	0.784506	1.67378	5.43483	1.21896	retrotransposon protein, putative, unclassified, expressed
XLOC_217887	0.919732	OS03G0641700	44.2799	41.8276	52.4271	75.4632	44.5295	nucleolar protein NOP5, putative, expressed
XLOC_309770	0.919534	OS05G0555450	0.61608	0.44883	3.03144	0.443614	0.398592	expressed protein
XLOC_052299	0.919391	OS01G0902200	6.67843	6.87743	7.65304	10.704	7.05723	oligopeptidase, putative, expressed
XLOC_159810	0.919315	OS02G0192200	0.82163	0.848198	1.21854	0.771747	0.746508	transposon protein, putative, unclassified, expressed
XLOC_174305	0.919095	OS02G0672700	23.2259	17.4762	27.7814	76.1249	16.1307	expressed protein
XLOC_466895	0.917911	OS09G0428900	17.9036	19.2874	23.2146	22.1365	17.2195	regulator protein, putative, expressed
XLOC_466056	0.917784	OS09G0401600	8.26357	10.8355	8.62428	17.055	13.0526	UBX domain containing protein, expressed
XLOC_107043	0.917783	OS11G0209100	0.0702353	0.186469	0.436665	1.09746	0.168327	OsFBX416 - F-box domain containing protein, expressed
XLOC_469089	0.916984	OS09G0493800	7.016	8.49443	7.39132	8.5018	6.1279	chaperone protein dnaJ 10, putative, expressed
XLOC_198277	0.916938	OS02G0730300	7.14462	8.19566	15.4432	44.2785	7.66	potassium transporter, putative, expressed
XLOC_107043	0.916899	OS11G0209200	1.12388	1.09336	1.9697	4.17142	0.987346	OsFBX417 - F-box domain containing protein, expressed
XLOC_197201	0.916742	OS02G0695600	0.566715	4.26819	6.57505	10.5152	1.63902	expressed protein
XLOC_430758	0.91666	OS08G0310100	4.16744	6.5131	7.18565	10.6015	5.38795	50S ribosomal protein L15, putative, expressed
XLOC_300410	0.91609	OS05G0297800	0.318709	0.129948	0.47972	0.766044	0.305297	Leucine Rich Repeat family protein, expressed
XLOC_347278	0.915993	OS06G0698900	6.29216	5.16222	6.16496	12.0043	5.29243	GATA transcription factor 25, putative, expressed
XLOC_122060	0.915702	OS12G0116700	9.37806	5.98448	0.79577	0.363192	4.74452	WRKY64, expressed
XLOC_225611	0.915362	OS03G0122200	23.9638	23.3695	28.068	70.9732	30.1106	L11 domain containing ribosomal protein, putative, expressed
XLOC_153849	0.915278	OS12G0554800	0	0.116069	0.0646903	0.274765	0.0698423	polygalacturonase, putative, expressed
XLOC_050470	0.915061	OS01G0846800	47.0115	20.7655	1.73459	0.236416	60.7256	regulator of chromosome condensation, putative, expressed
XLOC_107043	0.914872	OS11G0209600	0.296055	0.258849	0.48123	1.9431	0	OsFBX419 - F-box domain containing protein, expressed
XLOC_424903	0.914451	OS08G0173300	12.7342	3.50178	3.11195	3.06188	2.40079	expressed protein
XLOC_263133	0.91438	OS04G0497400	13.0645	12.2784	11.6682	15.6835	15.6208	6,7-dimethyl-8-ribityllumazine synthase, chloroplast precursor, putative, expressed
XLOC_197201	0.913697	OS02G0698100	1.15821	1.3228	1.14179	1.38693	1.3578	expressed protein
XLOC_173227	0.913535	OS02G0639100	13.9214	12.4583	27.7526	20.8143	6.51064	protein kinase, putative, expressed
XLOC_263710	0.912268	OS04G0517300	21.8526	19.2736	17.2061	37.2834	17.3585	DUF647 domain containing protein, putative, expressed
XLOC_453539	0.912038	OS09G0479000	1.34277	2.77769	1.89653	8.08329	2.06163	F-box protein interaction domain containing protein, expressed
XLOC_173100	0.911994	OS02G0633700	0	0.0797724	0	0.0804606	0	5-azacytidine resistance protein related, putative, expressed
XLOC_198171	0.911978	OS02G0726700	0.449113	0.478116	0.928895	2.04385	1.72398	helix-loop-helix DNA-binding domain containing protein, expressed
XLOC_269188	0.911817	OS04G0684500	17.3705	19.5328	18.7086	31.1273	16.325	pentatricopeptide repeat protein, putative, expressed
XLOC_229942	0.91158	OS03G0266000	12.042	14.6441	21.8745	21.9101	16.0636	OTU-like cysteine protease family protein, putative, expressed
XLOC_048405	0.910686	OS01G0778800	7.46566	7.33886	5.2775	24.6559	7.02311	insulin-degrading enzyme, putative, expressed
XLOC_198303	0.910625	OS02G0732400	0.0432122	0.0459517	0	0	0.290144	ZIM motif family protein, expressed
XLOC_468630	0.910595	OS09G0479000	1.34277	2.77769	1.89653	8.08329	2.06163	F-box protein interaction domain containing protein, expressed
XLOC_001736	0.909503	OS01G0137500	0.0824395	0.0349115	0.132127	0.266449	0.0789249	Ser/Thr protein kinase, putative, expressed
XLOC_440586	0.908822	OS08G0553700	3.94637	2.6704	1.58566	2.62432	5.45489	carrier, putative, expressed
XLOC_050470	0.908199	OS01G0847200	189.976	57.0828	11.9066	25.7387	185.327	mannose-1-phosphate guanyltransferase, putative, expressed
XLOC_048405	0.908184	OS01G0779100	2.60773	2.76363	2.86466	5.76594	2.1936	insulin-degrading enzyme, putative, expressed
XLOC_159203	0.907672	OS02G0172600	9.80272	10.5321	11.4657	16.2465	10.9957	copper-transporting ATPase, putative, expressed
XLOC_197931	0.907648	OS02G0720900	6.99434	10.0695	5.88503	7.683	11.1562	aspartic proteinase nepenthesin-1 precursor, putative, expressed
XLOC_303278	0.907033	OS05G0361900	6.1873	8.0939	13.0217	28.6845	5.85256	mitochondrial carrier protein, putative, expressed
XLOC_044911	0.906931	OS01G0666500	11.0882	9.60348	9.0513	16.6837	10.0369	expressed protein
XLOC_202268	0.906588	OS03G0106800	0	0	0	0.134345	0	expansin precursor, putative, expressed
XLOC_218060	0.906232	OS03G0646200	0.540692	0.609952	2.9419	2.43985	0.712638	ubiquitin carboxyl-terminal hydrolase, family 1, putative, expressed
XLOC_119650	0.905884	OS11G0642100	0	0	0	0.113833	0.0337553	OsFBX432 - F-box domain containing protein, expressed
XLOC_309759	0.905852	OS05G0555600	8.37005	13.909	92.0648	19.7628	4.85977	glutamate synthase, chloroplast precursor, putative, expressed
XLOC_245668	0.905543	OS03G0796301	0	0.483829	0	0.238529	0	basic proline-rich protein precursor, putative, expressed
XLOC_090608	0.904961	OS11G0245800	1.6356	1.73557	2.88035	5.09151	1.94476	rust resistance protein, putative, expressed
XLOC_232542	0.904638	OS03G0347800	0.870324	1.61619	1.16939	1.39663	1.18395	peptidyl-tRNA hydrolase, mitochondrial precursor protein, putative, expressed
XLOC_332206	0.90449	OS06G0125000	0.0378105	0.0800921	0.185105	0.285156	0.126717	NBS-LRR disease resistance protein, putative, expressed
XLOC_339499	0.904429	OS06G0367100	5.33283	7.66097	15.1067	30.8911	6.12883	1,4-alpha-glucan-branching enzyme, putative, expressed
XLOC_159203	0.903339	OS02G0174200	8.84734	8.51618	14.2832	20.1704	11.5495	serine/threonine-protein kinase HT1, putative, expressed
XLOC_339855	0.903268	OS06G0476200	20.9902	35.9541	133.988	43.7015	29.4043	expressed protein
XLOC_215175	0.902898	OS03G0572900	65.3923	46.3941	17.5163	5.84928	68.6055	MATE efflux family protein, putative, expressed
XLOC_173100	0.901558	OS02G0634500	74.4671	144.95	240.735	117.808	122.581	OsClp3 - Putative Clp protease homologue, expressed
XLOC_352228	0.90089	OS06G0230100	0.230512	0.279666	2.16496	4.86148	0.91534	CSLA3 - cellulose synthase-like family A; mannan synthase, expressed
XLOC_390211	0.900383	OS07G0259100	0.021806	0	0.0194021	0.0704834	0.0208844	ethylene receptor, putative, expressed
XLOC_174305	0.899063	OS02G0674700	10.468	9.12547	13.5778	21.471	11.9897	zinc finger family protein, putative, expressed
XLOC_313727	0.898896	OS05G0172300	0.159393	0.717592	2.51796	1.11625	0.248032	DUF630/DUF632 domains containing protein, putative, expressed
XLOC_332206	0.89862	OS06G0125132	10.1848	11.3052	22.0948	40.8189	14.6325	expressed protein
XLOC_139560	0.898187	OS12G0116700	9.37806	5.98448	0.79577	0.363192	4.74452	WRKY64, expressed
XLOC_179789	0.896966	OS02G0115700	98.0921	170.391	1034.51	195.784	82.8365	catalase isozyme A, putative, expressed
XLOC_103895	0.896113	OS11G0109000	0.0364744	0	0	0.0393063	0.139878	protein phosphatase 2c, putative, expressed
XLOC_269188	0.895575	OS04G0685500	0.0843891	0.201536	0.500067	1.42307	0.492216	exo70 exocyst complex subunit, putative, expressed
XLOC_258066	0.895252	OS04G0348600	0	0	0	0	0.0568878	response regulator receiver domain containing protein, expressed
XLOC_173100	0.894307	OS02G0633200	1.82248	6.10399	7.45303	5.25013	3.87437	membrane-associated salt-inducible protein like, putative, expressed
XLOC_109135	0.894093	OS11G0264900	0	0.152209	0	0.151961	0	expressed protein
XLOC_159203	0.893956	OS02G0174300	0.355347	0.540499	3.19446	5.08856	0.146157	transcription factor, putative, expressed
XLOC_232542	0.893857	OS03G0348200	7.95369	53.0262	15.7746	18.3041	42.6551	terpene synthase, putative, expressed
XLOC_089012	0.893369	OS11G0198100	5.23702	6.02568	8.21091	6.65745	5.3787	hydrolase, acting on carbon-nitrogen, putative, expressed
XLOC_157684	0.893281	OS02G0120600	66.0327	87.1085	70.6542	36.2178	51.6746	ubiquitin-conjugating enzyme, putative, expressed
XLOC_160465	0.892708	OS02G0209900	0	0.163575	0.0453819	0.331158	0	syntaxin-related protein, putative, expressed
XLOC_349529	0.892219	OS06G0141100	0	0	0.107338	0.0434447	0	transporter family protein, putative, expressed
XLOC_350770	0.890456	OS06G0186600	4.11409	9.27171	6.58404	10.3692	6.21995	expressed protein
XLOC_112973	0.890025	OS11G0443700	22.7245	29.1187	16.001	0.329261	13.1371	tropinone reductase, putative, expressed
XLOC_157682	0.889788	OS02G0120600	66.0327	87.1085	70.6542	36.2178	51.6746	ubiquitin-conjugating enzyme, putative, expressed
XLOC_081092	0.889346	OS10G0430200	46.1413	54.8575	16.624	3.59059	70.2623	dehydrogenase, putative, expressed
XLOC_172964	0.887211	OS02G0629800	0	0	0	0	0.145832	DEF7 - Defensin and Defensin-like DEFL family, expressed
XLOC_037467	0.887069	OS01G0384300	1.22858	1.72776	0.997428	2.73393	1.61207	protein kinase domain containing protein, expressed
XLOC_017396	0.886908	OS01G0647100	7.93523	8.97584	10.0149	9.17815	6.93845	plastidic ATP/ADP-transporter, putative, expressed
XLOC_235943	0.886046	OS03G0438100	31.717	64.5204	58.7898	41.1813	41.4691	allene oxide cyclase 4, chloroplast precursor, putative, expressed
XLOC_119956	0.88583	OS11G0652100	0.0722983	0.0764862	0.0644125	0.142791	0.0922588	expressed protein
XLOC_281810	0.885532	OS04G0409200	44.8378	105.431	104.165	9.71653	101.471	1,4-alpha-glucan-branching enzyme 2, chloroplast precursor, putative, expressed
XLOC_099021	0.885493	OS11G0544300	1.92498	3.65736	5.19006	5.24051	3.43142	ubiquitin carboxyl-terminal hydrolase, family 1, putative, expressed
XLOC_216747	0.885447	OS03G0612600	11.6327	12.1021	16.2591	22.7349	9.63435	ribosomal protein L25, putative, expressed
XLOC_113933	0.885152	OS11G0465200	4.63164	8.95091	13.0335	26.8631	5.21536	cytochrome P450, putative, expressed
XLOC_198277	0.885093	OS02G0731700	1.55582	0.957162	7.10566	14.9345	0.629802	CCT/B-box zinc finger protein, putative, expressed
XLOC_201147	0.88443	OS02G0821900	49.3644	68.7314	72.6275	64.5563	52.1795	expressed protein
XLOC_197587	0.883796	OS02G0707900	4.07997	3.07822	5.81368	26.4045	5.13923	universal stress protein domain containing protein, putative, expressed
XLOC_032641	0.883786	OS01G0262000	0.0219469	0.0466819	0.0129798	0	0	transferase family protein, putative, expressed
XLOC_362346	0.883552	OS06G0638700	1.55009	2.23066	2.68201	8.71897	1.68371	cyclase family protein, putative, expressed
XLOC_321948	0.883335	OS05G0338933	0	0	0.634216	0	0	#N/A
XLOC_040369	0.883118	OS01G0544200	0.543083	0.618254	0.828259	1.27734	0.352431	cytochrome P450, putative, expressed
XLOC_153849	0.882283	OS12G0555400	4.3627	1.55314	3.42857	9.5563	1.7968	uncharacterized glycosyltransferase, putative, expressed
XLOC_052299	0.881934	OS01G0901300	0.0561989	0.178837	0.42467	2.08916	0.215391	VTC2, putative, expressed
XLOC_065832	0.881678	OS10G0437500	0	0.108444	0	0.217873	0	universal stress protein domain containing protein, putative, expressed
XLOC_157684	0.88136	OS02G0121800	14.8456	17.3449	22.048	21.8156	14.306	succinate dehydrogenase subunit 3, putative, expressed
XLOC_290903	0.8813	OS04G0685300	8.89761	9.10167	7.39354	28.0569	12.0331	harpin-induced protein 1 domain containing protein, expressed
XLOC_220709	0.880966	OS03G0717900	68.8867	91.5979	83.0026	7.89341	133.396	expressed protein
XLOC_037467	0.88022	OS01G0382700	33.8541	23.5043	29.9821	71.0743	25.6814	stress regulated protein, putative, expressed
XLOC_065059	0.879941	OS10G0417800	17.1504	6.68919	11.8622	41.3099	11.4388	plant-specific domain TIGR01615 family protein, expressed
XLOC_024421	0.879594	OS01G0872100	0	0.0389055	2.27665	0.710457	0	proton-dependent oligopeptide transport, putative, expressed
XLOC_086551	0.879551	OS11G0117300	15.7887	22.3772	9.25793	5.6979	11.4425	expressed protein
XLOC_462984	0.879116	OS09G0323400	0.0752628	0	0	0.162297	0	retrotransposon protein, putative, Ty3-gypsy subclass, expressed
XLOC_160465	0.879069	OS02G0210700	0.0722146	0.213998	0.424494	0.606828	0.152077	receptor-like protein kinase precursor, putative, expressed
XLOC_119650	0.87788	OS11G0641800	0	0	0	0.0618378	0.027495	laccase precursor protein, putative, expressed
XLOC_242778	0.877625	OS03G0704100	299.27	240.857	110.063	22.0863	289.001	PAP fibrillin family domain containing protein, expressed
XLOC_352228	0.876987	OS06G0232000	62.2974	64.5984	93.9988	116.567	70.1612	pro-resilin precursor, putative, expressed
XLOC_065059	0.876807	OS10G0417600	56.4051	43.5308	36.6743	224.12	39.2792	NAD dependent epimerase/dehydratase family protein, putative, expressed
XLOC_140172	0.875965	OS12G0138166	0.130466	0.20887	0.0577049	0.492276	0.188012	#N/A
XLOC_042748	0.87544	OS01G0603000	12.2491	16.0378	27.1064	22.3803	13.5753	hyaluronan/mRNA binding family domain containing protein, expressed
XLOC_229942	0.874411	OS03G0265900	9.37845	34.9044	583.853	82.9813	9.12193	expressed protein
XLOC_402416	0.874244	OS07G0675400	8.87372	10.0274	13.5868	9.18006	8.37087	tRNA synthetase, putative, expressed
XLOC_041932	0.874027	OS01G0580150	0.0991501	0.424896	0.261035	0.213674	0.574955	expressed protein
XLOC_107043	0.873913	OS11G0209400	0	0.107401	0.176178	0.647427	0.0963556	OsFBX418 - F-box domain containing protein, expressed
XLOC_094950	0.873718	OS11G0433800	1.25033	2.38139	2.85455	4.47047	1.87876	transposon protein, putative, Pong sub-class, expressed
XLOC_334701	0.873608	OS06G0215500	0.041778	0.133248	0.148291	0.135075	0	12-oxophytodienoate reductase, putative, expressed
XLOC_197931	0.873141	OS02G0717900	2.61708	2.99127	2.48139	2.68691	3.89033	slowmo homolog, putative, expressed
XLOC_420169	0.872832	OS08G0503000	0.0918734	0	0	0	0	skin secretory protein xP2 precursor, putative, expressed
XLOC_052299	0.871868	OS01G0901900	7.07072	10.3213	24.9565	46.4076	5.744	PDE312/PTAC10, putative, expressed
XLOC_051982	0.87176	OS01G0891700	0.24206	1.80098	2.11259	0.347823	1.85709	inactive receptor kinase At2g26730 precursor, putative, expressed
XLOC_198277	0.871026	OS02G0730000	0.607519	0.48971	0.4845	3.77798	0.20893	aldehyde dehydrogenase, putative, expressed
XLOC_469089	0.870728	OS09G0491772	3.10626	4.64774	7.66402	11.1744	5.49536	DnaK family protein, putative, expressed
XLOC_032223	0.870699	OS01G0248600	17.8872	15.4548	17.2948	31.8994	17.0667	PSF2 - Putative GINS complex subunit, expressed
XLOC_227240	0.870673	OS03G0179100	0.0788551	0.337414	0.835536	0.425129	0.151663	Cupin domain containing protein, expressed
XLOC_197931	0.870438	OS02G0720600	0.534577	3.59577	2.21555	2.45792	2.52828	aspartic proteinase nepenthesin-2 precursor, putative, expressed
XLOC_400660	0.870291	OS07G0619600	2.81047	9.88645	28.8789	14.2781	3.98928	DDT domain containing protein, putative, expressed
XLOC_050771	0.869769	OS01G0853600	1.13947	0.887668	1.3204	2.33829	1.45936	expressed protein
XLOC_051981	0.869625	OS01G0892500	5.7375	10.2509	2.90246	0.966198	5.59006	pectinacetylesterase domain containing protein, expressed
XLOC_440586	0.869237	OS08G0553500	4.90238	3.32273	0.998327	1.97672	4.17604	carrier, putative, expressed
XLOC_048211	0.86858	OS01G0770100	2.00685	1.02842	1.07837	0.728464	1.55919	wax synthase, putative, expressed
XLOC_052299	0.868178	OS01G0902800	0	0	0	0.0409162	0	PTR-like peptide transporter, putatuve, expressed
XLOC_140172	0.868121	OS12G0137200	19.1755	20.0272	21.2768	35.7801	24.0398	astaxanthin synthase KC28, putative, expressed
XLOC_085029	0.867775	OS10G0552900	9.85104	15.5985	20.6332	14.6265	11.1111	enoyl-CoA hydratase/isomerase family protein, putative, expressed
XLOC_008551	0.867643	OS01G0336300	0.361925	0.192983	0	0.065025	0.115862	expressed protein
XLOC_232542	0.867504	OS03G0347900	0.0938778	0.214472	0.111975	0.170639	0.0597755	terpene synthase family, metal binding domain containing protein, expressed
XLOC_266504	0.867439	OS04G0594100	0	0.20287	0.0678049	0.0411527	0.292926	MYB family transcription factor, putative, expressed
XLOC_245668	0.866867	OS03G0797300	0.126952	71.8741	0.779673	0.136975	0.735045	indole-3-glycerol phosphate lyase, chloroplast precursor, putative, expressed
XLOC_029772	0.866508	OS01G0180000	0.0270499	0.0860636	0	0.0291464	0.155498	retrotransposon protein, putative, unclassified, expressed
XLOC_197587	0.86626	OS02G0709100	1.19425	0.953509	1.19094	1.82354	1.00281	expressed protein
XLOC_086551	0.866058	OS11G0117600	0	0.272604	3.20817	0.535346	0.4822	#N/A
XLOC_393911	0.865355	OS07G0437500	18.3938	19.3679	15.188	35.9928	17.9596	decarboxylase, putative, expressed
XLOC_140741	0.864551	OS12G0154900	0	0	0.211765	0.13009	0	Cupin domain containing protein, expressed
XLOC_157684	0.863773	OS02G0122300	20.2413	22.2783	20.0546	21.5164	29.1966	translation initiation factor eIF3 subunit, putative, expressed
XLOC_272616	0.863677	OS04G0180900	1.98214	1.48928	6.63285	3.20675	0.668122	expressed protein
XLOC_065832	0.862888	OS10G0438300	0	0.0526728	0	0.213329	0	expressed protein
XLOC_420284	0.862312	OS08G0507702	1.62188	2.17175	5.98109	11.8544	2.56883	cytochrome P450, putative, expressed
XLOC_198277	0.86134	OS02G0731500	4.00696	2.52689	2.16351	17.5111	1.58524	AWPM-19-like membrane family protein, putative, expressed
XLOC_125896	0.861262	OS12G0242100	0	0.237957	0.393383	0.240025	0.570699	retrotransposon protein, putative, unclassified, expressed
XLOC_421092	0.860816	OS08G0531000	3.95822	56.3536	75.4146	17.7639	50.4937	nucleotide pyrophosphatase/phosphodiesterase, putative, expressed
XLOC_009917	0.860776	OS01G0368700	0.585653	1.1112	0.690769	7.29579	0.43761	expressed protein
XLOC_159672	0.859547	OS02G0187600	6.90043	8.60894	15.0995	9.50488	6.24864	tic21, putative, expressed
XLOC_176167	0.859532	OS02G0730500	10.5537	15.7646	16.3445	17.0298	11.5338	expressed protein
XLOC_197931	0.859478	OS02G0719600	0.0818737	2.65446	3.37873	0.485297	0.510384	SAM dependent carboxyl methyltransferase, putative, expressed
XLOC_284011	0.858003	OS04G0477200	0.936136	2.22624	4.66105	4.57513	3.33266	Rf1, mitochondrial precursor, putative, expressed
XLOC_160465	0.857894	OS02G0210800	4.21243	5.76123	4.39725	7.43996	3.40352	sterol glucosyltransferase, putative, expressed
XLOC_140741	0.85732	OS12G0153400	0.157275	0.27917	0.603908	1.63872	0.157248	F-box domain containing protein, expressed
XLOC_140741	0.85732	OS12G0152200	0.157275	0.27917	0.603908	1.63872	0.157248	OsFBO24 - F-box and other domain containing protein, expressed
XLOC_296639	0.857103	OS05G0232700	4.73205	5.07702	14.6322	13.3318	5.30033	expressed protein
XLOC_008760	0.856732	OS01G0341300	0	0.0728966	0.120726	0	0.196795	expressed protein
XLOC_290903	0.856476	OS04G0687100	23.1726	24.7817	25.2408	45.3903	25.4753	soluble inorganic pyrophosphatase, putative, expressed
XLOC_122060	0.856035	OS12G0115000	103.017	49.6553	26.533	5.88765	54.7287	LTPL11 - Protease inhibitor/seed storage/LTP family protein precursor, expressed
XLOC_225611	0.855488	OS03G0123100	47.7553	42.1903	50.284	92.8819	41.9271	ubiquitin-conjugating enzyme, putative, expressed
XLOC_044911	0.855369	OS01G0665200	42.9546	47.0569	45.6874	61.8371	47.4049	CGMC_MAPKCMGC_2 - CGMC includes CDA, MAPK, GSK3, and CLKC kinases, expressed
XLOC_026002	0.855311	OS01G0925000	7.91231	10.6277	11.3459	15.0833	12.0503	protein of unknown function, DUF618 domain containing protein, expressed
XLOC_198303	0.855301	OS02G0730600	0.417529	0.443379	0.0309043	0.112484	1.06734	aluminum-activated malate transporter, putative, expressed
XLOC_193456	0.855249	OS02G0581000	4.80707	5.54129	6.83001	3.52574	6.47932	phosphatidylinositolglycan class N family protein, expressed
XLOC_096479	0.855101	OS11G0466966	8.58445	5.98566	13.3142	19.5781	4.13067	expressed protein
XLOC_266504	0.854694	OS04G0597600	0	0.0416134	0.0524473	0.296284	0.0376193	peptide transporter PTR2, putative, expressed
XLOC_338654	0.854164	OS06G0335900	0	0.428593	0	0.825702	0	DEFL9 - Defensin and Defensin-like DEFL family, expressed
XLOC_050470	0.854164	OS01G0843700	0.294168	0.159153	0	0	0.284283	#N/A
XLOC_334701	0.85385	OS06G0216000	0.662058	0.71263	0.194359	0.4757	0.425292	12-oxophytodienoate reductase 2, putative, expressed
XLOC_122060	0.85329	OS12G0115100	1182.49	972.952	772.911	242.779	929.459	LTPL12 - Protease inhibitor/seed storage/LTP family protein precursor, expressed
XLOC_346903	0.853018	OS06G0687900	73.7687	107.739	120.94	274.009	115.379	glycosyltransferase family 43 protein, putative, expressed
XLOC_228728	0.852898	OS03G0226400	33.1663	19.9187	6.4705	8.5255	25.0399	cation efflux family protein, putative, expressed
XLOC_443199	0.852793	OS09G0135800	0.218042	0.273994	0.218495	0.440435	0.365231	armadillo/beta-catenin-like repeat family protein, expressed
XLOC_027958	0.852704	OS01G0117200	7.69187	6.94808	5.40055	22.8733	4.29027	TAK33, putative, expressed
XLOC_157682	0.852405	OS02G0122300	20.2413	22.2783	20.0546	21.5164	29.1966	translation initiation factor eIF3 subunit, putative, expressed
XLOC_046777	0.851801	OS01G0726700	0	0.0529909	0	0.0269274	0.0239404	retrotransposon protein, putative, unclassified, expressed
XLOC_090608	0.851751	OS11G0245100	2.10008	1.20987	2.36248	5.44524	1.68938	glutathione S-transferase, N-terminal domain containing protein, expressed
XLOC_024283	0.850904	OS01G0867600	3.36993	3.71075	3.29644	6.14487	3.32778	sterol 3-beta-glucosyltransferase, putative, expressed
XLOC_350770	0.850311	OS06G0186700	5.64005	6.96799	7.93744	8.00057	6.61772	integral membrane transporter family protein, putative, expressed
XLOC_263133	0.849624	OS04G0497900	4.41391	7.31912	8.66775	6.14074	7.76245	expressed protein
XLOC_051981	0.849413	OS01G0891100	0	0	0	0.27949	0	polygalacturonase, putative, expressed
XLOC_197587	0.849285	OS02G0708000	2.78281	1.64497	5.24603	9.42195	3.19046	expressed protein
XLOC_455849	0.849265	OS09G0556000	30.1127	25.8819	44.6649	41.4459	23.4192	signal peptidase complex subunit 3, putative, expressed
XLOC_261135	0.849095	OS04G0431000	24.8368	41.1988	52.2018	16.0646	35.1872	expressed protein
XLOC_469089	0.84907	OS09G0494200	0.528042	1.11324	1.93903	1.0352	0.969697	CHIT13 - Chitinase family protein precursor, expressed
XLOC_269188	0.849064	OS04G0686000	0.0394699	0.125838	0.210213	0.297752	0.0378494	U-box domain-containing protein, putative, expressed
XLOC_157682	0.848124	OS02G0121800	14.8456	17.3449	22.048	21.8156	14.306	succinate dehydrogenase subunit 3, putative, expressed
XLOC_001736	0.847904	OS01G0137282	0.39792	0.320353	1.83957	2.68236	0.0961428	Ser/Thr protein kinase, putative, expressed
XLOC_235943	0.847796	OS03G0438200	0	0.844194	0.457406	0.140697	0.50345	#N/A
XLOC_038970	0.847604	OS01G0514700	0	0.0236949	0.039786	0.0481817	0.0214152	expressed protein
XLOC_235943	0.847491	OS03G0439000	0.714002	4.50074	2.14568	2.00148	2.81366	expressed protein
XLOC_228728	0.847483	OS03G0226300	1.90279	1.08095	0.0880594	0.18283	0.847289	STRUBBELIG-RECEPTOR FAMILY 7 precursor, putative, expressed
XLOC_373188	0.846797	OS07G0294600	2.75873	3.82782	3.2253	5.95342	3.29705	pentatricopeptide domain containing protein, putative, expressed
XLOC_336368	0.846564	OS06G0266266	0	0	0	0.126619	0	uncharacterized Cys-rich domain containing protein, putative
XLOC_225611	0.846515	OS03G0121700	41.2274	33.9065	39.3547	101.268	30.3326	nascent polypeptide-associated complex subunit alpha, putative, expressed
XLOC_017236	0.846476	OS01G0640600	0.0751792	0.119806	0.100124	0.121526	0.25229	exostosin family protein, putative, expressed
XLOC_421392	0.846449	OS08G0539700	49.4099	23.1258	12.8447	50.6876	11.2496	resistance protein, putative, expressed
XLOC_029933	0.846424	OS01G0184000	6.12603	9.30876	10.8489	11.8518	6.37359	expressed protein
XLOC_334701	0.846372	OS06G0215100	5.6461	6.81549	6.17183	4.09781	6.70291	DUF1645 domain containing protein, putative, expressed
XLOC_387508	0.846239	OS07G0197500	0.0197161	0.0417691	0.122832	0.0637262	0.0188799	NBS-LRR resistance protein, putative, expressed
XLOC_199328	0.84512	OS02G0759400	31.8681	16.6767	2.44038	4.92248	32.1252	zinc finger, C3HC4 type domain containing protein, expressed
XLOC_107043	0.844775	OS11G0208400	0	0.0314697	0.263626	0.511362	0.056845	OsFBX414 - F-box domain containing protein, expressed
XLOC_466579	0.843892	OS09G0420200	0	0	0	0.15887	0.106008	hypothetical protein
XLOC_244788	0.843729	OS03G0766600	5.64984	8.33857	59.1922	20.4069	3.91009	expressed protein
XLOC_350655	0.843493	OS06G0184700	2.79696	2.67153	4.09974	5.59801	2.58761	multidrug resistance-associated protein 11, putative, expressed
XLOC_283559	0.843172	OS04G0462200	0	0	0.271361	0.332535	0.0989973	LTPL81 - Protease inhibitor/seed storage/LTP family protein precursor, expressed
XLOC_357011	0.842154	OS06G0479200	21.9443	21.1846	27.3139	39.5663	21.8407	expressed protein
XLOC_157682	0.841069	OS02G0123600	13.4084	18.054	14.8381	21.1708	14.6863	CDP-alcohol phosphatidyltransferase, putative, expressed
XLOC_469089	0.840766	OS09G0491740	12.5763	18.6087	11.9259	24.7616	15.3622	auxin efflux carrier component, putative, expressed
XLOC_139118	0.840354	OS12G0640600	299.938	296.59	161.436	84.8629	328.146	carotenoid cleavage dioxygenase, putative, expressed
XLOC_409536	0.840227	OS08G0261100	0.401811	0.571968	1.18452	15.7391	0.257383	fiber protein Fb34, putative, expressed
XLOC_130560	0.839698	OS12G0434601	0.0191672	0	0.0256234	0.0516199	0.00917051	hypothetical protein
XLOC_420892	0.839614	OS08G0526100	0.620714	0.362304	0.524021	0.936402	0.50564	UDP-glucuronate 4-epimerase, putative, expressed
XLOC_197931	0.838886	OS02G0720200	0.620013	0.41089	0.459469	0.528878	0.494981	microtubule associated protein, putative, expressed
XLOC_352228	0.838804	OS06G0228900	0.215282	0.228652	0.541697	0.811982	0.171992	pentatricopeptide, putative, expressed
XLOC_017236	0.83878	OS01G0641700	55.5199	40.5917	21.2064	20.3753	55.9288	expressed protein
XLOC_050470	0.838494	OS01G0847300	3.12796	1.88417	1.01281	1.60421	2.90481	membrane associated DUF588 domain containing protein, putative, expressed
XLOC_216681	0.838303	OS03G0613100	0.670534	0.357939	0.533705	0.216867	0.257711	expressed protein
XLOC_174305	0.838062	OS02G0672400	6.53472	9.07356	11.0915	16.3298	7.2071	expressed protein
XLOC_202268	0.837908	OS03G0106000	8.24322	8.52356	8.03261	24.2127	9.96629	expressed protein
XLOC_017396	0.837705	OS01G0646000	0.291295	0.30968	3.58198	2.95994	0.199556	CRR2, putative, expressed
XLOC_050771	0.837674	OS01G0854800	0	0.0313989	0	0.063777	0	cytochrome P450, putative, expressed
XLOC_122084	0.837465	OS12G0119600	0.322916	0.875659	1.55112	0.697145	0.624779	expressed protein
XLOC_036566	0.83732	OS01G0362100	64.9928	51.454	18.1325	5.03111	71.4038	expressed protein
XLOC_044911	0.835999	OS01G0665300	43.573	41.6592	36.5396	70.5114	40.5002	NLI interacting factor-like phosphatase, putative, expressed
XLOC_027958	0.8357	OS01G0117300	18.1485	16.074	11.5665	50.6002	12.9544	#N/A
XLOC_262776	0.834716	OS04G0487200	7.92765	13.0836	16.0375	22.3497	8.65071	inactive receptor kinase At1g27190 precursor, putative, expressed
XLOC_101702	0.834606	OS11G0622600	0	0	0.108633	0.132316	0	MBTB64 - Bric-a-Brac, Tramtrack, Broad Complex BTB domain with Meprin and TRAF Homology MATH domain, expressed
XLOC_051982	0.834503	OS01G0894000	6.47374	8.06641	7.55511	7.72514	7.62311	Ser/Thr protein phosphatase family protein, putative, expressed
XLOC_306257	0.834479	OS05G0447700	1.14528	10.3575	31.1536	16.1972	5.32245	expressed protein
XLOC_117276	0.834333	OS11G0566800	0	0	0.0400296	0.04864	0	chalcone synthase, putative, expressed
XLOC_294556	0.833462	OS05G0184500	0	0	0	0.0700655	0	expressed protein
XLOC_049889	0.832794	OS01G0825500	16.8034	21.2703	15.7725	0.846513	33.9268	nodulin, putative, expressed
XLOC_428653	0.832358	OS08G0266700	0	0.0215207	0.0542361	0	0	Rad21 / Rec8 like protein, putative, expressed
XLOC_377568	0.831828	OS07G0490500	0.167401	0.237849	0.642499	1.50371	0.267861	nucleobase-ascorbate transporter, putative, expressed
XLOC_153849	0.831546	OS12G0556300	0.250235	0.176947	0.593252	0.898775	0.319682	calmodulin binding protein, putative, expressed
XLOC_197587	0.831326	OS02G0706600	0.475843	0.577413	0.694424	0.915662	0.423547	ZF-HD protein dimerisation region containing protein, expressed
XLOC_209524	0.830182	OS03G0338000	0.114653	0.0304069	0	0.0308854	0.0549302	aminotransferase, putative, expressed
XLOC_159203	0.830147	OS02G0175200	0.151822	0.0811643	0.201165	0.245545	0.14597	DUF630/DUF632 domains containing protein, putative, expressed
XLOC_122063	0.829983	OS12G0115000	103.017	49.6553	26.533	5.88765	54.7287	LTPL11 - Protease inhibitor/seed storage/LTP family protein precursor, expressed
XLOC_222076	0.82989	OS03G0760100	0.673236	0.849991	1.08277	0.725561	1.53358	cytochrome P450, putative, expressed
XLOC_245213	0.829511	OS03G0781700	3.80142	7.90916	24.1055	9.28889	5.4774	reticulon domain containing protein, putative, expressed
XLOC_440586	0.829379	OS08G0553750	4.08679	2.6646	2.11527	2.20455	4.52951	carrier, putative, expressed
XLOC_284011	0.829282	OS04G0477900	15.7943	19.9751	28.11	19.0901	15.4522	expressed protein
XLOC_191695	0.829273	OS02G0533000	47.1881	46.9205	34.6657	23.0332	67.3704	expressed protein
XLOC_377568	0.829218	OS07G0490400	8.83558	8.74897	19.1827	30.7233	6.78679	immunophilin, putative, expressed
XLOC_343189	0.829046	OS06G0581500	17.4235	21.9446	45.7453	67.4719	9.23173	receptor-like protein kinase precursor, putative, expressed
XLOC_157684	0.828848	OS02G0123600	13.4084	18.054	14.8381	21.1708	14.6863	CDP-alcohol phosphatidyltransferase, putative, expressed
XLOC_216896	0.828626	OS03G0616500	0.565018	0.930387	1.63521	1.30198	0.706174	HEAT repeat family protein, putative, expressed
XLOC_027578	0.82712	OS01G0104500	0	0	0.075692	0.0459699	0	no apical meristem protein, putative, expressed
XLOC_268383	0.826761	OS04G0657300	317.795	191.651	131.836	33.1946	357.55	polyprenyl synthetase, putative, expressed
XLOC_303278	0.826606	OS05G0363600	10.5864	11.8889	13.9541	17.1306	10.7618	expressed protein
XLOC_081092	0.826463	OS10G0428900	0	0.0864435	0	0	0.0776964	speckle-type POZ protein B, putative, expressed
XLOC_191695	0.826029	OS02G0532800	78.0941	52.0817	34.7659	3.10993	87.4278	expressed protein
XLOC_210059	0.825999	OS03G0353300	0	0.0475974	0	0	0.128782	OsFBX84 - F-box domain containing protein, expressed
XLOC_439759	0.825724	OS08G0527400	0.282871	0.359512	0.470002	0.650158	0.306972	ubiquitin carboxyl-terminal hydrolase, putative, expressed
XLOC_049889	0.825501	OS01G0826000	113.522	61.2017	50.4989	43.414	101.265	heavy metal-associated domain containing protein, expressed
XLOC_027958	0.825438	OS01G0117266	10.2347	8.68624	7.23749	32.0541	7.41586	protein kinase domain containing protein, expressed
XLOC_107043	0.82538	OS11G0210201	40.4311	69.6545	34.8474	185.048	62.4123	expressed protein
XLOC_347278	0.825283	OS06G0699500	14.5368	8.63239	20.6915	32.5508	7.51482	macrophage migration inhibitory factor, putative, expressed
XLOC_163855	0.82494	OS02G0300700	16.7923	14.2046	10.2427	27.5065	15.5508	eukaryotic translation initiation factor 1A, putative, expressed
XLOC_119650	0.824828	OS11G0643400	0.0419437	0.0445934	0.037219	0.180814	0.0804576	OsSCP64 - Putative Serine Carboxypeptidase homologue, expressed
XLOC_347278	0.824827	OS06G0698802	1.17636	1.18127	1.76299	4.06196	0.736294	disease resistance protein RPM1, putative, expressed
XLOC_136316	0.824394	OS12G0560500	1.85487	2.77559	2.90882	3.48151	1.83121	RNA pseudouridine synthase, putative, expressed
XLOC_405112	0.824272	OS08G0151300	0	0	0	0.0401648	0.190589	myb-like DNA-binding domain containing protein, putative, expressed
XLOC_100178	0.824153	OS11G0576900	1.24828	1.87384	1.92112	2.65738	1.45885	expressed protein
XLOC_339860	0.82349	OS06G0475400	2.31946	5.56733	15.2313	13.9648	1.8614	glycosyltransferase, putative, expressed
XLOC_458942	0.823181	OS09G0251100	0.0499589	0.0529658	0.177729	0.0807441	0.0478581	expressed protein
XLOC_399406	0.822681	OS07G0577400	12.2847	9.96572	8.78953	12.2074	10.6566	ubiquitin-conjugating enzyme, putative, expressed
XLOC_198277	0.82249	OS02G0729500	0	0	0	1.259	0	ACT domain-containing protein, putative, expressed
XLOC_202268	0.822101	OS03G0107400	2.39433	3.08183	3.80363	5.1592	3.63284	expressed protein
XLOC_260044	0.821145	OS04G0399300	16.5405	6.09982	2.37026	31.2699	5.42744	hydrolase, NUDIX family, domain containing protein, expressed
XLOC_197931	0.820728	OS02G0720500	1.62282	2.21688	1.83757	3.84887	2.82317	aspartic proteinase nepenthesin-2 precursor, putative, expressed
XLOC_182771	0.820337	OS02G0208300	1.02172	1.55844	2.2392	3.1457	2.06697	pleiotropic drug resistance protein, putative, expressed
XLOC_400161	0.819913	OS07G0602200	39.491	32.3677	26.5109	31.6933	36.7228	histone deacetylase, putative, expressed
XLOC_424328	0.819002	OS08G0160300	0	0.0687656	0	0	0.123807	MYB family transcription factor, putative, expressed
XLOC_019431	0.818668	OS01G0710000	47.1579	47.166	57.6048	57.1334	42.0735	WD domain, G-beta repeat domain containing protein, expressed
XLOC_179789	0.818352	OS02G0113400	0.0732764	0.155359	0.412777	0.263176	0.140385	expressed protein
XLOC_182771	0.818202	OS02G0208500	0.125445	0	0.220165	0.676734	0	expressed protein
XLOC_153849	0.81816	OS12G0555500	174.675	94.3231	115.669	268.001	133.533	pathogenesis-related Bet v I family protein, putative, expressed
XLOC_051982	0.817982	OS01G0893700	0	0.115394	0.0944371	0	0	expressed protein
XLOC_393911	0.817479	OS07G0436100	3.39474	3.94303	5.44081	9.12053	4.33499	ankyrin repeat domain containing protein, expressed
XLOC_136316	0.817215	OS12G0560300	29.3608	20.0124	16.7356	17.4968	21.6973	miro, putative, expressed
XLOC_090608	0.816732	OS11G0246100	0.83588	1.33086	1.28544	3.67219	1.10927	mTERF family protein, expressed
XLOC_130560	0.816728	OS12G0434400	0.307718	0.286098	0.341479	0.953403	0.331946	leucine aminopeptidase, chloroplast precursor, putative, expressed
XLOC_024283	0.81646	OS01G0866100	16.773	21.9294	21.7417	38.4668	18.5674	actin, putative, expressed
XLOC_153849	0.816145	OS12G0555100	0	0	0	0.191175	0.1706	pathogenesis-related Bet v I family protein, putative, expressed
XLOC_357011	0.816029	OS06G0480000	13.0425	14.6571	14.0649	21.9863	16.1701	bg55, putative, expressed
XLOC_112973	0.815848	OS11G0444000	3.50679	3.7279	2.23336	0.711398	3.60065	cytokinin-N-glucosyltransferase 1, putative, expressed
XLOC_038970	0.815828	OS01G0514300	12.9279	14.5376	14.826	11.8636	12.9453	HEAT repeat family protein, putative, expressed
XLOC_229942	0.815321	OS03G0264800	0.0356677	0.151079	0.365155	0.51877	0.256128	AAA-type ATPase family protein, putative, expressed
XLOC_090608	0.815261	OS11G0246200	82.3393	25.2174	61.3386	160.011	21.8436	OsFBK25 - F-box domain and kelch repeat containing protein, expressed
XLOC_377568	0.815065	OS07G0489800	3.68968	2.7711	65.7857	312.6	2.49123	2Fe-2S iron-sulfur cluster binding domain containing protein, expressed
XLOC_029933	0.81493	OS01G0185400	5.53523	7.68767	8.1507	13.5993	7.12386	WD domain, G-beta repeat domain containing protein, expressed
XLOC_100178	0.814575	OS11G0578100	4.49333	8.37454	10.4399	6.54503	6.16079	dnaJ domain containing protein, expressed
XLOC_151537	0.814443	OS12G0498500	51.6955	42.5301	50.4253	108.122	46.5646	heat shock protein DnaJ, putative, expressed
XLOC_313727	0.814354	OS05G0172400	0.702214	0.392884	1.19648	0	0	expressed protein
XLOC_301376	0.813602	OS05G0315100	9.19647	11.1604	17.4561	9.10644	8.26257	PPR repeat domain containing protein, putative, expressed
XLOC_001222	0.812715	OS01G0120700	20.0365	21.3737	17.0756	40.7165	16.7609	splicing factor, putative, expressed
XLOC_121099	0.812232	OS11G0707450	0	0	0.21101	0.263953	0.713105	expressed protein
XLOC_296639	0.812007	OS05G0233000	0.806367	1.88978	2.33372	3.30287	1.13528	expressed protein
XLOC_303277	0.811704	OS05G0363600	10.5864	11.8889	13.9541	17.1306	10.7618	expressed protein
XLOC_244788	0.811531	OS03G0766800	43.9933	80.4309	316.858	58.6712	52.9492	expressed protein
XLOC_027958	0.81031	OS01G0116600	14.7588	20.5172	17.4513	24.5959	16.335	elongation factor Tu, putative, expressed
XLOC_402951	0.809898	OS07G0695300	7.60844	6.57254	5.39792	5.77885	10.5748	protein kinase APK1B, chloroplast precursor, putative, expressed
XLOC_182771	0.809721	OS02G0210700	0.0722146	0.213998	0.424494	0.606828	0.152077	receptor-like protein kinase precursor, putative, expressed
XLOC_262776	0.809558	OS04G0486800	0.0513203	0.090564	0.228458	0.294883	0.0491346	DEAD-box ATP-dependent RNA helicase, putative, expressed
XLOC_198303	0.808845	OS02G0732600	0.0678276	0	0.0599791	0	0.130351	MYB family transcription factor, putative, expressed
XLOC_281810	0.808769	OS04G0409900	2.41153	2.25715	2.54732	2.99589	4.02331	neutral/alkaline invertase, putative, expressed
XLOC_017396	0.807911	OS01G0646300	0	0.0788553	0	0	0	GRAS family transcription factor domain containing protein, expressed
XLOC_198171	0.807687	OS02G0727700	4.40794	4.58686	3.5123	5.55174	5.79845	zinc finger, C3HC4 type domain containing protein, expressed
XLOC_339861	0.80757	OS06G0475400	2.31946	5.56733	15.2313	13.9648	1.8614	glycosyltransferase, putative, expressed
XLOC_050121	0.806957	OS01G0835600	55.0493	61.0507	62.7514	88.0939	52.3838	AT hook motif family protein, expressed
XLOC_420989	0.806929	OS08G0527400	0.282871	0.359512	0.470002	0.650158	0.306972	ubiquitin carboxyl-terminal hydrolase, putative, expressed
XLOC_086551	0.805587	OS11G0116600	0	0	0.162925	0	0	WRKY52, expressed
XLOC_032223	0.805288	OS01G0247500	7.65196	7.79517	8.37575	13.0319	7.22384	BRASSINOSTEROID INSENSITIVE 1 precursor, putative, expressed
XLOC_197931	0.804646	OS02G0720700	0.916164	1.64562	2.07388	1.8454	1.64021	chloride transporter, chloride channel family, putative, expressed
XLOC_362346	0.804619	OS06G0639500	7.25032	7.13932	9.52885	15.4221	8.44559	protein kinase domain containing protein, expressed
XLOC_048405	0.804549	OS01G0777800	6.07148	6.20366	6.8469	9.89444	4.75402	Regulator of chromosome condensation domain containing protein, expressed
XLOC_350770	0.804037	OS06G0189600	14.2591	21.7369	30.3449	21.3715	17.3141	expressed protein
XLOC_090608	0.803791	OS11G0244100	0	0.0449888	0	0.0912035	0	transferase family protein, putative, expressed
XLOC_044911	0.803676	OS01G0663300	0	0.0399926	0.167111	0.202832	0.0721859	OsMan01 - Endo-Beta-Mannanase, expressed
XLOC_157684	0.803549	OS02G0123200	14.7006	18.5618	20.1202	19.8366	14.7594	SSE1, putative, expressed
XLOC_301376	0.802937	OS05G0317200	27.393	29.3827	34.6116	33.9876	28.7499	acyl-CoA synthetase protein, putative, expressed
XLOC_125896	0.8027	OS12G0240000	0.722788	0.540636	2.36346	0.935136	0.277899	pleiotropic drug resistance protein 2, putative, expressed
XLOC_432279	0.802568	OS08G0338200	10.4819	12.313	12.0305	14.4644	11.3004	BSD domain-containing protein, putative, expressed
XLOC_402951	0.802551	OS07G0694200	0	0.0552811	0	0.0559523	0.149471	expressed protein
XLOC_332206	0.802191	OS06G0127200	4.00819	5.01463	6.56659	6.73637	2.98108	CAMK_CAMK_like - CAMK includes calcium/calmodulin depedent protein kinases, expressed
XLOC_044911	0.802022	OS01G0665750	3.76928	2.67264	6.9161	7.66504	2.15428	#N/A
XLOC_164781	0.800115	OS02G0320600	0.440027	0.1587	1.15516	0.791489	0.141743	expressed protein
XLOC_220423	0.799933	OS03G0708900	2.8861	6.01592	11.7258	8.39743	2.83611	zinc finger family protein, putative, expressed
XLOC_140741	0.798957	OS12G0154400	0.831541	0.499509	1.08539	1.37182	0.448797	syntaxin-18, putative, expressed
XLOC_099021	0.798583	OS11G0543800	13.7253	15.3798	16.1048	17.6626	15.8899	exportin 1, putative, expressed
XLOC_050121	0.798001	OS01G0835000	1.88785	2.53077	5.13475	7.5385	2.10596	TBC domain containing protein, expressed
XLOC_420892	0.796805	OS08G0525800	0.0420104	0.0446648	0.0372778	0	0.0402929	glucan endo-1,3-beta-glucosidase precursor, putative, expressed
XLOC_138276	0.796754	OS12G0612625	0	0	0.236358	0.296966	0	#N/A
XLOC_112973	0.79626	OS11G0442500	0.361925	0.192983	0.160183	0.065025	0.115862	BHLH transcription factor, putative, expressed
XLOC_140172	0.795969	OS12G0138100	0.0430714	0.0458009	0	0.0928392	0	GRAS family transcription factor containing protein, expressed
XLOC_027578	0.795756	OS01G0103000	0.0689781	0.662996	7.25746	2.67718	0.265145	SNF7 domain containing protein, putative, expressed
XLOC_140172	0.795495	OS12G0135500	0	0	0	0.0500069	0.044515	CXE carboxylesterase, putative, expressed
XLOC_283559	0.795358	OS04G0462400	0	0.037979	0.0317573	0.0770699	0	expressed protein
XLOC_455849	0.794998	OS09G0555400	0.178778	0.273546	1.25521	1.62653	0.323373	pentatricopeptide, putative, expressed
XLOC_125896	0.794623	OS12G0241100	7.08758	7.60129	11.741	10.9052	8.00498	expressed protein
XLOC_242189	0.794485	OS03G0686050	0.109584	0.235659	0.0963661	0.472833	0.316847	BTB/POZ domain containing protein, putative
XLOC_159203	0.79436	OS02G0173600	0.192464	0.163604	0.341726	0.456308	0.221459	haloacid dehalogenase-like hydrolase domain-containing protein 3, putative, expressed
XLOC_468630	0.793709	OS09G0478400	24.2048	23.4734	25.5492	34.3479	19.9039	expressed protein
XLOC_400435	0.793375	OS07G0611700	0.177519	0.252366	0.261933	0.574081	0.0568239	expressed protein
XLOC_377568	0.79321	OS07G0489000	0.0965725	0.103613	0.0850711	0.416618	0	LTPL55 - Protease inhibitor/seed storage/LTP family protein precursor, putative, expressed
XLOC_339710	0.792932	OS06G0472900	0	0	0.0406505	0	0	peroxidase precursor, putative, expressed
XLOC_217887	0.792921	OS03G0645100	46.9866	47.2805	54.688	77.7502	50.4179	transketolase, putative, expressed
XLOC_367608	0.792592	OS07G0164100	22.3932	23.6631	29.1073	48.1117	21.6883	histone deacetylase, putative, expressed
XLOC_033247	0.792025	OS01G0279900	8.92668	11.2301	9.39621	11.4707	9.97737	transcription factor, putative, expressed
XLOC_385210	0.791862	OS07G0124100	115.969	74.4308	80.7426	213.374	84.1908	phytosulfokines precursor, putative, expressed
XLOC_272616	0.791355	OS04G0183300	0.0272451	0.0288958	0.0242238	0	0	amidase family protein, putative, expressed
XLOC_136316	0.791243	OS12G0560600	11.1003	11.3474	15.8347	17.8196	10.5177	expressed protein
XLOC_261135	0.791014	OS04G0430100	44.666	49.0263	70.4168	71.4083	41.1557	40S ribosomal protein S10, putative, expressed
XLOC_052299	0.790878	OS01G0904400	1.21109	1.82046	3.28527	3.08389	1.73885	chromosome segregation protein, putative, expressed
XLOC_201147	0.79023	OS02G0820200	0.458005	0.808846	0.413234	0.820501	0.89523	RING-H2 finger protein ATL5G, putative, expressed
XLOC_439759	0.790085	OS08G0527600	0.549954	0.976053	1.58431	1.3941	0.712319	ubiquitin carboxyl-terminal hydrolase, putative, expressed
XLOC_385210	0.789977	OS07G0124800	7.59554	8.0373	8.87975	11.9623	7.99563	heat shock protein DnaJ, putative, expressed
XLOC_262776	0.789688	OS04G0485400	6.14175	8.31083	14.5853	11.0866	5.3807	nucleotide-binding protein 1, putative, expressed
XLOC_085029	0.788699	OS10G0551600	29.774	35.9666	50.0283	37.0416	35.5239	expressed protein
XLOC_261135	0.788158	OS04G0430700	0.343277	1.52738	2.33727	3.15283	0.876107	OsSub41 - Putative Subtilisin homologue, expressed
XLOC_428455	0.788085	OS08G0261100	0.401811	0.571968	1.18452	15.7391	0.257383	fiber protein Fb34, putative, expressed
XLOC_050771	0.787481	OS01G0852500	11.616	8.13961	12.4426	17.688	10.9792	ELM2 domain containing protein, putative, expressed
XLOC_339855	0.787379	OS06G0475400	2.31946	5.56733	15.2313	13.9648	1.8614	glycosyltransferase, putative, expressed
XLOC_347278	0.787106	OS06G0698812	0.166922	0.0893493	0	0.269994	0.0802877	#N/A
XLOC_347278	0.78643	OS06G0699800	0.0390905	0.0415403	0.0347004	0.0842539	0	ANTH/ENTH domain containing protein, putative, expressed
XLOC_019431	0.786335	OS01G0708300	5.07484	5.05283	10.4257	10.2817	4.81535	expressed protein
XLOC_044911	0.786145	OS01G0666200	31.9653	22.8096	22.4527	41.2811	16.7902	HMG1/2, putative, expressed
XLOC_119956	0.786069	OS11G0650600	0	0.0385029	0	0.117191	0.0695062	retrotransposon protein, putative, unclassified, expressed
XLOC_439759	0.785104	OS08G0527100	0.427808	0.326136	0.609417	0.792754	0.229369	ubiquitin carboxyl-terminal hydrolase family protein, expressed
XLOC_468092	0.784634	OS09G0463700	2.66012	2.24484	3.78513	3.33049	2.62587	transposon protein, putative, CACTA, En/Spm sub-class, expressed
XLOC_368283	0.784277	OS07G0185432	20.4923	21.8063	14.4512	17.3274	20.3333	targeting protein for Xklp2, putative, expressed
XLOC_198277	0.784097	OS02G0732200	0	0.0537564	0.180362	0.218519	0.0485708	spotted leaf 11, putative, expressed
XLOC_269188	0.784074	OS04G0685000	0	0.0760758	0	0.0767723	0	ATOFP18/OFP18, putative, expressed
XLOC_335620	0.783913	OS06G0242700	0	0.0314343	0	0	0.0283906	SAM dependent carboxyl methyltransferase family protein, putative, expressed
XLOC_263133	0.783671	OS04G0499800	2.276	2.87713	3.48699	3.07937	2.12847	expressed protein
XLOC_030044	0.783005	OS01G0186900	14.693	16.6937	3.52482	8.51351	13.8984	transposon protein, putative, CACTA, En/Spm sub-class, expressed
XLOC_245668	0.782622	OS03G0797500	0.419051	32.9941	6.85428	0.80293	0.580741	indole-3-glycerol phosphate lyase, chloroplast precursor, putative, expressed
XLOC_056387	0.782575	OS10G0132400	0.0838583	0	0.147993	0	0	DNA-directed RNA polymerase II subunit RPB1, putative, expressed
XLOC_157682	0.781058	OS02G0123200	14.7006	18.5618	20.1202	19.8366	14.7594	SSE1, putative, expressed
XLOC_420892	0.780405	OS08G0524000	49.4379	43.2301	43.712	72.0871	43.2913	signal recognition particle receptor subunit beta, putative, expressed
XLOC_335620	0.780337	OS06G0242900	0.0958479	0.471556	0.0842565	0.0509685	0.196258	SAM dependent carboxyl methyltransferase, putative, expressed
XLOC_191695	0.78029	OS02G0532900	1.13584	0.518587	0.700132	0.595394	1.03842	glycosyl hydrolases family 17, putative, expressed
XLOC_296639	0.780167	OS05G0231700	4.33757	7.26394	347.445	119.022	3.34886	aquaporin protein, putative, expressed
XLOC_453539	0.77998	OS09G0478500	7.20429	6.17931	6.05135	13.153	8.8903	AGC_PVPK_like_kin82y6 - ACG kinases include homologs to PKA, PKG and PKC, expressed
XLOC_042110	0.779863	OS01G0583600	0	0	0.0480635	0.0584806	0	expressed protein
XLOC_001736	0.779247	OS01G0136700	0.14588	0.126295	0.153574	0.514333	0.177709	expressed protein
XLOC_216056	0.779243	OS03G0594100	0.666943	0.0294756	0.172941	0.17966	0.346139	cytochrome P450, putative, expressed
XLOC_439759	0.779023	OS08G0528100	0.420511	0.891058	1.16	1.81226	0.483257	#N/A
XLOC_209524	0.778467	OS03G0337500	12.0502	7.47862	1.68107	5.59211	12.3315	potassium transporter, putative, expressed
XLOC_262776	0.777865	OS04G0483600	11.3173	17.2023	27.8206	26.2401	10.5706	kelch repeat protein, putative, expressed
XLOC_198277	0.776976	OS02G0730700	73.6262	75.8079	75.1052	111.468	62.7539	eukaryotic aspartyl protease domain containing protein, expressed
XLOC_261135	0.776764	OS04G0430800	14.8283	15.9218	19.3476	15.1822	17.9804	dehydration-responsive element-binding protein, putative, expressed
XLOC_182573	0.776536	OS02G0203300	0.66792	1.06514	8.7423	4.99381	0.600565	UDP-glucoronosyl and UDP-glucosyl transferase domain containing protein, expressed
XLOC_269188	0.776356	OS04G0685800	61.7472	62.1769	67.5786	82.937	71.2626	hydrolase, NUDIX family, domain containing protein, expressed
XLOC_378587	0.776355	OS07G0517000	14.2012	19.8422	14.5201	18.335	15.346	DEAD-box ATP-dependent RNA helicase, putative, expressed
XLOC_360941	0.775907	OS06G0602700	13.3484	12.6587	13.7099	43.8249	14.2137	mitochondrial carrier protein, putative, expressed
XLOC_001222	0.775175	OS01G0121700	24.9748	26.9024	25.9039	43.0857	26.5706	#N/A
XLOC_090238	0.775108	OS11G0235200	0.234296	0.0993336	0.250105	0.328176	0.314186	peptide transporter PTR2, putative, expressed
XLOC_262776	0.774472	OS04G0485000	29.3746	30.251	34.829	40.3611	29.6583	26S proteasome non-ATPase regulatory subunit 6, putative, expressed
XLOC_438697	0.774349	OS08G0495300	0.0524251	0.111668	0.232272	0.339045	0.201278	retrotransposon protein, putative, SINE subclass, expressed
XLOC_245213	0.774259	OS03G0783000	21.3462	23.5011	24.3094	20.4224	21.905	actin, putative, expressed
XLOC_027958	0.774191	OS01G0115600	23.6517	19.6869	18.2322	43.9826	16.9702	Ser/Thr receptor-like kinase, putative, expressed
XLOC_420989	0.77283	OS08G0527100	0.427808	0.326136	0.609417	0.792754	0.229369	ubiquitin carboxyl-terminal hydrolase family protein, expressed
XLOC_290903	0.772562	OS04G0687200	0.117687	0.263131	0.891338	1.2052	0.113013	expressed protein
XLOC_267226	0.772356	OS04G0617900	0	0	0	0.158679	0	Cupin domain containing protein, expressed
XLOC_065059	0.770856	OS10G0416500	10.8653	5.79773	4.92049	9.3428	6.15102	glycosyl hydrolase, putative, expressed
XLOC_361781	0.770599	OS06G0624900	62.671	58.6069	49.4611	81.8327	71.8238	zinc-binding protein, putative, expressed
XLOC_113933	0.770438	OS11G0466300	0	0.131143	0	0.131593	0	expressed protein
XLOC_153849	0.770266	OS12G0556100	5.93773	7.11083	6.404	9.81311	5.88797	drought induced 19 protein, putative, expressed
XLOC_462984	0.7699	OS09G0324400	0	0	0	0.0503162	0	OsFBX314 - F-box domain containing protein, expressed
XLOC_335620	0.769703	OS06G0241200	3.19399	4.48031	2.9692	2.12176	3.84159	expressed protein
XLOC_291591	0.769447	OS05G0104600	0	0	0.12166	0	0.066113	polygalacturonase inhibitor 2 precursor, putative, expressed
XLOC_262776	0.769375	OS04G0484900	14.4794	13.4401	22.3259	32.9898	11.1709	elongator complex protein 3, putative, expressed
XLOC_347278	0.769231	OS06G0700000	0.522589	0.59453	2.4807	4.10807	1.24176	OsSub52 - Putative Subtilisin homologue, expressed
XLOC_258066	0.768691	OS04G0347800	0.851027	0.633416	0.981633	0.825459	1.26522	expressed protein
XLOC_218060	0.768661	OS03G0646100	0	0.0299019	0.451084	0.334121	0.0810306	tubulin/FtsZ domain containing protein, putative, expressed
XLOC_259279	0.767867	OS04G0379300	8.27409	9.97715	13.0203	10.7721	8.09528	methyltransferase domain containing protein, expressed
XLOC_236627	0.767635	OS03G0452300	36.8789	38.883	50.5492	69.7317	36.8477	ribosomal protein, putative, expressed
XLOC_216681	0.767457	OS03G0610400	1.92744	1.41902	0.999317	1.93462	1.72417	ZOS3-15 - C2H2 zinc finger protein, expressed
XLOC_339857	0.767157	OS06G0475400	2.31946	5.56733	15.2313	13.9648	1.8614	glycosyltransferase, putative, expressed
XLOC_119956	0.766236	OS11G0649900	0.0355187	0	0.0157725	0.0994112	0.0170254	exo70 exocyst complex subunit, putative, expressed
XLOC_284011	0.765558	OS04G0477000	1.3525	2.49584	4.20892	1.48647	1.65864	BTBN11 - Bric-a-Brac, Tramtrack, Broad Complex BTB domain with non-phototropic hypocotyl 3 NPH3 domain, expressed
XLOC_468630	0.765363	OS09G0478500	7.20429	6.17931	6.05135	13.153	8.8903	AGC_PVPK_like_kin82y6 - ACG kinases include homologs to PKA, PKG and PKC, expressed
XLOC_001736	0.764983	OS01G0136900	0.119841	0.509479	0.921875	1.24847	0.22985	Ser/Thr protein kinase, putative, expressed
XLOC_206544	0.764925	OS03G0242300	5.20265	7.16443	5.35324	3.55725	14.8601	expressed protein
XLOC_103895	0.764706	OS11G0110200	0	0	0	0.0237348	0.0317287	expressed protein
XLOC_050771	0.764274	OS01G0854400	0	0	0	0.308868	0.138254	expressed protein
XLOC_424328	0.763858	OS08G0159700	0	0.0541548	0	0	0	DNA binding protein, putative, expressed
XLOC_235943	0.763499	OS03G0438400	2.76842	4.73517	6.09848	7.24526	4.54987	expressed protein
XLOC_197931	0.763383	OS02G0720400	0.355083	0.227607	0.0627723	0.229698	0.546042	plant-specific domain TIGR01615 family protein, expressed
XLOC_197587	0.763206	OS02G0708400	2.9258	2.48465	4.76644	5.4934	3.585	tetratricopeptide repeat domain containing protein, expressed
XLOC_197931	0.762946	OS02G0718900	131.395	172.712	137.362	236.948	194.273	mitochondrial carrier protein, putative, expressed
XLOC_229942	0.762258	OS03G0265500	19.1785	27.1004	34.7164	30.3381	24.1713	coronatine-insensitive protein, putative, expressed
XLOC_218060	0.76222	OS03G0648600	0	0	0.107084	0.39478	0	zinc finger, C3HC4 type domain containing protein, expressed
XLOC_339855	0.762218	OS06G0474900	12.6905	14.8523	14.6633	17.5287	14.714	ATP-binding region, ATPase-like domain containing protein, expressed
XLOC_197931	0.761887	OS02G0719100	9.19654	9.65058	7.56022	6.89724	10.3843	fimbrin-like protein 2, putative, expressed
XLOC_199328	0.761697	OS02G0758000	50.9313	31.9255	6.43157	19.7841	90.7375	heat shock 22 kDa protein, mitochondrial precursor, putative, expressed
XLOC_242189	0.760781	OS03G0684300	2.6673	2.1195	1.82163	3.24744	3.477	OB-fold nucleic acid binding domain containing protein, putative, expressed
XLOC_424722	0.76038	OS08G0168700	0	0.05589	0	0.113127	0	UDP-glucoronosyl/UDP-glucosyl transferase, putative, expressed
XLOC_201147	0.759906	OS02G0820400	1.56225	2.08709	4.01568	1.31686	2.04993	transferase family protein, putative, expressed
XLOC_225611	0.759823	OS03G0122000	13.771	14.2096	22.2984	43.5821	9.32568	CAMK_CAMK_like_ULKh_APGy - CAMK includes calcium/calmodulin depedent protein kinases, expressed
XLOC_285386	0.759509	OS04G0521100	0.0517578	0.0551173	0	0.0557878	0.14903	aquaporin protein, putative, expressed
XLOC_284011	0.759319	OS04G0477100	0.209427	0	0.363509	0	0.203302	expressed protein
XLOC_198303	0.759134	OS02G0731900	1.73342	1.96377	2.1675	2.24772	3.01241	3-ketoacyl-CoA synthase, putative, expressed
XLOC_220709	0.758958	OS03G0719000	0.186227	0.237404	0.0330707	0.0401375	0.607078	retrotransposon protein, putative, Ty1-copia subclass, expressed
XLOC_027578	0.758623	OS01G0102000	0	0.0386898	0.0646903	0	0	phosphoesterase family protein, putative, expressed
XLOC_360941	0.758303	OS06G0602500	4.36384	6.43698	7.72789	9.58778	6.57619	S-locus-like receptor protein kinase, putative, expressed
XLOC_338654	0.75811	OS06G0335500	8.35891	8.18646	20.5745	46.0218	9.23276	OsIAA21 - Auxin-responsive Aux/IAA gene family member, expressed
XLOC_295935	0.75761	OS05G0213900	0.321492	0.258291	0	0.519945	0.463455	clumping factor A precursor, putative, expressed
XLOC_227240	0.7576	OS03G0180000	8.81867	11.2623	13.5984	13.7461	11.0752	sodium/calcium exchanger protein, putative, expressed
XLOC_019431	0.757404	OS01G0708900	7.25392	13.5975	49.8815	21.8632	13.5686	mitochondrial carrier protein, putative, expressed
XLOC_385210	0.756851	OS07G0122300	1.28383	1.6117	1.72894	2.62069	1.31269	expressed protein
XLOC_466895	0.756846	OS09G0428000	0.898631	1.23671	1.53753	2.15191	1.27608	CSLC2 - cellulose synthase-like family C, expressed
XLOC_198171	0.756646	OS02G0728100	10.5961	14.1095	14.1864	23.9152	13.5694	OsProtIV1 - Putative Protease IV homologue; Domain 2 is a SPH, expressed
XLOC_202268	0.756268	OS03G0107300	0	0.0306238	0	0.093314	0.0276605	expressed protein
XLOC_453539	0.756111	OS09G0478400	24.2048	23.4734	25.5492	34.3479	19.9039	expressed protein
XLOC_198171	0.75604	OS02G0725200	48.2386	57.2974	58.8788	94.0056	54.8214	SET domain-containing protein, putative, expressed
XLOC_121099	0.755244	OS11G0707600	49.5986	32.6532	20.1361	9.18667	70.0614	fatty acid hydroxylase, putative, expressed
XLOC_009917	0.75524	OS01G0371500	0.633676	0.169475	0.419626	0.854084	0.0761745	glutathione S-transferase, putative, expressed
XLOC_314175	0.755124	OS05G0181250	2.4372	1.81611	1.35664	1.88151	3.3478	expressed protein
XLOC_157684	0.755062	OS02G0123100	2.17954	2.32513	3.37789	3.73812	2.97857	cyclin-dependent kinase A-2, putative, expressed
XLOC_227240	0.754942	OS03G0177400	202.462	352.546	396.389	367.553	278.301	elongation factor Tu, putative, expressed
XLOC_171183	-0.75494	OS02G0575000	22.6713	15.6775	6.90585	35.8629	19.0431	expressed protein
XLOC_466579	-0.755463	OS09G0419200	47.5725	45.1585	23.3674	3.5459	50.0197	cinnamoyl-CoA reductase, putative, expressed
XLOC_055675	-0.755694	OS10G0111800	0.900949	2.9077	5.24672	1.33635	1.08564	expressed protein
XLOC_214886	-0.755731	OS03G0565900	0.222861	0.0643882	0.126212	0.152798	0.232819	expressed protein
XLOC_424903	-0.756111	OS08G0175600	3.26559	5.63075	5.8095	6.78403	4.01434	PolI-like DNA polymerase, putative, expressed
XLOC_453539	-0.756117	OS09G0478300	87.087	105.206	94.6257	16.4592	100.471	CSLE6 - cellulose synthase-like family E, expressed
XLOC_009917	-0.756237	OS01G0370000	0.272625	0.165545	0.20744	0.0839434	0.336115	12-oxophytodienoate reductase, putative, expressed
XLOC_402174	-0.757079	OS07G0669000	2.49522	2.72055	6.17756	6.01097	2.04701	DNA polymerase zeta catalytic subunit, putative, expressed
XLOC_191695	-0.759643	OS02G0533200	10.1002	26.7088	52.7323	14.8893	14.79	SOUL heme-binding protein, putative, expressed
XLOC_157682	-0.761122	OS02G0122500	27.0625	16.8502	21.2761	24.394	24.8664	expressed protein
XLOC_086551	-0.761247	OS11G0118600	1.56602	0.473113	1.24196	1.05731	0.82611	expressed protein
XLOC_455849	-0.762436	OS09G0558600	0.0453627	0.0482558	0	0	0.0435187	expressed protein
XLOC_122063	-0.762923	OS12G0115900	1.9781	1.69218	4.74898	9.42355	2.28245	elongation factor P, putative, expressed
XLOC_402174	-0.764582	OS07G0670000	0.193685	0.427899	1.21356	1.44977	0.446192	pentatricopeptide, putative, expressed
XLOC_314175	-0.764675	OS05G0181000	2.96819	4.57924	5.34965	4.83627	4.38583	DnaK family protein, putative, expressed
XLOC_043841	-0.765112	OS01G0635400	0.348652	2.19137	3.55389	3.401	1.23268	mitotic checkpoint protein, putative, expressed
XLOC_222337	-0.765126	OS03G0769900	9.86978	9.78985	11.1299	12.6517	6.62001	PHLOEM 2-LIKE A10, putative, expressed
XLOC_245585	-0.767873	OS03G0794500	3.8121	4.01029	8.9717	9.0139	4.9324	glutamate dehydrogenase protein, putative, expressed
XLOC_136100	-0.770455	OS12G0554500	7.57851	8.92168	9.64991	8.0164	6.22395	#N/A
XLOC_000611	-0.77273	OS01G0100700	21.1651	40.9742	41.9314	55.3129	31.467	40S ribosomal protein S5, putative, expressed
XLOC_348385	-0.772851	OS06G0104300	0.0536878	0.142342	0.4535	0.46279	0.0771556	monocopper oxidase, putative, expressed
XLOC_009915	-0.773215	OS01G0369366	0.106326	0.226508	0	0.0573036	0	#N/A
XLOC_216056	-0.777727	OS03G0594400	1.44388	1.88947	4.29547	5.7533	1.51276	transporter family protein, putative, expressed
XLOC_122060	-0.779773	OS12G0114400	0.150551	0.177105	0.670227	1.22549	0.112105	pentatricopeptide, putative, expressed
XLOC_029211	-0.780054	OS01G0159500	0.173823	0.0617652	0.205217	0.19518	0.173862	expressed protein
XLOC_440586	-0.780805	OS08G0551500	0	0.376539	0.307302	0.25156	0.112427	carrier, putative, expressed
XLOC_424328	-0.781653	OS08G0161700	69.6155	66.3552	76.0211	74.2528	64.7921	mitochondrial NADH-ubiquinone oxidoreductase, putative, expressed
XLOC_213499	-0.783155	OS03G0439800	29.8491	28.4967	24.1582	13.224	32.4327	expressed protein
XLOC_030044	-0.784546	OS01G0190000	39.4633	39.5815	83.2201	75.9515	31.1724	expressed protein
XLOC_421270	-0.784882	OS08G0538000	13.059	32.8131	58.1637	72.771	16.3862	tRNA synthetase class II core domain containing protein, expressed
XLOC_050470	-0.785817	OS01G0844800	5.86875	10.8303	16.1663	20.6172	7.60623	pumilio-family RNA binding protein, putative, expressed
XLOC_421270	-0.787833	OS08G0536300	2.96675	3.86792	21.0306	24.0811	1.79263	CCT/B-box zinc finger protein, putative, expressed
XLOC_368283	-0.791988	OS07G0185200	28.4173	21.7086	29.3325	76.4623	20.2709	START domain containing protein, putative, expressed
XLOC_159672	-0.791993	OS02G0187300	21.353	12.0006	11.6491	15.2755	20.9732	expressed protein
XLOC_308417	-0.792325	OS05G0513200	3.26531	5.33415	12.0527	21.0008	5.1721	NLI interacting factor-like phosphatase, putative, expressed
XLOC_122063	-0.792547	OS12G0117300	0.415691	0.389657	1.24325	3.41533	0.548599	OsMan09 - Endo-Beta-Mannanase, expressed
XLOC_267314	-0.795707	OS04G0620700	24.7269	44.496	55.1433	57.4131	33.2493	nucleolin, putative, expressed
XLOC_285386	-0.79592	OS04G0518800	0	0.59191	2.12815	1.19641	0.11844	possible lysine decarboxylase domain containing protein, expressed
XLOC_267314	-0.798999	OS04G0622800	0.540695	0.495634	1.15971	1.41584	0.297088	bromodomain containing protein, expressed
XLOC_348385	-0.799283	OS06G0104400	3.81376	3.62551	8.005	7.71026	4.14436	IQ calmodulin-binding motif family protein, putative, expressed
XLOC_368283	-0.801345	OS07G0184800	11.9395	20.7632	53.6749	52.1578	21.7758	AT hook-containing DNA-binding protein, putative, expressed
XLOC_139118	-0.80295	OS12G0638400	1.86263	3.14919	3.6243	3.9849	1.99147	expressed protein
XLOC_266504	-0.803273	OS04G0597501	0.302238	0.137742	0.114921	0.2792	0.165661	#N/A
XLOC_198277	-0.804012	OS02G0731600	275.597	165.931	131.083	120.523	196.239	expressed protein
XLOC_140741	-0.807466	OS12G0152500	0.371768	0.395988	0.0941136	0	0.764686	hydrolase protein, putative, expressed
XLOC_261135	-0.807729	OS04G0430000	2.40846	1.42907	1.1501	1.74717	1.91078	protein kinase domain containing protein, expressed
XLOC_314175	-0.810952	OS05G0182000	3.57552	5.17262	4.80787	4.33785	4.6454	late embryogenesis abundant protein, putative, expressed
XLOC_053317	-0.811732	OS01G0935000	0.0986677	0.069829	0.23376	0.141764	0.189145	ZOS1-23 - C2H2 zinc finger protein, expressed
XLOC_402174	-0.815348	OS07G0671200	1.07632	1.02512	2.07618	2.2798	0.925205	pentatricopeptide, putative, expressed
XLOC_241473	-0.816254	OS03G0664700	3.17693	4.88466	6.97055	6.8015	5.14739	parafibromin, putative, expressed
XLOC_215175	-0.816907	OS03G0572300	12.1564	11.9231	14.436	17.0557	11.3821	modifier of rudimentary protein, expressed
XLOC_193456	-0.818166	OS02G0579600	1.91723	1.42954	0.845156	1.94897	1.1024	OsMADS27 - MADS-box family gene with MIKCc type-box, expressed
XLOC_468093	-0.819579	OS09G0463300	4.4272	2.22183	1.93662	3.80403	4.44504	expressed protein
XLOC_000611	-0.82337	OS01G0101150	0.0242351	0.154144	0.258676	0.548362	0.0696444	pentatricopeptide, putative, expressed
XLOC_266137	-0.824784	OS04G0585300	5.30787	11.5861	12.2193	16.3452	7.22711	nucleolar complex protein, putative, expressed
XLOC_281810	-0.829164	OS04G0408900	294.992	171.079	189.883	249.488	220.922	DNA-binding protein S1FA, putative, expressed
XLOC_160465	-0.830147	OS02G0211000	3.35611	3.47051	2.80907	0.602646	3.51991	ABC transporter, ATP-binding protein, putative, expressed
XLOC_000611	-0.831002	OS01G0100500	7.3515	9.53205	10.0197	14.397	10.128	expressed protein
XLOC_182771	-0.831269	OS02G0211000	3.35611	3.47051	2.80907	0.602646	3.51991	ABC transporter, ATP-binding protein, putative, expressed
XLOC_357290	-0.834041	OS06G0489200	8.7036	12.933	11.6466	13.1103	11.6498	surp module family protein, putative, expressed
XLOC_421270	-0.838957	OS08G0536400	45.3763	60.3978	98.9015	69.685	47.1108	annexin A7, putative, expressed
XLOC_436175	-0.840365	OS08G0428900	21.4355	21.4075	15.7271	8.99672	22.177	1-phosphatidylinositol-4-phosphate 5-kinase/ zinc ion binding protein, putative, expressed
XLOC_030044	-0.840918	OS01G0187600	0	0	0.0303477	0.0368159	0	cytokinin dehydrogenase precursor, putative, expressed
XLOC_241473	-0.841361	OS03G0667300	0	0	0.108633	0.198475	0	metal cation transporter, putative, expressed
XLOC_348696	-0.84307	OS06G0114651	0.0879351	0.282491	0.231803	0.189119	0.0852598	expressed protein
XLOC_241473	-0.843602	OS03G0665800	7.54786	10.5986	20.3992	25.6107	5.69093	expressed protein
XLOC_402174	-0.844594	OS07G0670200	0	0.10658	0.0874361	0.321278	0	C2 domain containing protein, putative, expressed
XLOC_043841	-0.845819	OS01G0634300	3.17561	5.93321	8.18505	9.2946	4.22329	dnaJ domain containing protein, expressed
XLOC_385210	-0.846227	OS07G0124300	0.486184	0.693697	0.214584	0	0.077936	bZIP transcription factor domain containing protein, expressed
XLOC_363939	-0.847111	OS06G0682900	8.30348	2.56519	2.18043	6.57434	6.83786	phosphosulfolactate synthase-related protein, putative, expressed
XLOC_402174	-0.848306	OS07G0667300	0.979451	0.867609	1.41254	5.76159	1.60469	CCT/B-box zinc finger protein, putative, expressed
XLOC_015984	-0.852542	OS01G0606000	0	0.0676816	0.224504	0.136765	0.0609333	nodulin MtN3 family protein, putative, expressed
XLOC_245585	-0.857695	OS03G0796501	19.9613	30.4832	46.7741	72.4968	28.2224	ribosomal protein L4, putative, expressed
XLOC_139560	-0.858971	OS12G0114200	10.6909	14.5933	11.9656	22.6642	12.8567	nucleotidyltransferase, putative, expressed
XLOC_227240	-0.861309	OS03G0178300	0.319982	0.34089	0.121374	0.196443	0.175184	hydrolase, alpha/beta fold family protein, putative, expressed
XLOC_139560	-0.86658	OS12G0112600	9.42653	10.6006	10.9372	17.662	10.9538	expressed protein
XLOC_199328	-0.871441	OS02G0762200	0.494377	0.702325	1.21646	1.00658	0.316404	zinc knuckle domain containing protein, expressed
XLOC_245585	-0.872355	OS03G0794700	67.9036	72.45	108.097	147.614	67.5912	ribosomal protein S13p/S18e, putative, expressed
XLOC_053317	-0.872759	OS01G0935400	0.578141	1.17095	0.819085	0.81017	0.94373	leucoanthocyanidin dioxygenase, putative, expressed
XLOC_377568	-0.875606	OS07G0489200	2.93008	3.92946	2.11403	0.828866	5.16193	cytokinin-O-glucosyltransferase 2, putative, expressed
XLOC_377568	-0.882287	OS07G0489300	1.17805	1.55445	0.75711	0.481566	1.83101	cytokinin-O-glucosyltransferase 2, putative, expressed
XLOC_392067	-0.883418	OS07G0294700	0	0.102728	0.0855777	0.0520168	0.138928	expressed protein
XLOC_140192	-0.886352	OS12G0134900	0.0651302	0.20914	0.0578664	0.0350917	0.156063	cytochrome P450, putative, expressed
XLOC_159810	-0.891689	OS02G0192400	22.9394	23.3212	16.9379	21.3048	24.9	PHD-finger domain containing protein, putative, expressed
XLOC_387508	-0.894725	OS07G0197300	0.0404427	0.0428431	0.0179959	0	0.0387288	disease resistance protein RPM1, putative, expressed
XLOC_107043	-0.896514	OS11G0209000	1721.39	1999.48	1728.02	792.762	1917.6	expressed protein
XLOC_000611	-0.901942	OS01G0100900	27.3254	32.1646	37.7811	50.0151	33.0831	decarboxylase, putative, expressed
XLOC_233020	-0.904856	OS03G0356900	0.097592	0.103875	0	0.105187	0	IPP transferase, putative, expressed
XLOC_242778	-0.907341	OS03G0701900	24.0506	26.2728	38.5569	41.7212	24.5422	pinin/SDK/memA protein, putative, expressed
XLOC_095034	-0.908267	OS11G0438400	5.92166	7.40768	9.67393	9.16841	7.37271	expressed protein
XLOC_290300	-0.908503	OS04G0667600	19.7437	14.3232	13.3736	20.1808	14.7382	heavy metal transport/detoxification protein, putative, expressed
XLOC_296639	-0.909546	OS05G0232200	80.608	48.1431	23.5607	8.01217	69.9996	expressed protein
XLOC_470256	-0.909641	OS09G0536100	2.12045	2.16614	1.31076	2.00613	1.31299	retrotransposon protein, putative, unclassified, expressed
XLOC_241473	-0.932619	OS03G0665950	0.714968	1.52776	2.33813	2.31252	0.82463	pattern formation protein, putative, expressed
XLOC_051981	-0.941342	OS01G0893400	34.4111	31.1121	26.2802	34.1745	34.1472	BTBZ1 - Bric-a-Brac, Tramtrack, and Broad Complex BTB domain with TAZ zinc finger and Calmodulin-binding domains, expressed
XLOC_314175	-0.943482	OS05G0183100	39.9859	63.2099	52.9982	35.1985	18.9698	WRKY67, expressed
XLOC_178694	-0.944315	OS02G0809500	0.029041	0.0308097	0.0258144	0.0312927	0	expressed protein
XLOC_051982	-0.944665	OS01G0890200	0.0249912	0.0264955	0.0222266	0.0269274	0	S-domain receptor-like protein kinase, putative, expressed
XLOC_348385	-0.947306	OS06G0103400	4.62697	10.0628	15.0355	18.0896	5.91483	DNA-binding protein-related, putative, expressed
XLOC_400161	-0.951238	OS07G0601000	21.9158	22.9292	29.6479	20.4283	14.0108	NAD dependent epimerase/dehydratase family protein, putative, expressed

## Sheet: Table S3
Table S3. Expression correlation of 73 lncRNAs and 39 JA-related genes
Source	correlation coefficient	target	gene annoation
XLOC_008551	0.956075	OS03G0788500	OsCPK10
XLOC_008551	0.992711	OS05G0322900	OsWRKY45
XLOC_009917	0.956531	OS02G0110200	OsHPL3
XLOC_026002	0.958575	OS02G0110200	OsHPL3
XLOC_027294	0.971767	OS03G0396500	OsJAZ15
XLOC_029772	0.999108	OS03G0396500	OsJAZ15
XLOC_029933	0.957842	OS10G0172100	cytochrome P450
XLOC_029933	0.964389	OS01G0741900	IAA6
XLOC_029933	0.994822	OS10G0533600	MPK6
XLOC_032223	0.974384	OS01G0221100	GH3.3
XLOC_048405	0.986057	OS02G0110200	OsHPL3
XLOC_050771	0.957461	OS02G0110200	OsHPL3
XLOC_051981	0.9533	OS05G0586200	GH3.5
XLOC_051981	0.955981	OS01G0750100	OsWRKY13
XLOC_051981	0.961505	OS04G0653000	OsJAZ1
XLOC_051981	0.966906	OS07G0153000	OsJAZ2
XLOC_051981	0.967773	OS03G0180900	OsJAZ11
XLOC_051981	0.980051	OS08G0459600	OPR7
XLOC_051981	0.981094	OS03G0402800	OsJAZ6
XLOC_051981	0.984616	OS08G0508800	CM-LOX1
XLOC_051981	0.986581	OS11G0684000	OsJAMyb
XLOC_051981	0.988281	OS10G0392400	OsJAZ12
XLOC_051981	0.98883	OS10G0575000	OsMYC2
XLOC_051981	0.992235	OS04G0395800	OsJAZ5
XLOC_051981	0.993144	OS09G0439200	Cytochrome P450 family
XLOC_051981	0.995183	OS03G0438100	OsAOC
XLOC_051981	0.996952	OS07G0615200	OsJAZ7
XLOC_065832	0.956531	OS02G0110200	OsHPL3
XLOC_086551	0.950772	OS10G0391400	OsJAZ13
XLOC_086551	0.951525	OS10G0392400	OsJAZ12
XLOC_086551	0.95994	OS05G0102000	OsJMT1
XLOC_086551	0.97529	OS03G0402800	OsJAZ6
XLOC_086551	0.977129	OS05G0586200	GH3.5
XLOC_086551	0.983447	OS07G0153000	OsJAZ2
XLOC_086551	0.984434	OS04G0301500	RERJ1
XLOC_086551	0.986365	OS03G0181100	OsJAZ10
XLOC_090608	0.955891	OS02G0217600	PP2A3
XLOC_092585	0.95988	OS02G0110200	OsHPL3
XLOC_094950	0.959092	OS01G0221100	GH3.3
XLOC_110013	0.97075	OS03G0396500	OsJAZ15
XLOC_125896	0.960435	OS01G0750100	OsWRKY13
XLOC_125896	0.961298	OS04G0395800	OsJAZ5
XLOC_125896	0.964582	OS03G0438100	OsAOC
XLOC_125896	0.966992	OS08G0508800	CM-LOX1
XLOC_125896	0.96806	OS09G0439200	Cytochrome P450 family
XLOC_130560	0.984494	OS01G0221100	GH3.3
XLOC_136316	0.951639	OS11G0684000	OsJAMyb
XLOC_136316	0.953424	OS10G0392400	OsJAZ12
XLOC_136316	0.960347	OS07G0615200	OsJAZ7
XLOC_136316	0.963302	OS10G0575000	OsMYC2
XLOC_136316	0.980981	OS01G0750100	OsWRKY13
XLOC_136316	0.983063	OS08G0459600	OPR7
XLOC_136316	0.983069	OS03G0438100	OsAOC
XLOC_136316	0.987639	OS04G0395800	OsJAZ5
XLOC_136316	0.98874	OS08G0508800	CM-LOX1
XLOC_136316	0.989661	OS09G0439200	Cytochrome P450 family
XLOC_142089	0.980205	OS03G0396500	OsJAZ15
XLOC_153849	0.971561	OS02G0110200	OsHPL3
XLOC_157682	0.95174	OS03G0181100	OsJAZ10
XLOC_157682	0.957095	OS04G0653000	OsJAZ1
XLOC_157682	0.95777	OS01G0750100	OsWRKY13
XLOC_157682	0.967634	OS10G0391400	OsJAZ13
XLOC_157682	0.975096	OS04G0395800	OsJAZ5
XLOC_157682	0.977501	OS08G0508800	CM-LOX1
XLOC_157682	0.980449	OS08G0459600	OPR7
XLOC_157682	0.982279	OS09G0439200	Cytochrome P450 family
XLOC_157682	0.982899	OS05G0586200	GH3.5
XLOC_157682	0.984226	OS07G0615200	OsJAZ7
XLOC_157682	0.987382	OS03G0438100	OsAOC
XLOC_157682	0.992572	OS03G0402800	OsJAZ6
XLOC_157682	0.994903	OS10G0392400	OsJAZ12
XLOC_157682	0.995047	OS11G0684000	OsJAMyb
XLOC_157682	0.995291	OS07G0153000	OsJAZ2
XLOC_157682	0.997357	OS10G0575000	OsMYC2
XLOC_157684	0.95838	OS05G0586200	GH3.5
XLOC_157684	0.966846	OS10G0391400	OsJAZ13
XLOC_157684	0.97512	OS07G0153000	OsJAZ2
XLOC_157684	0.976157	OS01G0750100	OsWRKY13
XLOC_157684	0.976788	OS03G0402800	OsJAZ6
XLOC_157684	0.986707	OS07G0615200	OsJAZ7
XLOC_157684	0.989803	OS11G0684000	OsJAMyb
XLOC_157684	0.990504	OS10G0392400	OsJAZ12
XLOC_157684	0.992218	OS04G0395800	OsJAZ5
XLOC_157684	0.99247	OS08G0508800	CM-LOX1
XLOC_157684	0.995134	OS08G0459600	OPR7
XLOC_157684	0.995932	OS10G0575000	OsMYC2
XLOC_157684	0.997085	OS03G0438100	OsAOC
XLOC_157684	0.997259	OS09G0439200	Cytochrome P450 family
XLOC_157869	0.953046	OS10G0533600	MPK6
XLOC_157869	0.968945	OS03G0180900	OsJAZ11
XLOC_160465	0.957438	OS01G0601625	Leucine rich repeat protein
XLOC_160465	0.957816	OS07G0681300	CYP714B1
XLOC_161653	0.953192	OS09G0401300	OsJAZ4
XLOC_163855	0.956531	OS02G0110200	OsHPL3
XLOC_173100	0.95568	OS07G0615200	OsJAZ7
XLOC_173100	0.959089	OS10G0392400	OsJAZ12
XLOC_173100	0.959249	OS03G0180900	OsJAZ11
XLOC_173100	0.96199	OS11G0684000	OsJAMyb
XLOC_173100	0.962029	OS10G0575000	OsMYC2
XLOC_173100	0.964164	OS01G0750100	OsWRKY13
XLOC_173100	0.966746	OS03G0438100	OsAOC
XLOC_173100	0.972196	OS09G0439200	Cytochrome P450 family
XLOC_173100	0.977375	OS08G0508800	CM-LOX1
XLOC_173100	0.980818	OS04G0395800	OsJAZ5
XLOC_173100	0.989484	OS08G0459600	OPR7
XLOC_176167	0.952766	OS01G0750100	OsWRKY13
XLOC_176167	0.959613	OS04G0653000	OsJAZ1
XLOC_176167	0.974314	OS04G0395800	OsJAZ5
XLOC_176167	0.975403	OS08G0508800	CM-LOX1
XLOC_176167	0.98147	OS09G0439200	Cytochrome P450 family
XLOC_176167	0.981502	OS07G0615200	OsJAZ7
XLOC_176167	0.982122	OS03G0402800	OsJAZ6
XLOC_176167	0.982401	OS05G0586200	GH3.5
XLOC_176167	0.983724	OS08G0459600	OPR7
XLOC_176167	0.987078	OS03G0438100	OsAOC
XLOC_176167	0.987515	OS10G0392400	OsJAZ12
XLOC_176167	0.987806	OS07G0153000	OsJAZ2
XLOC_176167	0.989201	OS11G0684000	OsJAMyb
XLOC_176167	0.996058	OS10G0575000	OsMYC2
XLOC_178914	0.970344	OS03G0396500	OsJAZ15
XLOC_180196	0.987167	OS03G0396500	OsJAZ15
XLOC_182771	0.971886	OS02G0110200	OsHPL3
XLOC_188098	0.968817	OS03G0396500	OsJAZ15
XLOC_197201	0.953149	OS03G0180900	OsJAZ11
XLOC_197201	0.955901	OS07G0153000	OsJAZ2
XLOC_197201	0.957844	OS03G0402800	OsJAZ6
XLOC_197201	0.960249	OS10G0391400	OsJAZ13
XLOC_197201	0.974589	OS01G0750100	OsWRKY13
XLOC_197201	0.978931	OS07G0615200	OsJAZ7
XLOC_197201	0.980127	OS11G0684000	OsJAMyb
XLOC_197201	0.980855	OS10G0392400	OsJAZ12
XLOC_197201	0.986624	OS10G0575000	OsMYC2
XLOC_197201	0.990076	OS08G0508800	CM-LOX1
XLOC_197201	0.991364	OS03G0438100	OsAOC
XLOC_197201	0.993204	OS04G0395800	OsJAZ5
XLOC_197201	0.995369	OS09G0439200	Cytochrome P450 family
XLOC_197201	0.998202	OS08G0459600	OPR7
XLOC_197587	0.960803	OS01G0221100	GH3.3
XLOC_198303	0.963319	OS03G0396500	OsJAZ15
XLOC_206544	0.969729	OS03G0396500	OsJAZ15
XLOC_213499	0.956531	OS02G0110200	OsHPL3
XLOC_216747	0.956531	OS02G0110200	OsHPL3
XLOC_217887	0.956531	OS02G0110200	OsHPL3
XLOC_222076	0.986576	OS03G0396500	OsJAZ15
XLOC_225611	0.963368	OS02G0110200	OsHPL3
XLOC_246748	0.950222	OS07G0153000	OsJAZ2
XLOC_246748	0.959173	OS11G0684000	OsJAMyb
XLOC_246748	0.962376	OS10G0392400	OsJAZ12
XLOC_246748	0.963652	OS04G0395800	OsJAZ5
XLOC_246748	0.967926	OS10G0575000	OsMYC2
XLOC_246748	0.969403	OS03G0438100	OsAOC
XLOC_246748	0.972094	OS08G0508800	CM-LOX1
XLOC_246748	0.973291	OS01G0750100	OsWRKY13
XLOC_246748	0.97369	OS08G0459600	OPR7
XLOC_246748	0.974904	OS09G0439200	Cytochrome P450 family
XLOC_246748	0.988927	OS10G0391400	OsJAZ13
XLOC_263133	0.95444	OS05G0322900	OsWRKY45
XLOC_263133	0.957332	OS01G0750100	OsWRKY13
XLOC_263133	0.962892	OS07G0615200	OsJAZ7
XLOC_263133	0.964914	OS10G0392400	OsJAZ12
XLOC_263133	0.968626	OS11G0684000	OsJAMyb
XLOC_263133	0.974329	OS04G0395800	OsJAZ5
XLOC_263133	0.975056	OS08G0508800	CM-LOX1
XLOC_263133	0.977272	OS09G0439200	Cytochrome P450 family
XLOC_263133	0.978247	OS03G0438100	OsAOC
XLOC_263133	0.98014	OS10G0575000	OsMYC2
XLOC_263133	0.990537	OS08G0459600	OPR7
XLOC_263710	0.963	OS02G0217600	PP2A3
XLOC_264744	0.965214	OS02G0110200	OsHPL3
XLOC_272616	0.963161	OS03G0180900	OsJAZ11
XLOC_272616	0.973542	OS07G0615200	OsJAZ7
XLOC_272616	0.974231	OS11G0684000	OsJAMyb
XLOC_272616	0.974233	OS10G0392400	OsJAZ12
XLOC_272616	0.975104	OS10G0575000	OsMYC2
XLOC_272616	0.984353	OS01G0750100	OsWRKY13
XLOC_272616	0.985817	OS03G0438100	OsAOC
XLOC_272616	0.989499	OS08G0459600	OPR7
XLOC_272616	0.989689	OS09G0439200	Cytochrome P450 family
XLOC_272616	0.99377	OS04G0395800	OsJAZ5
XLOC_272616	0.994685	OS08G0508800	CM-LOX1
XLOC_285262	0.953572	OS10G0391400	OsJAZ13
XLOC_285262	0.954684	OS01G0750100	OsWRKY13
XLOC_285262	0.960899	OS04G0653000	OsJAZ1
XLOC_285262	0.97335	OS05G0586200	GH3.5
XLOC_285262	0.974642	OS03G0402800	OsJAZ6
XLOC_285262	0.977898	OS08G0508800	CM-LOX1
XLOC_285262	0.978843	OS07G0153000	OsJAZ2
XLOC_285262	0.981366	OS04G0395800	OsJAZ5
XLOC_285262	0.982661	OS07G0615200	OsJAZ7
XLOC_285262	0.986496	OS10G0392400	OsJAZ12
XLOC_285262	0.986585	OS09G0439200	Cytochrome P450 family
XLOC_285262	0.987137	OS11G0684000	OsJAMyb
XLOC_285262	0.988354	OS03G0438100	OsAOC
XLOC_285262	0.990385	OS08G0459600	OPR7
XLOC_285262	0.993699	OS10G0575000	OsMYC2
XLOC_290903	0.954298	OS02G0110200	OsHPL3
XLOC_303277	0.969957	OS01G0221100	GH3.3
XLOC_303278	0.973684	OS02G0110200	OsHPL3
XLOC_323567	-0.968478	OS07G0681300	CYP714B1
XLOC_323567	-0.952455	OS01G0741900	IAA6
XLOC_323567	-0.950609	OS01G0601625	Leucine rich repeat protein
XLOC_336216	0.985929	OS03G0396500	OsJAZ15
XLOC_336368	0.961593	OS03G0225900	OsAOS2
XLOC_336368	0.96308	OS03G0285800	MPK5
XLOC_339254	0.976109	OS03G0396500	OsJAZ15
XLOC_339499	0.963433	OS01G0221100	GH3.3
XLOC_353778	0.980801	OS01G0221100	GH3.3
XLOC_354789	0.951107	OS01G0221100	GH3.3
XLOC_354789	0.963278	OS02G0110200	OsHPL3
XLOC_356903	0.964143	OS10G0391801	OsJAZ14
XLOC_359655	0.954675	OS07G0615200	OsJAZ7
XLOC_359655	0.965914	OS04G0395800	OsJAZ5
XLOC_359655	0.966485	OS08G0508800	CM-LOX1
XLOC_359655	0.968657	OS03G0438100	OsAOC
XLOC_359655	0.968779	OS09G0439200	Cytochrome P450 family
XLOC_367381	0.975675	OS03G0396500	OsJAZ15
XLOC_379280	0.963805	OS08G0459600	OPR7
XLOC_379280	0.964806	OS10G0575000	OsMYC2
XLOC_379280	0.968869	OS09G0439200	Cytochrome P450 family
XLOC_379280	0.970992	OS03G0438100	OsAOC
XLOC_379280	0.975785	OS08G0508800	CM-LOX1
XLOC_379280	0.98639	OS01G0750100	OsWRKY13
XLOC_400161	0.967716	OS01G0624700	OsWRKY12
XLOC_409835	0.981876	OS03G0396500	OsJAZ15
XLOC_418059	0.965846	OS03G0396500	OsJAZ15
XLOC_420284	0.950882	OS01G0221100	GH3.3
XLOC_420284	0.956241	OS02G0110200	OsHPL3
XLOC_420892	0.965692	OS10G0533600	MPK6
XLOC_421092	0.952488	OS08G0428400	OsJAZ3
XLOC_421092	0.952549	OS03G0181100	OsJAZ10
XLOC_421092	0.958065	OS05G0102000	OsJMT1
XLOC_421092	0.972709	OS05G0586200	GH3.5
XLOC_437338	0.950814	OS01G0601625	Leucine rich repeat protein
XLOC_437338	0.959002	OS07G0681300	CYP714B1
XLOC_437338	0.959711	OS05G0407500	GID1
XLOC_437338	0.976792	OS02G0217600	PP2A3
XLOC_437338	0.978379	OS01G0741900	IAA6
XLOC_437338	0.997212	OS10G0172100	cytochrome P450
XLOC_437338	0.998049	OS02G0171500	Defensin
XLOC_462984	0.976889	OS02G0110200	OsHPL3
XLOC_466056	0.965483	OS01G0194300	NPR1
XLOC_466579	0.970546	OS02G0110200	OsHPL3
XLOC_469089	0.950441	OS01G0194300	NPR1
XLOC_469089	0.960893	OS10G0533600	MPK6

## Sheet: Table S4
Table S4. Chromosome location and sequence information of 26 lncRNAs that are interconnected with JA-related genes
gene id	chr	start	end	strand	sequence	length	Number of the interconnected JA-related genes
XLOC_157682	chr2	1146966	1147271	+	CACTCTTTATGTGCGAACGCGCGAAAGGGTTGCACGTCAATACTTTAGAAGaaaaaaaTTATAGTTACACAACGCAATCAGCTAGATCGGCTTATACCAGGAGAAGGGAGaaaaaGCAAAATaaaaaGCTGAAGCTTaaaaaaCTACAGCGGCTAAATacaaaactccaagcagttgagaggggccgagccacgctacactcccaacaaatcccaaaaacggcaacaccagctaaagaacacagatggccctccgagggTGTGAGATGATCACACACTAATGATCATATATCATATGTTACAGATT	306	16
XLOC_051981	chr1	38770465	38770821	-	AAGCCGCCATGAGATGTCGGAAGGGATGGGTCCTGaaaaaCTGTTACCTGACAAATTCAAGTCTTCTATCATACTGCAGCCCTGAAGACCTTCAGGAAATTGGCCTTGAAGTCCCAGACTGACGAGATGTAAAGAACGAACCGTGCTATCACTGGGATTCCAGCAGTTTACTCCAGTAAAGCTGCATATGAAACCGTTGAATCCATTGCCAGaaaaaTTCCAAGTGGATTCGAGTTCACCACGGGGATCAACCAGTGATTTCTGCAGAGTCCTTAGGCATTCGGTGTCATCAGAAGCTACGAACAACATTAAGCTGCTTAGCAGCAGCAGACTAAGGACGAACTTGATATCATCAGA	357	15
XLOC_285262	chr4	25829274	25830590	-	CCCGCAAATCATcccccTTTCCTCTGTCGAATCGAACGAATGGGTTGTCCACCTCGTCTGCCTGCCGGGTTTTGGCCGTCTGGGAACCTCGTGAGGTGGGGTTGGTTTGTTCGGtttttACTCGCCGTCTCTCCCGTTCATGTCGTTGGCTGACGGACTGAGTCATCCAAATGAGGATTGATGATGAGTCGATTCATTCCCCTGCCTTGCGAAATTGCTCCGTTTTCAGTTGCACGGTTACACTACAcccccTCCGCTGTTCTTGGAGCGGGGAGCCCTGATTACTTTCGGACGATACGCGTGACGCCAACTTTTGTGGTTGTTGGATGGATAGGGATAGAAGTTAGATGCAGTAGTACCATGCGTCCTTCTCTGTGCTCTCCCGCTGCACTCTGTATA…	1317	15
XLOC_157684	chr2	1150117	1150528	+	CAAACATGCTACTCCCGGCCCTTCAATTTCTTTAATATAGATAATGTCGTTGTCTTCTGTACATACATCGTCTGGCTACTGTATTTGGTTTatactttaagtatgacttacattttttttcatatttacataattttatttctaataatatgaatagttaaacacatgttaaaaatcaacgatgtcatatttattaaaaaccgggggaagtaATTACTACACACTTATACGTAGCAAATTAATCTTATTCTTCTTTGAAATCTTATTCTCATGTTTTAAATCAGCGCCcacacacacaTCAAAGCAATATGGTATCTCTGATATCTTCTCTAAGGATTGTaaaaaTATAATTATTTTaaaaaaaTGTTTAAAGTTGTATGGGAGATTGATCTTTGCTGG…	412	14
XLOC_176167	chr2	30380176	30381042	+	GGAGCGAGTTGTGGCTAGATGTCCCTCGTCCATATTATCCACCATGAGCGTCGGAGATGCTACAAAACCACTCTCGATTGACTGCTAGGTTATTTGTGGGTTTCAAACCCGCAAACCCATCAACCAGGATTGATGTCCGATGTGGAAGACTAAGCCACAATTCAGTAATTGCATTGaaaaaGCTGTTCAAATTGTGCTTCGCACACATCATGTGCTCTTGTGAACaaaaaTGATTGTGTGAATTGCACATCGCTTCTCTTCTCTCCAAGGGATTTCAAGAGAAAGGACATCATTTCCTCACCTCACACCGGGAAGCCCTGTTTTCTTTGGTGGTGGCAAGTGTTCGATGGAGtttttGCCGCCTTGACAGAGGTGGTGTAAAATAACATGGCATGATCT…	1233	14
XLOC_197201	chr2	28634211	28634571	-	GGAAATGCTTTATATCCTACGTCCGATCAAAACCGAAATATCGGACgcgccatctactgcaaattgGGTTTTGTCCTATAAAACCACGGAAGATTCCATACGTTGAGTAAGAGGAGATGACATGGTTGGGAATAATTGAGCTGCGAGAGCTAGTGGTATTTCTGTGCATCTGGTGTGTTGTTCTTTGTTTTCCTTTTcccccTTTGCTTTATTAATTGAGCATGTGTACTCGAGCTGGCATCCAGTGAGaaaaaaGAAATCCAAAAGGAAGCTTTTGGTGTTTAATAGCGTCCATTGCCACGGTAGCAAGTAATGCAATGGTCCTTTTATCCCCTAATAAGTACACTGTTCACCTGACTCCCAGCAAAAGCTCCATAGACGACTTTTGCTTCTATTCAT…	427	14
XLOC_173100	chr2	25409998	25410521	+	ATGAAAACGGCGGtttttttGCCTGCGTGCGGGCCCAACTAAAGCAGACGTTGGATTCGTTTTGGATGGCTCAGATGCACGGTATGTCATCCGGTGACTTGCCATAGCAATGTCACCGAAGCTGAATCGAGGATCATGGCATGCGCAATCAGCGGAATTCCTGACACCAAATAGGCCGGTGCAAACTGCAAAACTCCAAACCGCTACCCATTTTAAGAACCCACTAGACAGAACCCGGAAAAGCTAATTCATCAGTCGACAGGGCAAACTTTAAATCCTGACaaaaaCCTTTTCTTTATACCACCACCCCATCCCATGTGCTCCACACTTATCTGCATTTCCCTCCAGCCTATTTGTCCCTTTGCTCTTGCTTACTCTAGTATACTCCTACTTCCCAGC…	898	11
XLOC_246748	chr3	35123606	35124065	-	TCTCCTTCCTTGTGAGTATGGATGACGCAGTCGGACTTAGGGTAGGAGACACATGTCAGCACATAGCCTTCTTCCTGCTGCGCATCATCAAGGAATGATCCATCCGACTGGTCGACGGAGCCAGCCTCGATCTTACCGGCACAGGTAGAGCATGCTCCAGCACGGCATGAGTAGGGAAGCTCTACTCCAGCGGTCTCGGCGGCATCAAGGATGTAGGTGTCATCCGGAGCCTCGAACTCGTGCTCTTGCCCTTCTGGTGTGATGAGCTTAACCTTGTAGGTAGCCATTGCCGAGACGTCAAGCTTCTTGGAGGAGGCCTTCAGGCTTGGAAACTGCATGCCTTGGCTGAAGAAGCTTAGAGATGCCGGGCTCTTGACCGCCGCCACCTTGGAGGCCTGA…	460	11
XLOC_263133	chr4	24864779	24865532	+	CTGGCGAAGGAGCGGAGATCGTCGACGGTCATGAAGTAGGGGCCGCAGTACCAGCCGGGGACGTTGACGGACTCCATGTAGTCGGCGTAGAGCGCGGCGAGGAAGGAGTTGGCGACGGTGTACTGCAGCGGCTGGCCCTTCCCGTGGTTGAACTGCGCGAGCCCACCCTTGGTGAAGTTGAAGGCGCCGAAGCGCGGGAAGTAGGTGCACATGTTCATGCTGGTGGTGTTGTGGTACCCGATGAGCGACTCCTCGTAGGGGTAACCCGGGTTGAGGAACATGCGGAGCCGCGACAGCAGCAGCTCGGCGCCCGGCAGCTTGTTGTCCCAGCTGAAGACGGAGAAGTCGAGGATGCTGTAGAAGGCCTTGGCGTTCTTGGGCAGCCGCGGGTCGGTGGCG…	754	11
XLOC_272616	chr4	5590462	5590967	-	CGGCAGATCTCCGGCAAGTCGGCGGCGGGCGGCGGGTCGGGCGCCATGCGGAGGTAGAGCGTGTCGCGCCAGTTGGCCACCGGCGACTGGTACAGGTCGAAGTTGCAGTGGTACTTGACGGCTCTCCCGGGCTCGCGCGAGTAGAGCCGCGCCTTGTCGCTGCCCTCGCCGCCTCCGGACTCGTGGAACGCGCGCGCCGCGCCCGCCGCGGCGTCCATCGCGGCGAGGGGAACCCCGTGCCCCGTCACCTGGAAGAAcccccACTCCGCCGCCGCCCGCCGGACGGCGTCGACCACGGCCGCGCGGCTCCCGCTGATGTCGATCACCGGGACGGTCGTCGTGGTCGTGGCCGCGGACGATGGCGCCGTCGCCTCCGGTGGTTCTTGATCACCATGGACG…	506	11
XLOC_136316	chr12	22855138	22855341	+	GATCATCTCCGCGATGCTCATCATCCTCTCGTTGAACCTCCCGAACGCCGCCCTGACCTCCCTGTCCGCCATCCACGCTGACTCCGCATGCGTGCCCATGTACTCCTCGCCGGGCGAGTGTGACGATAGCAGGTTGAGCACCGGCAGGACGAGGGTGGTCTGGTACTGCGATGGGAACGTGTCTAGTAGCACCCTGACGGGATC	204	10
XLOC_086551	chr11	783318	783555	+	AGCATGGAGATAGCCTTATCTGAGCAACTCAATATATCTCCCAAGAGTTGAAGAGCAAGCTTGGCTTGTTCATTGTCGCTCGGAAGTAATGGCATGACCATGCCACGCAGCTCCACCATGAGAGCCTTTTGGTGCTCTATCATGTTGATCACTACTTGACAGTCACTATGACCAAAAGATTCGAGAATTTTCATCTTATGAGTTTGTCTATTATAGAGATGTGGCTATGATAGTCAGG	238	8
XLOC_437338	chr8	22381788	22381996	-	AGGATAGGGCGCATACTCTTTGCAACACCTCGAGACCGGCTGAATCCGTTCAAGTCCCTGTAGCTCTTGCTGCaaaaaGGGAGcccccAGTCAGGCCGAGGCACATGCACATGGCTTCCACAGACCTATACACAGTCCTGCTCCATGTGCCATGAATGGAAGCAGTAAAGAACACGAGCAATGCGCagcagcagcagcagcGTCTCTAC	209	7
XLOC_379280	chr7	20971887	20972419	+	aaaaaaTACTCTGTGTCAATGCACAATGCTTGCATCATTTGTTATGCGTGCTTATCTTAAAGTAGGACCCGCTTGACTTTCCTGTCCATaaaaaGAATTCCCCAATCCACATCAGCCTATAGAAACGAATTGTTTGCTGGCCACGAGTATTAGTTCCGGCTGCAAATATATTCTACGACCCGGAGCCGTGACAGCTGATCGATCAAAGTCTTGCCTTTCAAGATCTGAGaaaaaGAAAAGGGTTCTAAAATGATGTCAAATGGATGATCGAATCGACCATCAAATTTCCTCAATCCAAACACCTTTTGTGTTTATTAGTTTATTAAACTCTTGGAGAATACCCATTGCCCAATCCAGACACTTGGGTAGGGCCAttttttttttCTGATATTTTAATGT…	533	6
XLOC_125896	chr12	7777168	7784524	+	gcaacacctaaacgccttgcgatgatatggagtcgccaaccacctcgatctagcctaagggccaaatcaagatgggttttgtagagaaataactaaaccggctagcggagccgatttagagatcaaaatcagcctctaggccgatttagatcgatatgaggataactacccgtctcgtgggcaaaacggaaggttttcaggacaaacctacaaaggggtgttgcactctcgcagcggcggcggacggcttacggcgcaaaccgacaaagatggactaaactagggtaaaatagaaaacatagtaaaaaaagattcaagtagattgtattcgggggttttacaatgaaccggccttgtcccgtaaataggggttggtcttgccctctacaggccctcctc…	7357	5
XLOC_359655	chr6	21937262	21938286	-	CAACAATCCAAAGCCCACCTATTCGTTGTTGTTCGTTAATATTAATCCAAGCAGCCCAATACCGATCATTCTAATCAGTAGCCCTAGGTTAGAAGTCCTACCGTCTCCATCCCTGCGAGTCCCACTACGCCGCCGGCAGACGGTTAGGTGCGAGATGAAGCGATGGCGCACGGCCATGACCGTGATACGGTGGCTCCGATGTCAAGCATCCAAATCATTCGAAGATGCGGTAGTTGCGATACGGGCGGCGGCCGTGTGGCAACGCATCGATGGCAAACTGCCGTGATGCGGTGGCCGCGACGGCAAGTCGGCACTCATCCAGGTCACCGGGACGTGGGCAGGAGCTGCGTGTCCTTGAGCAGCGGCTGTGAAGTCGTGATGCACAACGATCTGTTGCTG…	1616	5
XLOC_421092	chr8	26441014	26441216	+	ATTAAtttttCaaaaaaaaaTACTATATGGTGAATTAACAAAATTTAAGCAAGtttttGGAGGCAGTTCAAGGGCTTAAGCCTTAGCTACCCTAGGCCTGCCTCCGCCCCTAGCCACCGGTGATAATATTCTACTCCGTAACAGCTAGCTTACTTGaaaaaaaGAAGACGATGAACAATAAATAAGTTTAAATAAGAAGTGGT	203	4
XLOC_029933	chr1	4531627	4532654	-	AGCAGCTTCAAGTAACAAAAGaaaaaaaGCTCATCACCTCATTTGCTCAGTTCATGGCAGGTCCTCCTTCATGCCGCGGACGAACTCCTCCGAGTGTTCCTTGGTGACGCAGCTGGCGAGCATCCGCGTGCCGTCGAGCGGCAGCGGCGCCTTGAGGATGACGACGGAGGCGATGAAGTCGTTGTTGACGAGCGGGCCGGCGAACTTGGGCGGGCCGAAGCCGTAGTCCACCTCGGCGAACCCGAGCTTGCTCCAGTCGGAGACGTAGATGGACTCGTAGTTGAACGTCATCTGGAACGGGTCCTGCTCCGTCTCCTCCTTGGCGAACTGGAAGAACTCCACCGCCATCCTCTCCTTCGCCTGCCGGATCATGTCCACCACCTCCATCACCGACGACGA…	1028	3
XLOC_323567	chr5	18145756	18146583	-	CGCGAGCCAGTGGGGAGAGTCGCCGCTGAATGCAGGAGAGTCGCCGCCACCGTGACCGGAGAGGTGACAGGCCGATGAGCTCGCCGCGAGTGGGGATGGGGTCGCGCGGCTGCCGCGTGAGGCCAGGGCCCTGGCCCTGCCGTGCCGCCGCGTGGAGGCGGCCGTCCGCCGGGCCTACACGCGGCCGGCCGGAGGCGTGTGGAGGCGGCCGTCCGCTGGGCCTGACGTCGATGAGGTCCAGCCGCCTCCCGGTGCGGAAGAGGACAGTGCACAGCCTAAGGTAGAGAACAAACAGCTAAACTGCTGCTGCTGCAATTTTGGAGATACAGAGCAAACAACTAAACAGCTAAACAGCAATTTTGGAGAACAAACAGCTACACAGCTGCGAACACCATAGCC…	1090	3
XLOC_008551	chr1	13160746	13161162	+	AAACTGAGTATCATTGGTGTAAGCTTCAATAGGTTAGTGCGTTTTGCAAATTCGCAGGCCCTATCTTGTGGTATGAACTGAGTACGCGATGATTTATCCTGCGTATTgggggCTTACCATAAGATAAAGCCGTGAATTTGCAAAACGTTCAAACCCACTGAAGTGTTGTTTGAAGGTAAATATTTCGAAGGGTTCGTGAAGAAAAGGCATGTAAATATTTAGTTATTTCCCCATGACATGCTAAGCCAGAAACAGTCTAGCTGCATGTGATATGCTCAGCCAGAAACAAACAGAAAAGAGaaaaaGAGAGAGTGACTCTTCCCAGCTTTTGTCATGTGCATATTTCATGTGTTGTCTACTTAGAGCCTACTCGTTGAATTCGCAAAGTGCTATTGGTCA…	700	2
XLOC_157869	chr2	1549028	1549365	+	AGAGACATGGCCCCACTTGGCTCGCGCTCGCCGCCGATGAGCTCGCCATGGCGCGCCGCATCAGACCTCGGAGGCGGCTCGCACGCGCCGCTCCGTCTCCTCCTACCACCACCTCGTCGTCGTCGCCCTCCTCCGCCGTCTCTCCGCTTccccccGCCAAAATCCACCGAATCCCATAGGCGGCAGCCGGGACTGGACGATTTGAGCCGAATGCGCTCGAGTTGTTTCAAATGGTGACGaaaaaaaaaaAGATGATGAGCACATGATTGGAATCTCGTCCGTGGTTCAGCTGATCAGTTCCTTCCATATATTTgggggAAATGTGtttttttATCGCTGAAATGTGGTGTTTATTGCTCCCTTCCCTCACCTGCAAATAATAAATTGGTTGAAAGAGAA…	684	2
XLOC_160465	chr2	6213292	6214855	+	CATCAACAAGGCCCGACCCAACCTTGTTTTGTCACCCTCCCTTTCTCTCTTTCTCCAACTCTTCGACGGCGTCGACCCTGTCGCGCCGCCGCGGAGCGGCGGAGGAAGACGAGACGATGGGCGGCGCAGGCGCGGCGGAAGGCGGCAGGTTTGCCAGGCCGGCGCCGTCTTCTCCAAGATGTGCAAGCCAGACTTCTTAATTCATTTGAACATGCCTCATTATCCCAACCAGGAGATGGAATCGTAGGATCTTGGTGCCTGTGGTAGCAAGAGAGGAAGTCCATCCATTGGATGAGAtttttGAGACATCGCCTGTACATCAACCAAGGATGGAACTGATCAACTGTAGATCCAGCTaaaaaTTGCAttttttttAACGCAAAGAAAAGATTGACAAGG…	1811	2
XLOC_336368	chr6	8741407	8741884	+	AGGAGGTGGTGTTTCTGAACTCTGAAGAGACGTGTAGCTGGTAAATAAACCAAaggccgagtttagttctaaaatttttctttaaacttttaacttttccatcacattaaaactttcctacacacagactttcaacttttccgtcgcatcattccaatttcaaccgaacttttaattttggagtgacctaaacaaacccAAAGTTTGAGGGaaaaaGAGATTTGGTACTCACTATCATGCAACCAGCAAAGCCggggggTCGAAGCCaaaaaCCATTGATGAACAAGAAGACATGGATAAGCAGATTAGGAGGAGATGTCGGCCAATGGCGCCGAAACTTAGAACAGCtttttCCACGCTGCACTGCTGCAGCACAGTACTGAAACGACAGCAGCCGCT…	478	2
XLOC_354789	chr6	11172453	11172772	-	tttaaaagtggaaaaaatttaaatgccccTTGGGTAAACCGAAAAGGCCAAACCGAAGTAGTTCGATTTGTTTTGCTCGGTTTTAGTTCCttttttttCTTAGCAAATTCGGTTCGTATTTCTTGAAAACCGAACTTTCAGCAAACTTAAGAAACCGAACCGAGAAAACCATATAAACTAAGTGCTAAGTGCCCAGCCCTAGATAATACCATAAGAAAAGTAAAGGAACTTTGAGTCATAAGGATGAGAAAACATGTGGTCAAGCCTTATGTTAGtttttttttCTAAAATTCCTTCAAAGTGAGCAATTTCATAGGAAT	320	2
XLOC_420284	chr8	25129848	25130372	+	GTTTGCTTACACCCTAAGCTAAGCCCCAATGAAATCCCCACCTCTCTCTGCCTTTCCTCTCGAATGCATTTCATCGAGCACCTTGTGTGCGTGCCTCCATAGCCATTGCTTGAAGCCGGAGCCGGTGCTGACGACCGCGGGAGCTGTGGCTTCGGGATGCCTCTGCTGCTGCTGCTACCTTGGATCAACTCCGGGTGCCGTTGTGACCTGAGGACCTGCGGTCGTACACCTGCGCGCTCGCCGCCGTCGTCCACCTCTGCTTCACTGCCGTCTCCCCACCACGGCATCGAACATCGCCGTTTCGCTGCCTCTCGagtattgaagagaagcccttgttagtacgcttgcgtacctaacaagataatcggagtgcggttccgttctaggtctcgttcccca…	839	2
XLOC_469089	chr9	19076583	19076903	-	GGCATAGTAACAGAGATATGAAGATCTTTGCCATCATTTACAGCTTCCAACATTGTGATGCACTGGGAGCTTTCCACATTCTGTGCAGGATCCTGACCGGTGGCAATAAAGATGGCTGTTACAATGTTGCTAGCATGGGCATTGAAGCCACCCAAAGCTCCAGCAACAGCTGAACCAGCAAGGTTCTTGATGACGTTCAATTCTACTAGTGACTGAACGTTGGTCTTGAGAACCtttttCACAACTTCCTCTTTGATTACTGCCTCACAAACCACAGACTTTCCACGTCCCTCAATCCAATTTACAGCAGCTGACtttttG	321	2

## Sheet: Table S5
Table S5. Natural variation of ALEX1 and its promoter region in 3,010 rice accessions
Chr	Positon	Primary allele	Secondary allele	Frequency of Primary allele in all	Motif sequence
Chr8	22383926	T	G	0.997	/
Chr8	22383817	G	T	0.6842	/
Chr8	22383609	G	T	0.6823	MYB binding site (CAACGG)/Dehydration-responsive element (GTCGGC)
Chr8	22383518	T	A	0.9983	/
Chr8	22383511	G	GC	0.997504	/
Chr8	22383510	C	A	0.9973	/
Chr8	22383508	T	G	0.9975	/
Chr8	22383507	C	CAGAAACAA	0.997338	Light responsive element (AGAAACAA)
Chr8	22383438	G	T	0.9983	/
Chr8	22383429	G	T	0.9982	MYB binding site (CAGTTG) MYC recognition site (CATTTG）
Chr8	22383262	G	T	0.9987	/
Chr8	22383120	T	C	0.9983	/
Chr8	22382863	C	T	0.9982	/
Chr8	22382858	A	G	0.9942	/
Chr8	22382809	T	C	0.6856	/
Chr8	22382649	C	T	0.9985	/
Chr8	22382464	A	G	0.9985	/
Chr8	22382449	A	G	0.998	/
Chr8	22382330	A	G	0.9882	/
Chr8	22382329	G	T	0.9859	/
Chr8	22382319	T	A	0.9988	/
Chr8	22382318	A	T	0.9623	/
Chr8	22382250	A	G	0.9906	/
Chr8	22382222	G	A	0.682	/
Chr8	22382145	A	T	0.998	/

## Sheet: Table S6
Table S6. Primers used in this study
primer ID	sequence
JA pathway
1-JAZ8-F	GCCGATTGCAAGGAGGAACTCGC
1-JAZ8-R	TGTCATCTCTTGGCCAAACCCAAGCC
2-MYC2-F	GCAGTGCCACAAGCGGAACCACC
2-MYC2-R	GTGTAGAGCGCGGCGTTGAGCTG
3-PR1a-F	GAGAAGCAGTGGTACGACCACGG
3-PR1a-R	GATTGGCCGACGAAGTTGCCCG
4-PR1b-F	GGGCACTACACGCAGGTGGTGTG
4-PR1b-R	GTAAGGCCTCTGTCCGACGAAGTTG
5-PR10a-F	GGGAAGCTCAAGTCACACTCGACG
5-PR10a-R	GTATTCGGCAGGGTGAGCGACG
6-JIOsPR10-F	CGTCGCACATCAAGGTGGAGCC
6-JIOsPR10-R	GCGGTCTTGAAGATGCCGGTGAG
7-RSOsPR10-F	CTTGCTTGGCCAAGATAAACGTGGAG
7-RSOsPR10-R	GCATACTCGGTAGGGTGAGCGAC
8-COI1a-F	CAGAGCATCTCAAACAGGCCTTGACC
8-COI1a-R	AGGGCAGTCAGACCTCCTTCCAGC
OsAOC-104F	GAGAGCCCCGCCTACCTCCG
OsAOC-104R	CGCTTGTCCAGGCTTCCGCT
OsAOS2-133F	GAGATACGGAGCGCGGTGGC
OsAOS2-133R	CGCGCCCGTACTGGAACCTG
OsHPL3-77F	GCTTTTCCGGCGGTACGACGA
OsHPL3-77R	TGGGAGTGAGCTCCCGCTTGT
OsOPR7-199F	CCTAGGCGCCTGGCAGCATC
OsOPR7-199R	GGAACCGGCAGCGGTTGGAA
OsJAR1-197F	GGAGACCGGAGCCGGACGGG
OsJAR1-197R	GCACACGCGCAGCATCACGC
OsJAR2-103F	ACAGGCTACCCGGCACAGCCC
OsJAR2-103R	TGAGCTTGGGCGTCGCGTTGT
OsJMT1-PP198F	TGCAACTGCGCCATGACCACCA
OsJMT1-PP198R	GCAGCCCAAGTCTGCAATCGCCA
OsHI-LOX-78F	TGGCCCCAACCATAGACGACC
OsHI-LOX-78R	GCACTCGTGAGCTTGGCTTGG
lncRNA expression validation
TCONS_00308962-F	GAGGTCTCAAATTACTGTATCAATGC
TCONS_00308962-R	GGAATTTTGGAATCCCTGAAACTAG
TCONS_00064220-F	GATTAGAAATAGTGGTTCTACCGG
TCONS_00064220-R	CCTAACCAGTTGAACTACGCTCAC
TCONS_00072966-F	CACCTGATGCATGCCTGTGTATAC
TCONS_00072966-R	GGAGCGCTGAAAATCTGAAATACTG
TCONS_00436331-F	GGTGGAGCATACCTGGCTCAAGGG
TCONS_00436331-R	CGTCCTTACAAAGGATGAAGGTGG
TCONS_00047606-F	GATGATAAACTTCTTTGGCCCTTTGC
TCONS_00047606-R	GCATTGAACAAGCATTTGATCATAGC
TCONS_00429232-F	CTTGGAAACTGCATGCCTTGGC
TCONS_00429232-R	CACTTGCAACTTCATGTGTGTCC
TCONS_00246773-F	GATAGACTACAACACGCTCAACCTTC
TCONS_00246773-R	GAAGTGTGAATGATGTGTCGACAGG
TCONS_00496957-F	GATGTCTTCGTCCTAACCAAACCAG
TCONS_004969571-R	CACTTGCATCTTGCATGAGCAGTC
ALEX1 full-length amplification
Spe1-ALEX1	GGACTAGTCCGGCGACAAGATTTGCAGAG
Not1-ALEX1	ATAAGAATGCGGCCGCCGTGACATCACCTGGCAATGG
Xoo growth
EF1a-F	CTGGACTGCCACACCTCACACAT
EF1a-R	CCAACAGCCACCGTTTGCCTC
HrpC-F	GGGGTGTCGTTGCGGGTATT
HrpC-R	ATCGGTCTCGTCGGCATCGTA
